# Supplementary material for: The dynamics of pyrethroid resistance in Anopheles arabiensis from Zanzibar and an assessment of the underlying genetic basis
Source: Parasit Vectors. 2013 Dec 6;6:343. doi: 10.1186/1756-3305-6-343 (PMC3895773; doi:10.1186/1756-3305-6-343)
Supplement: Additional file 1 — PCR and quantitative PCR (qPCR) primer information. [file 1756-3305-6-343-S1.xlsx]

## Sheet: Sheet1
QPCR
Gene description	Transcript ID	Gene location	Forward Primer 5'-3'	Forward Primer Length (bp)	Reverse Primer 5'-3'	Reverse Primer Length (bp)	Product Length (bp)	Efficiency
Cyp4G16	AGAP001076	X: 22,937,392-22,947,129	TCGCACTCCGTGTTCCGCAC	20	CCGTTGCCCAGCCAGGGTTT	20	188	0.942
Cyp6Z3	AGAP008217	3R: 6,971,669-6,973,290	TGGTCCACGCAATTGCATTGGTCTT	25	CGCGCATGGGGAAACCATCT	20	164	1.075
Cyp6Z2	AGAP008218	3R: 6,973,779-6,975,563	CGGCCTTCGACAAGGTGTAT	20	GCGTCTGGAGTGAGACCTAC	20	129	0.95
Acyl-CoA Thioesterase	AGAP003848	2R: 44,354,598-44,356,588	ACATCGGCCATAATTCCGCT	20	TATGAACGACCCAAACGGCA	20	127	1.02
Acyl-CoA Dehydrogenase	AGAP005662	2L: 18,491,771-18,494,246	TGGCACTGTCCCAGTTTATGA	21	GTCAGGTCCACGATCTCACG	20	142	0.959
3-Hydroxacyl-CoA Dehydrogenase	AGAP007784	3R: 833,176-836,369	TCAGAGGCAATCAGACTGCTG	21	GGGAATCCGAACGTCTTGGT	20	77	1.079
Acetyl-CoA synthetase	AGAP006569	2L: 34,159,049-34,167,037	CGAACGTGCTAAAGAGCCAC	20	CGAGAAACCGGCAAACACAA	20	140	92.2%ͣ
RpS7	AGAP010592	3L: 6,565,273-6,566,713	AGAACCAGCAGACCACCATC	20	GCTGCAAACTTCGGCTATTC	20	149	0.972
Ubiquitin	AGAP007927	3R: 2,920,155-2,921,050	CGACTCCGTGGTGGTATCAT	20	GCACTTGCGGCAAATCATCT	20	84	1.019
CNV analysis
Gene description	Transcript ID	Gene location	Forward Primer 5'-3'	Forward Primer Length (bp)	Reverse Primer 5'-3'	Reverse Primer Length (bp)	Product Length (bp)
Cyp4G16	AGAP001076	X: 22,937,392-22,947,129	ATTGCGCATACAGATGGC	18	CGGTCCAGGTATCCGTTCAG	20	155
Cyp6Z3	AGAP008217	3R: 6,971,669-6,973,290	AAGCCACAACTCCTGCTAAGGTC	23	CGCGCATGGGGAAACCATCT	20	78
Cyp6Z2	AGAP008218	3R: 6,973,779-6,975,563	AGTTCAAGTTCCAGGCCACA	20	TCATTGGGAATCCAGCGTCT	20	87
elongation factor	AGAP005128	2L: 10,336,780-10,338,354	AGCAGCTGTTCAGCAAAACG	20	TCTCCCGCACAGTGAAAGAC	20	150
G6PDH	AGAP010739	3L: 9,142,238-9,152,078	GGTCGGTCAACTTTTACGTCG	21	CAGCGCAAGGTAAAACAGCC	20	122
Sodium channel Exon 20c/d	Primer 5'-3'
EX20_C_F	AGTCGTTGATTACGAAACATGG
EX20_C_R	TCTGCATGATTGAAATTGCTG
EX20_D_F	TTTTGCTGAAAAACGCAACA
EX20_D_R	TTCAGGGGTTTCTGAATACAA
CYP4G16 cloning	Primer 5'-3'
AGAP001076_F1	CAAACCTTTACTGGTGTTAACGAAA
AGAP001076_R1	CGTCCAATCCTCATAATGTCTTCG
AGAP001076_F2	ACCTTTACTGGTGTTAACGAAACAA
AGAP001076_F3	ACTTTCCATCTGAACGTACT
AGAP001076_F4	GCCTTTGATACCGGTACGCGT
