# Supplementary material for: The dynamics of pyrethroid resistance in Anopheles arabiensis from Zanzibar and an assessment of the underlying genetic basis
Source: Parasit Vectors. 2013 Dec 6;6:343. doi: 10.1186/1756-3305-6-343 (PMC3895773; doi:10.1186/1756-3305-6-343)
Supplement: Additional file 2 — WHO susceptibility bioassay data. [file 1756-3305-6-343-S2.xlsx]

## Sheet: lc50_lambda_2012
Island	site	species	Concentration λ-cyhalothrin	Alive	Dead	Total	Mortality	Lower	Upper
Unguja	MWERA	A. gambiae sl	0.1	11	53	64	0.828125	0.709034	0.907069
		A. gambiae sl	0.05	10	76	86	0.883721	0.792148	0.939804
		A. gambiae sl	0.01	49	29	78	0.371795	0.267186	0.48914
		A. gambiae sl	0.005	46	26	72	0.361111	0.253664	0.483485
		A. gambiae sl	0.001	62	33	95	0.347368	0.254514	0.452725
	CHUINI	A. gambiae sl	0.1	1	45	46	0.978261	0.870302	0.998864
		A. gambiae sl	0.05	17	77	94	0.819149	0.723403	0.888177
		A. gambiae sl	0.01	34	55	89	0.617978	0.508497	0.717164
		A. gambiae sl	0.005	65	12	77	0.155844	0.0865484	0.260354
		A. gambiae sl	0.001	77	20	97	0.206186	0.133374	0.302774
Pemba	MANGWENA	A. gambiae sl	0.2	30	19	49	0.387755	0.255443	0.537561
		A. gambiae sl	0.1	31	32	63	0.507937	0.380134	0.63477
		A. gambiae sl	0.05	47	45	92	0.48913	0.384299	0.594879
		A. gambiae sl	0.01	38	3	41	0.0731707	0.0190896	0.210052
		A. gambiae sl	0.005	51	1	52	0.0192308	0.00100467	0.115826
	TUMBE	A. gambiae sl	0.2	26	48	74	0.648649	0.528152	0.753587
		A. gambiae sl	0.1	37	34	71	0.478873	0.360169	0.599874
		A. gambiae sl	0.05	59	35	94	0.37234	0.276595	0.478645
		A. gambiae sl	0.01	45	23	68	0.338235	0.230745	0.464122
		A. gambiae sl	0.005	47	3	50	0.06	0.0156246	0.175419
	MANGWENA	A. arabiensis	0.2	31	19	50	0.38	0.24998	0.528367
		A. arabiensis	0.1	31	31	62	0.5	0.379227	0.620773
		A. arabiensis	0.05	42	44	86	0.511628	0.402182	0.620026
		A. arabiensis	0.01	36	2	38	0.0526316	0.00916881	0.190695
		A. arabiensis	0.005	46	0	46	0	0	0.0960013
	TUMBE	A. arabiensis	0.2	24	12	36	0.333333	0.19103	0.510516
		A. arabiensis	0.1	32	10	42	0.238095	0.125873	0.398037
		A. arabiensis	0.05	55	3	58	0.0517241	0.0134539	0.152986
		A. arabiensis	0.01	29	5	34	0.147059	0.0554362	0.318346
		A. arabiensis	0.005	36	0	36	0	0	0.120066

## Sheet: who_bioassay_all lambda
year	island	site	insecticide	N	alive	dead	Mortality	95% CI
2011	Unguja	Kilimani	lambda-cyhalothrin (0.05%)	35	1	34	97.1429	83.4-99.9
	Pemba	Kiungoni	lambda-cyhalothrin (0.05%)	100	66	34	34	25.0-44.2
		Chwale	lambda-cyhalothrin (0.05%)	100	81	19	19	12.1-28.3
2012	Unguja	Mwera	lambda-cyhalothrin (0.05%)	86	10	76	88.3721	79.2-94.0
		Chuini	lambda-cyhalothrin (0.05%)	94	17	77	81.9149	72.3-88.1
	Pemba	Tumbe	lambda-cyhalothrin (0.05%)	94	59	35	37.234	27.7-47.9
		Mangwena	lambda-cyhalothrin (0.05%)	92	47	45	48.913	38.4-59.5
2013	Unguja	Mwera	lambda-cyhalothrin (0.05%)	106	35	71	66.9811	57.1-75.6
			lambda-cyhalothrin (0.05%) + PBO (4%)	79	0	79	100	94.2-100
		Chuini	lambda-cyhalothrin (0.05%)	105	57	48	45.7143	36.1-55.7
			lambda-cyhalothrin (0.05%) + PBO (4%)	64	2	62	96.875	88.2-99.5
		Kilimani	lambda-cyhalothrin (0.05%)	43	17	26	60.4651	44.5-74.6
	Pemba	Pujini	lambda-cyhalothrin (0.05%)	93	76	17	18.2796	11.3-27.9
			lambda-cyhalothrin (0.05%) + PBO (4%)	48	0	48	100	90.8-100.0
		Kiungoni	lambda-cyhalothrin (0.05%)	79	26	53	67.0886	55.5-77.0
		Tumbe	lambda-cyhalothrin (0.05%)	70	16	54	77.1429	65.3-86.0
		Uwandani	lambda-cyhalothrin (0.05%)	68	12	56	82.3529	70.8-90.2
			lambda-cyhalothrin (0.05%) + PBO (4%)	23	0	23	100	82.2-100.0

## Sheet: who_bioassay_2011-2013
Year	Island	Site	Insecticide	N	Alive	Dead	Mortality (%)	95% CIs
2011	Pemba	Kiungoni	λ-cyhalothrin (0.05%)	100	66	34	34	25.0-44.2
			DDT (4%)	85	18	67	78.8235	68.3-86.6
			Bendiocarb (1%)	92	0	92	100	95.0-100.0
			Permethrin (0.75%)	50	39	11	22	12.0-36.3
		Chwale	λ-cyhalothrin (0.05%)	100	81	19	19	12.1-28.3
			Permethrin (0.75%)	50	19	31	62	47.2-75.0
		Uwandani	Permethrin (0.75%)	48	27	21	43.75	29.8-58.7
	Unguja	Kilimani	λ-cyhalothrin (0.05%)	35	1	34	97.1429	83.4-99.9
Year		Site	Insecticide	N	Alive	Dead	Mortality (%)	95% CIs
2013	Pemba	Kiungoni	λ-cyhalothrin (0.05%)	79	26	53	67.0886	55.5-77.0
			Bendiocarb (1%)	53	0	53	100	91.6-100.0
		Pujini	λ-cyhalothrin (0.05%)	93	76	17	18.2796	11.3-27.9
			λ-cyhalothrin (0.05%) + PBO (4%)	48	0	48	100	90.8-100.0
			Bendiocarb (1%)	52	0	52	100	91.4-100.0
			Permethrin (0.75%)	46	11	35	76.087	60.9-86.9
		Uwandani	λ-cyhalothrin (0.05%)	68	12	56	82.3529	70.8-90.2
			λ-cyhalothrin (0.05%) + PBO (4%)	23	0	23	100	82.2-100.0
		Tumbe	λ-cyhalothrin (0.05%)	70	16	54	77.1429	65.3-86.0
		Minungwini*	DDT (4%)	100	37	63	63	52.8-72.4
	Unguja	Mwera	λ-cyhalothrin (0.05%)	106	35	71	66.9811	57.1-75.6
			λ-cyhalothrin (0.05%) + PBO (4%)	79	0	79	100	94.2-100
			Bendiocarb (1%)	53	0	53	100	91.6-100
			Permethrin (0.75%)	71	15	56	78.8732	67.3-87.3
		Chuini	λ-cyhalothrin (0.05%)	105	57	48	45.7143	36.1-55.7
			λ-cyhalothrin (0.05%) + PBO (4%)	64	2	62	96.875	88.2-99.5
		Kilimani	λ-cyhalothrin (0.05%)	43	17	26	60.4651	44.5-74.6
		Cheju	λ-cyhalothrin (0.05%)	17	4	13	76.4706	49.8-92.2
		*bioassay conducted in the dry season
