# Supplementary material for: The dynamics of pyrethroid resistance in Anopheles arabiensis from Zanzibar and an assessment of the underlying genetic basis
Source: Parasit Vectors. 2013 Dec 6;6:343. doi: 10.1186/1756-3305-6-343 (PMC3895773; doi:10.1186/1756-3305-6-343)
Supplement: Additional file 3 — Microarray gene expression data. [file 1756-3305-6-343-S3.xlsx]

## Sheet: PEM MOZ
									2011 (t-test)
									Kiungoni (Pemba)_MOZ
ProbeName	Description	GeneName	Systematic name	Chromosome Name	Gene Start (bp)	Gene End (bp)	Strand	Transcript count	Corrected p-value	FCAbsolute	regulation
CUST_13058_PI422575199	chymotrypsin 1	AGAP009828-RA	AGAP009828-RA	3R	43935598	43936724	-1	1	0.000231627	622.607	up
CUST_11564_PI422575199	d7-related 1 protein	AGAP008281-RA	AGAP008281-RA	3R	8558169	8558901	-1	1	0.000270031	228.63	up
CUST_7559_PI422575199	AGAP013493-PA [Anopheles gambiae str. PEST]	AGAP013493-RA	AGAP013493-RA	2R	8898688	8899130	-1	1	0.000231627	181.921	up
CUST_11363_PI422575199	AGAP008073-PA [Anopheles gambiae str. PEST]	AGAP008073-RA	AGAP008073-RA	3R	5085892	5086579	-1	1	0.000186039	133.89	up
CUST_7220_PI422575199	heat shock protein 70 b2	AGAP004581-RA	AGAP004581-RA	2R	57956199	57957413	-1	1	0.000186039	119.842	up
CUST_6222_PI422575199	brain protein 44-like protein	AGAP001417-RA	AGAP001417-RA	2R	4657950	4659347	-1	2	0.000546237	117.027	up
CUST_5829_PI422575199	protein rrp5 homolog	AGAP003595-RA	AGAP003595-RA	2R	40378222	40382994	1	1	0.000186039	116.768	up
CUST_13675_PI422575199	nadh dehydrogenase	AGAP012533-RA	AGAP012533-RA	UNKN	11895868	11896869	1	1	0.000231627	116.29	up
CUST_7539_PI422575199	membrane glycoprotein lig-1	AGAP001706-RA	AGAP001706-RA	2R	8829882	8831817	1	1	0.000186039	110.14	up
CUST_6223_PI422575199	brain protein 44-like protein	AGAP001417-RB	AGAP001417-RB	2R	4657950	4659347	-1	2	0.00098909	99.1836	up
CUST_6606_PI422575199	ras-related protein rab-	AGAP004146-RA	AGAP004146-RA	2R	50736655	50740147	-1	1	0.000231627	95.2611	up
CUST_13995_PI422575199	heat shock protein 70 b2	AGAP012891-RA	AGAP012891-RA	UNKN	36954307	36954801	-1	1	0.000855559	89.9889	up
CUST_2690_PI422575199	lethal essential for life l2efl	AGAP007158-RA	AGAP007158-RA	2L	43598636	43599507	1	1	0.000186039	85.3187	up
CUST_2691_PI422575199	lethal essential for life l2efl	AGAP007159-RA	AGAP007159-RA	2L	43600970	43601852	-1	1	0.000186039	83.8723	up
CUST_2897_PI422575199	lysozyme	AGAP007343-RA	AGAP007343-RA	2L	45975679	45976926	-1	1	0.000285676	82.7286	up
DETOX_623_PI422610884	GSTE4 - Glutathion S-transferase; target probed by LSTM-AGAM-DETOX V3 probe agam-detox-1N16	GSTE4	AGAP009193-RA	3R	28595979	28596863	-1	1	0.000231627	79.8165	up
CUST_5111_PI422575199	AGAP003034-PA [Anopheles gambiae str. PEST]	AGAP003034-RA	AGAP003034-RA	2R	31276522	31277301	-1	1	0.000231627	75.1679	up
CUST_12421_PI422575199	glutathione-s-transferase gst	AGAP009193-RA	AGAP009193-RA	3R	28595979	28596863	-1	1	0.000242196	74.9637	up
DETOX_624_PI422610884	GSTE4 - Glutathion S-transferase; target probed by LSTM-AGAM-DETOX V3 probe agam-detox-1N16; alternative detox probe for AG_DETOX_P208	GSTE4	AGAP009193-RA	3R	28595979	28596863	-1	1	0.000231627	71.6799	up
CUST_11012_PI422575199	tep1	AGAP010815-RA	AGAP010815-RA	3L	11202091	11206882	-1	1	0.000186039	71.3826	up
CUST_7222_PI422575199	heat shock protein 70 b2	AGAP004583-RA	AGAP004583-RA	2R	57977978	57979236	-1	1	0.000385821	68.2399	up
CUST_11883_PI422575199	ly-6 neurotoxin superfamily member 1	AGAP008640-RA	AGAP008640-RA	3R	13827890	13840109	1	1	0.00243181	64.517	up
CUST_4933_PI422575199	lin-52 homolog	AGAP013008-RA	AGAP013008-RA	2R	29832585	29833425	1	1	0.000332682	63.736	up
DETOX_622_PI422610884	GSTE4 - Glutathion S-transferase; target probed by LSTM-AGAM-DETOX V3 probe agam-detox-1N16	GSTE4	AGAP009193-RA	3R	28595979	28596863	-1	1	0.000356741	62.2539	up
CUST_11569_PI422575199	trypsin	AGAP008291-RA	AGAP008291-RA	3R	8625667	8626808	1	1	0.00255095	62.0461	up
DETOX_803_PI422610884	TPX2 - Thioredoxin dependent peroxidase; target probed by LSTM-AGAM-DETOX V3 probe agam-detox-1B10	TPX2	AGAP011054-RA	3L	15787249	15789939	1	1	0.00199172	55.4309	up
CUST_9762_PI422575199	dead box atp-dependent rna helicase	AGAP011147-RA	AGAP011147-RA	3L	17978069	17980350	1	1	0.000513828	55.1547	up
CUST_10695_PI422575199	mitochondrial ribosomal protein s25	AGAP012136-RA	AGAP012136-RA	3L	38000934	38001850	1	1	0.000733272	50.4614	up
CUST_13170_PI422575199	dimeric dihydrodiol dehydrogenase	AGAP009945-RA	AGAP009945-RA	3R	45808083	45809514	1	1	0.000231627	47.4382	up
CUST_4651_PI422575199	protein rsm22 mitochondrial-like	AGAP002734-RA	AGAP002734-RA	2R	26339943	26341603	1	1	0.000186039	45.1425	up
CUST_4079_PI422575199	plasma glutamate carboxypeptidase	AGAP001264-RA	AGAP001264-RA	2R	2095727	2097478	1	1	0.00453609	42.6452	up
CUST_5329_PI422575199	mitochondrial ribosomal	AGAP003217-RA	AGAP003217-RA	2R	33999894	34000640	1	1	0.000186039	41.9584	up
CUST_10747_PI422575199	early meiotic induction protein	AGAP012191-RA	AGAP012191-RA	3L	38557663	38568880	-1	1	0.000744613	38.797	up
CUST_3721_PI422575199	AGAP001208-PC [Anopheles gambiae str. PEST]	AGAP001208-RC	AGAP001208-RC	2R	1564839	1569129	1	3	0.00218964	38.6067	up
CUST_13093_PI422575199	dolichol-phosphate mannosyltransferase	AGAP009866-RA	AGAP009866-RA	3R	44587157	44588197	-1	1	0.00113747	38.5625	up
CUST_2843_PI422575199	inhibitor of apoptosis protein 1	AGAP007293-RA	AGAP007293-RA	2L	45028132	45034380	-1	1	0.000218884	38.4053	up
CUST_4357_PI422575199	nuclear cap-binding protein subunit 2	AGAP002547-RA	AGAP002547-RA	2R	22665657	22666443	-1	1	0.000186039	37.7217	up
CUST_8821_PI422575199	mannose-6-phosphate isomerase	AGAP000053-RA	AGAP000053-RA	X	842664	844158	-1	1	0.000733272	37.6114	up
CUST_13473_PI422575199	cation chloride cotransporter	AGAP010249-RA	AGAP010249-RA	3R	51651374	51654892	-1	1	0.00200629	36.7648	up
CUST_13472_PI422575199	zinc finger matrin-type protein 5	AGAP010248-RA	AGAP010248-RA	3R	51650343	51651057	1	1	0.00774836	33.1365	up
CUST_12827_PI422575199	farnesoic acid o-methyltransferase	AGAP009605-RA	AGAP009605-RA	3R	36977688	36978778	1	1	0.000634977	32.311	up
CUST_991_PI422575199	lethal essential for life l2efl	AGAP005547-RA	AGAP005547-RA	2L	16952069	16952914	1	1	0.00937185	29.1849	up
CUST_4574_PI422575199	translationally controlled tumor protein	AGAP002667-RA	AGAP002667-RA	2R	25262177	25264178	1	1	0.0099185	28.8425	up
CUST_11344_PI422575199	sensory appendage protein	AGAP008051-RA	AGAP008051-RA	3R	4866376	4867629	-1	1	0.000508531	28.5549	up
CUST_12126_PI422575199	---NA---	AGAP008892-RA	AGAP008892-RA	3R	20451456	20453496	1	1	0.000775839	28.2022	up
CUST_10027_PI422575199	trypsin 5	AGAP011431-RA	AGAP011431-RA	3L	24557531	24558724	1	1	0.000634977	26.7221	up
CUST_1900_PI422575199	venom allergen	AGAP006419-RA	AGAP006419-RA	2L	31688777	31689767	1	1	0.00213133	26.4013	up
CUST_992_PI422575199	lethal essential for life l2efl	AGAP005548-RA	AGAP005548-RA	2L	16955265	16956127	-1	1	0.00624745	26.3517	up
DETOX_200_PI422610884	COEJHE5E - Carboxylesterase; target probed by LSTM-AGAM-DETOX V3 probe agam-detox-1K1	COEJHE5E	AGAP005837-RA	2L	22316476	22318579	-1	1	0.00244251	25.7568	up
CUST_1707_PI422575199	AGAP006199-PA [Anopheles gambiae str. PEST]	AGAP006199-RA	AGAP006199-RA	2L	28222220	28222916	-1	1	0.00526755	25.2384	up
CUST_5309_PI422575199	isoform b	AGAP003200-RA	AGAP003200-RA	2R	33798546	33800823	1	1	0.000231627	24.2547	up
CUST_5334_PI422575199	dim gamma-tubulin 2	AGAP003225-RA	AGAP003225-RA	2R	34034231	34035195	1	1	0.0144788	24.0785	up
CUST_890_PI422575199	5 nucleotidase	AGAP005458-RA	AGAP005458-RA	2L	15771785	15773485	-1	1	0.0124288	23.7392	up
CUST_2835_PI422575199	plasma alpha-l-fucosidase	AGAP007285-RA	AGAP007285-RA	2L	45003339	45004989	1	1	0.000335789	23.3259	up
CUST_10272_PI422575199	dynactin subunit	AGAP011690-RA	AGAP011690-RA	3L	31408388	31410136	-1	1	0.000385821	23.2257	up
CUST_3162_PI422575199	AGAP007609-PA [Anopheles gambiae str. PEST]	AGAP007609-RA	AGAP007609-RA	2L	48236674	48238009	1	1	0.00045848	23.1073	up
CUST_11345_PI422575199	protein serine threonine	AGAP008052-RA	AGAP008052-RA	3R	4868639	4869304	1	1	0.00069604	22.8384	up
CUST_10246_PI422575199	atpase wrnip1	AGAP011664-RA	AGAP011664-RA	3L	31081203	31084948	1	1	0.00317732	22.7168	up
CUST_2575_PI422575199	isoform a	AGAP007049-RA	AGAP007049-RA	2L	41780844	41797297	-1	1	0.00877918	22.4056	up
CUST_8158_PI422575199	polymerase delta-interacting protein 3	AGAP000924-RA	AGAP000924-RA	X	17411652	17417652	1	1	0.000643088	22.2034	up
CUST_11956_PI422575199	AGAP008715-PA [Anopheles gambiae str. PEST]	AGAP008715-RA	AGAP008715-RA	3R	15987986	15988614	-1	1	0.00100073	22.0855	up
CUST_2074_PI422575199	hexamerin a	AGAP005766-RA	AGAP005766-RA	2L	20376395	20378246	-1	1	0.0124288	21.9085	up
CUST_213_PI422575199	serine protease	AGAP004859-RA	AGAP004859-RA	2L	4501583	4503073	-1	1	0.0150608	21.481	up
CUST_638_PI422575199	tetraspanin isoform b	AGAP005233-RA	AGAP005233-RA	2L	12651084	12652962	-1	1	0.000195598	20.7442	up
CUST_5473_PI422575199	nadh dehydrogenase	AGAP003328-RA	AGAP003328-RA	2R	36027561	36028502	1	1	0.000446166	20.1065	up
CUST_2526_PI422575199	u139_drome ame: full=upf0139 membrane protein cg10674	AGAP007000-RA	AGAP007000-RA	2L	40588299	40588993	-1	1	0.000385821	19.9128	up
CUST_3171_PI422575199	ociad protein isoform 2	AGAP007618-RA	AGAP007618-RA	2L	48340253	48341468	1	1	0.000546237	18.9901	up
CUST_6216_PI422575199	AGAP001413-PA [Anopheles gambiae str. PEST]	AGAP001413-RA	AGAP001413-RA	2R	4546478	4559023	1	1	0.000186039	18.9576	up
CUST_9580_PI422575199	protein n-terminal asparagine	AGAP010963-RA	AGAP010963-RA	3L	13892906	13902774	-1	1	0.00801902	18.9337	up
CUST_12375_PI422575199	AGAP009145-PA [Anopheles gambiae str. PEST]	AGAP009145-RA	AGAP009145-RA	3R	27502966	27503964	1	1	0.0102265	18.5502	up
CUST_1234_PI422575199	hexamerin a	AGAP005767-RA	AGAP005767-RA	2L	20381434	20383915	-1	1	0.0360474	17.5815	up
CUST_889_PI422575199	5 nucleotidase	AGAP005457-RA	AGAP005457-RA	2L	15767703	15769403	-1	1	0.00503095	17.5267	up
CUST_10210_PI422575199	AGAP011627-PA [Anopheles gambiae str. PEST]	AGAP011627-RA	AGAP011627-RA	3L	30327944	30329608	-1	1	0.000256612	16.9159	up
CUST_4159_PI422575199	isoform a	AGAP002381-RA	AGAP002381-RA	2R	20866390	20869552	1	1	0.000300548	16.6565	up
CUST_9130_PI422575199	myo inositol monophosphatase	AGAP010463-RA	AGAP010463-RA	3L	3941408	3942491	1	1	0.000256612	15.7277	up
CUST_3906_PI422575199	open rectifier k	AGAP002224-RA	AGAP002224-RA	2R	17723896	17731996	1	1	0.000670871	15.6806	up
DETOX_202_PI422610884	COEunkn - Carboxylesterase; target probed by LSTM-AGAM-DETOX V3 probe agam-detox-1K16	COEunkn	AGAP011509-RA	3L	26086863	26088736	1	1	0.0330797	15.6032	up
CUST_7496_PI422575199	chemosensory protein a 7a	AGAP013501-RA	AGAP013501-RA	2R	813132	813690	1	1	0.024374	15.4352	up
CUST_7424_PI422575199	AGAP001610-PA [Anopheles gambiae str. PEST]	AGAP001610-RA	AGAP001610-RA	2R	6804960	6809210	1	1	0.0175781	15.17	up
CUST_841_PI422575199	zinc transporter foi	AGAP005405-RA	AGAP005405-RA	2L	15159566	15177852	-1	1	0.0259806	14.838	up
CUST_3593_PI422575199	AGAP001991-PA [Anopheles gambiae str. PEST]	AGAP001991-RA	AGAP001991-RA	2R	13218896	13220072	-1	1	0.047065	14.8127	up
CUST_11113_PI422575199	inward rectifier potassium	AGAP007818-RA	AGAP007818-RA	3R	1374396	1377790	-1	1	0.00271129	14.7932	up
CUST_10510_PI422575199	39s ribosomal protein mitochondrial	AGAP011946-RA	AGAP011946-RA	3L	35475884	35477008	1	1	0.00191602	14.5944	up
CUST_4834_PI422575199	niemann-pick type c-	AGAP002851-RA	AGAP002851-RA	2R	28305680	28306258	-1	1	0.0403535	14.2791	up
CUST_6389_PI422575199	electron transfer flavoprotein subunit mitochondrial	AGAP004031-RA	AGAP004031-RA	2R	47973189	47975013	-1	1	0.000385821	14.1799	up
CUST_9582_PI422575199	protein n-terminal asparagine	AGAP010965-RA	AGAP010965-RA	3L	13925679	13926588	-1	1	0.0173882	14.0022	up
CUST_9916_PI422575199	AGAP011318-PA [Anopheles gambiae str. PEST]	AGAP011318-RA	AGAP011318-RA	3L	20949905	20953525	1	1	0.00069604	13.9684	up
CUST_4475_PI422575199	mitochondrial nadh-ubiquinone oxidoreductase aggg subunit	AGAP002630-RA	AGAP002630-RA	2R	24619825	24620932	-1	1	0.00136157	13.8508	up
CUST_5245_PI422575199	serpin 9 inhibitory serine protease inhibitor	AGAP003139-RA	AGAP003139-RA	2R	33148444	33154607	-1	1	0.000594395	13.7775	up
CUST_8264_PI422575199	deep orange	AGAP000983-RA	AGAP000983-RA	X	18833751	18837401	1	1	0.00330596	13.5149	up
CUST_10760_PI422575199	nhp2	AGAP012204-RA	AGAP012204-RA	3L	38716326	38717256	1	1	0.0200174	13.3995	up
CUST_2255_PI422575199	rho-type gtpase activating protein	AGAP005279-RB	AGAP005279-RB	2L	13548501	13587620	1	2	0.00069604	13.3925	up
CUST_10105_PI422575199	carboxylesterase	AGAP011509-RA	AGAP011509-RA	3L	26086863	26088736	1	1	0.0266436	12.7548	up
CUST_10917_PI422575199	mrg-binding protein	AGAP012361-RA	AGAP012361-RA	3L	41100764	41101828	-1	1	0.0117168	12.5764	up
CUST_3451_PI422575199	protease m1 zinc metalloprotease	AGAP013155-RA	AGAP013155-RA	2R	11830120	11833167	1	1	0.00117731	12.5384	up
DETOX_492_PI422610884	CYP6Z3	CYP6Z3	AGAP008217-RA	3R	6971669	6973290	-1	1	0.00190198	11.8747	up
CUST_7517_PI422575199	alkaline phosphatase	AGAP001684-RA	AGAP001684-RA	2R	8367926	8373549	1	1	0.0343766	11.5266	up
CUST_4973_PI422575199	structural maintenance of chromosomes protein 1a	AGAP002947-RA	AGAP002947-RA	2R	30007174	30017368	-1	1	0.000526966	11.4003	up
CUST_6555_PI422575199	gustatory receptor r6	AGAP001169-RA	AGAP001169-RA	2R	685937	688584	-1	2	0.00911273	11.3852	up
DETOX_542_PI422610884	GPX1 - Glutathione dependent peroxidase; target probed by LSTM-AGAM-DETOX V3 probe agam-detox-1B23	GPX1	AGAP004248-RA	2R	53209757	53211971	1	1	0.0452266	11.2719	up
DETOX_524_PI422610884	Cytochrome_b5 - Cytochrome b5; target probed by LSTM-AGAM-DETOX V3 probe agam-detox-1M8	Cytochrome_b5	AGAP007121-RA	2L	43045845	43049930	1	1	0.000300548	11.1683	up
CUST_9339_PI422575199	anopheles gambiae pest agap012692-pa	AGAP010692-RA	AGAP010692-RA	3L	8619207	8633727	1	1	0.011113	11.0025	up
CUST_3142_PI422575199	glucosyl glucuronosyl transferases	AGAP007589-RA	AGAP007589-RA	2L	48033195	48035035	-1	1	0.000437801	10.9383	up
CUST_6554_PI422575199	gustatory receptor r6	AGAP001169-RB	AGAP001169-RB	2R	685937	688584	-1	2	0.0102583	10.8764	up
CUST_6612_PI422575199	AGAP004139-PA [Anopheles gambiae str. PEST]	AGAP004139-RA	AGAP004139-RA	2R	50680828	50682277	-1	1	0.0272421	10.4891	up
CUST_13298_PI422575199	amp dependent ligase	AGAP010071-RA	AGAP010071-RA	3R	48614675	48617380	1	1	0.0024558	10.4239	up
CUST_4196_PI422575199	mitogen activated protein kinase kinase kinase mekk4	AGAP002371-RA	AGAP002371-RA	2R	20761175	20770172	-1	1	0.00149887	10.3046	up
CUST_1990_PI422575199	sg3 protein	AGAP006507-RA	AGAP006507-RA	2L	33172675	33173402	1	1	0.00296355	10.2736	up
CUST_5351_PI422575199	AGAP003239-PA [Anopheles gambiae str. PEST]	AGAP003239-RA	AGAP003239-RA	2R	34371666	34373175	1	1	0.0122883	10.2079	up
CUST_9835_PI422575199	fbn8 protein	AGAP011224-RA	AGAP011224-RA	3L	19540458	19540961	-1	1	0.0159367	10.0704	up
CUST_11930_PI422575199	AGAP008688-PA [Anopheles gambiae str. PEST]	AGAP008688-RA	AGAP008688-RA	3R	14849206	14862231	1	2	0.00936771	10.0101	up
CUST_2254_PI422575199	rho-type gtpase activating protein	AGAP005279-RA	AGAP005279-RA	2L	13548501	13587620	1	2	0.000759471	9.7917	up
CUST_11024_PI422575199	fbn8	AGAP011225-RA	AGAP011225-RA	3L	19543060	19543962	-1	1	0.0192684	9.76168	up
CUST_10280_PI422575199	deoxyribonuclease i	AGAP011698-RA	AGAP011698-RA	3L	31531521	31533167	1	1	0.0139295	9.66716	up
CUST_12984_PI422575199	kunitz domain-containing	AGAP009766-RA	AGAP009766-RA	3R	42482116	42483180	-1	1	0.0049639	9.63878	up
CUST_11795_PI422575199	cyclin-dependent kinase 5 activator	AGAP008533-RA	AGAP008533-RA	3R	11962693	11977247	-1	1	0.00220005	9.59589	up
DETOX_838_PI422610884	XD24352 - Xanthine dehydrogenase; target probed by LSTM-AGAM-DETOX V3 probe agam-detox-2F2	XD24352	AGAP007918-RA	3R	2800260	2805333	1	1	0.0225616	9.51063	up
DETOX_541_PI422610884	GPX1 - Glutathione dependent peroxidase; target probed by LSTM-AGAM-DETOX V3 probe agam-detox-1B23	GPX1	AGAP004248-RA	2R	53209757	53211971	1	1	0.0486954	9.44091	up
CUST_12493_PI422575199	ethanolamine-phosphate cytidylyltransferase	AGAP009264-RA	AGAP009264-RA	3R	30083698	30093945	-1	1	0.000186039	9.36691	up
CUST_5471_PI422575199	chromosome 9 open reading frame 116	AGAP013430-RA	AGAP013430-RA	2R	35935441	35935903	-1	1	0.00587842	9.35589	up
CUST_6002_PI422575199	annexin x	AGAP003720-RA	AGAP003720-RA	2R	42428161	42430225	-1	1	0.00350171	9.03362	up
CUST_4618_PI422575199	small nuclear ribonucleoprotein g	AGAP002706-RA	AGAP002706-RA	2R	25830933	25831478	-1	1	0.0342233	9.00054	up
CUST_8390_PI422575199	AGAP013064-PA [Anopheles gambiae str. PEST]	AGAP013064-RA	AGAP013064-RA	X	20251407	20251731	1	1	0.0124382	8.98438	up
CUST_9867_PI422575199	anopheles gambiae pest agap012638-pa	AGAP011257-RA	AGAP011257-RA	3L	20294955	20313338	1	1	0.00218964	8.90155	up
CUST_144_PI422575199	antennal carrier protein ap-1	AGAP004799-RA	AGAP004799-RA	2L	3720848	3721878	-1	1	0.0362022	8.74132	up
CUST_8211_PI422575199	nudix hydrolase 3	AGAP000942-RB	AGAP000942-RB	X	18252084	18253792	1	2	0.00228942	8.63597	up
CUST_5718_PI422575199	odorant-binding protein	AGAP003530-RA	AGAP003530-RA	2R	39200905	39201673	-1	1	0.0141799	8.55396	up
CUST_4412_PI422575199	dna replication licensing factor mcm8	AGAP002581-RA	AGAP002581-RA	2R	23275989	23278271	-1	1	0.0498052	8.3724	up
CUST_2833_PI422575199	odorant-binding protein	AGAP007283-RA	AGAP007283-RA	2L	45000529	45001413	-1	1	0.00166045	8.20836	up
CUST_7221_PI422575199	heat shock protein 70 b2	AGAP004582-RA	AGAP004582-RA	2R	57969341	57972240	-1	1	0.0255703	8.17726	up
CUST_4447_PI422575199	peroxisomal n1-acetyl-spermine spermidine oxidase	AGAP002616-RA	AGAP002616-RA	2R	24231454	24233965	1	1	0.00481774	7.85715	up
CUST_13717_PI422575199	nicotinic acetylcholine beta-2 subunit	AGAP012581-RA	AGAP012581-RA	UNKN	17437539	17438715	-1	1	0.0217561	7.74232	up
CUST_2448_PI422575199	AGAP006929-PA [Anopheles gambiae str. PEST]	AGAP006929-RA	AGAP006929-RA	2L	40095187	40095615	-1	1	0.000802361	7.69965	up
CUST_30_PI422575199	prp38 pre-mrna processing factor 38 domain containing b	AGAP004698-RA	AGAP004698-RA	2L	1969023	1971192	-1	1	0.0346432	7.68519	up
CUST_5242_PI422575199	cg9904-like protein	AGAP003143-RB	AGAP003143-RB	2R	33211871	33213560	1	2	0.000670871	7.55894	up
CUST_13568_PI422575199	glutamine gamma-glutamyltransferase	AGAP009098-RA	AGAP009098-RA	3R	25583653	25586392	-1	1	0.000733272	7.48106	up
CUST_5241_PI422575199	cg9904-like protein	AGAP003143-RA	AGAP003143-RA	2R	33211871	33213560	1	2	0.00211738	7.45216	up
CUST_13062_PI422575199	voltage-dependent anion channel	AGAP009833-RA	AGAP009833-RA	3R	44046786	44050960	1	1	0.0398552	7.38585	up
CUST_7329_PI422575199	sodium solute symporter	AGAP001550-RA	AGAP001550-RA	2R	6104362	6108403	1	1	0.00258072	7.34373	up
CUST_8492_PI422575199	amidophosphoribosyltransferase	AGAP000179-RC	AGAP000179-RC	X	2992904	2997011	-1	3	0.00937185	7.33901	up
CUST_740_PI422575199	u6 snrna-associated sm-like protein lsm6	AGAP005314-RA	AGAP005314-RA	2L	14018273	14019013	-1	1	0.0167899	7.31156	up
CUST_11254_PI422575199	AGAP007959-PA [Anopheles gambiae str. PEST]	AGAP007959-RA	AGAP007959-RA	3R	3317913	3318990	1	2	0.0481398	7.18372	up
CUST_3579_PI422575199	protein takeout	AGAP013533-RA	AGAP013533-RA	2R	13138062	13145420	-1	1	0.0341147	7.15928	up
CUST_3521_PI422575199	mitochondrial ribosomal l33	AGAP001937-RA	AGAP001937-RA	2R	12670179	12671299	-1	1	0.00298888	7.14803	up
CUST_10649_PI422575199	AGAP012091-PA [Anopheles gambiae str. PEST]	AGAP012091-RA	AGAP012091-RA	3L	37584610	37585115	-1	1	0.00378775	7.14592	up
CUST_11499_PI422575199	gsg7 salivary protein	AGAP008215-RA	AGAP008215-RA	3R	6961084	6961708	-1	1	0.0375376	7.09485	up
CUST_8493_PI422575199	cg2867	AGAP000179-RA	AGAP000179-RA	X	2992904	2997011	-1	3	0.00669965	7.08808	up
CUST_6370_PI422575199	sulfotransferase 1c4	AGAP001425-RA	AGAP001425-RA	2R	4753564	4754986	-1	1	0.0414381	7.07064	up
CUST_3580_PI422575199	circadian clock-controlled protein	AGAP001983-RA	AGAP001983-RA	2R	13133425	13135790	-1	1	0.0127761	7.05803	up
CUST_153_PI422575199	isoform a	AGAP004805-RB	AGAP004805-RB	2L	3758094	3778548	1	2	0.0420014	6.94513	up
CUST_9713_PI422575199	l-asparaginase	AGAP011098-RA	AGAP011098-RA	3L	16824981	16825968	1	1	0.0106813	6.89093	up
CUST_10988_PI422575199	caspase-3 precursor	AGAP010826-RA	AGAP010826-RA	3L	11509509	11510123	1	1	0.0087535	6.87987	up
CUST_3796_PI422575199	tubulin-specific chaperone a	AGAP002130-RA	AGAP002130-RA	2R	16096073	16096912	1	1	0.00391125	6.87885	up
CUST_5220_PI422575199	keratinocyte associated protein 2	AGAP003126-RA	AGAP003126-RA	2R	32958889	32959764	1	1	0.00284346	6.81874	up
CUST_5416_PI422575199	AGAP013135-PA [Anopheles gambiae str. PEST]	AGAP013135-RA	AGAP013135-RA	2R	35177030	35178773	1	1	0.000525739	6.77495	up
CUST_13781_PI422575199	odorant-binding protein	AGAP012658-RA	AGAP012658-RA	UNKN	22697816	22698745	1	1	0.0344922	6.69957	up
CUST_12773_PI422575199	sulfotransferase	AGAP009553-RA	AGAP009553-RA	3R	36047923	36049040	-1	1	0.00271129	6.66941	up
DETOX_362_PI422610884	CYP4G16	CYP4G16	AGAP001076-RA	X	22937392	22947129	-1	4	0.0136686	6.61268	up
CUST_614_PI422575199	odorant-binding protein	AGAP005208-RA	AGAP005208-RA	2L	12288238	12289440	1	1	0.0358498	6.60709	up
CUST_12119_PI422575199	cdc73 domain protein	AGAP008885-RA	AGAP008885-RA	3R	20282677	20284789	1	1	0.0303129	6.60165	up
CUST_13394_PI422575199	nicotinic acetylcholine receptor beta 3 subunit	AGAP010169-RA	AGAP010169-RA	3R	49870078	49880191	1	1	0.0252712	6.53882	up
CUST_2638_PI422575199	dna-j hsp40	AGAP007107-RA	AGAP007107-RA	2L	42819885	42821706	1	1	0.000733272	6.52499	up
CUST_5839_PI422575199	fatty acyl- reductase 1	AGAP003606-RA	AGAP003606-RA	2R	40467630	40471697	-1	1	0.00117743	6.52078	up
CUST_8494_PI422575199	amidophosphoribosyltransferase	AGAP000179-RB	AGAP000179-RB	X	2992904	2997011	-1	3	0.00209971	6.51009	up
CUST_6396_PI422575199	AGAP004017-PA [Anopheles gambiae str. PEST]	AGAP004017-RA	AGAP004017-RA	2R	47883293	47884594	-1	1	0.0435232	6.4994	up
CUST_5519_PI422575199	dual specificity mitogen-activated protein kinase kinase 4 mapkk4	AGAP003365-RA	AGAP003365-RA	2R	36863058	36865500	1	1	0.0127195	6.47388	up
CUST_2738_PI422575199	AGAP007196-PA [Anopheles gambiae str. PEST]	AGAP007196-RA	AGAP007196-RA	2L	44191299	44191583	-1	1	0.000983118	6.46372	up
CUST_5735_PI422575199	AGAP013362-PA [Anopheles gambiae str. PEST]	AGAP013362-RA	AGAP013362-RA	2R	39350733	39351986	1	1	0.00258072	6.40591	up
CUST_1353_PI422575199	---NA---	AGAP005888-RA	AGAP005888-RA	2L	23177221	23177796	1	1	0.0437397	6.38221	up
CUST_3099_PI422575199	ultraviolet-sensitive opsin	AGAP007548-RA	AGAP007548-RA	2L	47479989	47494564	-1	2	0.00616491	6.354	up
CUST_2516_PI422575199	AGAP006991-PA [Anopheles gambiae str. PEST]	AGAP006991-RA	AGAP006991-RA	2L	40496821	40497459	-1	1	0.00134841	6.33846	up
CUST_7012_PI422575199	odorant-binding protein	AGAP004433-RA	AGAP004433-RA	2R	55987079	55987846	-1	1	0.0463018	6.30767	up
CUST_6664_PI422575199	d-lactate dehydrognease 2	AGAP004195-RA	AGAP004195-RA	2R	51670724	51674835	1	1	0.00335053	6.28029	up
CUST_4060_PI422575199	elongation of very long chain fatty acids protein 4	AGAP001097-RA	AGAP001097-RA	2R	18554	19549	1	1	0.000748421	6.26623	up
CUST_931_PI422575199	leucine rich protein	AGAP005496-RA	AGAP005496-RA	2L	16215221	16217360	1	1	0.0048079	6.23222	up
CUST_11230_PI422575199	transmembrane protein 87a	AGAP007934-RA	AGAP007934-RA	3R	3141306	3144745	-1	2	0.00230481	6.23198	up
CUST_11715_PI422575199	cuticular protein 16 from low complexity family (agap008453-pa)	AGAP008451-RA	AGAP008451-RA	3R	10884185	10884778	-1	1	0.00270203	6.22042	up
CUST_11846_PI422575199	AGAP008597-PA [Anopheles gambiae str. PEST]	AGAP008597-RA	AGAP008597-RA	3R	13491556	13492571	1	1	0.0104636	6.21841	up
CUST_10881_PI422575199	odorant-binding protein	AGAP012325-RA	AGAP012325-RA	3L	40221011	40221620	1	1	0.0113749	6.21441	up
CUST_3598_PI422575199	1200016b10rik protein	AGAP002002-RA	AGAP002002-RA	2R	13400735	13403075	1	1	0.0132424	6.20271	up
CUST_8212_PI422575199	nudix hydrolase 3	AGAP000942-RA	AGAP000942-RA	X	18252084	18253792	1	2	0.0127399	6.03811	up
CUST_10278_PI422575199	deoxyribonuclease i	AGAP011696-RA	AGAP011696-RA	3L	31521612	31522862	1	1	0.00244251	6.02472	up
CUST_4742_PI422575199	acetyl-coa acetyltransferase	AGAP001318-RA	AGAP001318-RA	2R	2979491	2982024	1	1	0.00043112	5.99617	up
CUST_279_PI422575199	fibrinogen and fibronectin	AGAP004917-RA	AGAP004917-RA	2L	6006268	6007230	-1	1	0.00854916	5.99337	up
CUST_149_PI422575199	4-hydroxyphenylpyruvate dioxygenase	AGAP004802-RA	AGAP004802-RA	2L	3745921	3747552	1	1	0.0044928	5.98211	up
CUST_11501_PI422575199	CYP6Z3	AGAP008217-RA	AGAP008217-RA	3R	6971669	6973290	-1	1	0.00238487	5.97664	up
CUST_12125_PI422575199	trypsin 5	AGAP008891-RA	AGAP008891-RA	3R	20441968	20443345	1	1	0.0402655	5.91478	up
CUST_1856_PI422575199	atp-binding cassette sub-family a member	AGAP006380-RA	AGAP006380-RA	2L	30934889	30940342	-1	1	0.040791	5.89853	up
CUST_13077_PI422575199	serine protease 14	AGAP009849-RA	AGAP009849-RA	3R	44185219	44199631	1	1	0.000521163	5.88105	up
CUST_9869_PI422575199	anopheles gambiae pest agap012638-pa	AGAP011267-RA	AGAP011267-RA	3L	20377531	20379219	-1	1	0.00518484	5.85286	up
CUST_12365_PI422575199	transmembrane protein 32	AGAP009134-RA	AGAP009134-RA	3R	26473759	26474429	-1	1	0.0132838	5.84753	up
CUST_962_PI422575199	transcription initiation factor tfiid subunit 11	AGAP005522-RA	AGAP005522-RA	2L	16608769	16609635	1	1	0.018204	5.81093	up
CUST_13934_PI422575199	tyrosine-protein kinase srk2	AGAP012828-RA	AGAP012828-RA	UNKN	32199338	32200286	-1	1	0.0341318	5.79957	up
DETOX_491_PI422610884	CYP6Z3	CYP6Z3	AGAP008217-RA	3R	6971669	6973290	-1	1	0.00200629	5.77709	up
CUST_12448_PI422575199	serpin 5 inhibitory serine protease inhibitor	AGAP009221-RA	AGAP009221-RA	3R	28858149	28860047	1	1	0.0486904	5.7699	up
CUST_13413_PI422575199	hsp70 hsp90 organizing protein homolog	AGAP010188-RA	AGAP010188-RA	3R	50353363	50355492	1	1	0.00352782	5.74695	up
CUST_2873_PI422575199	AGAP007320-PA [Anopheles gambiae str. PEST]	AGAP007320-RA	AGAP007320-RA	2L	45338652	45340251	-1	1	0.00224617	5.63442	up
CUST_12094_PI422575199	argonaute isoform d	AGAP008862-RA	AGAP008862-RA	3R	19875729	19881002	-1	1	0.0452266	5.63263	up
CUST_2233_PI422575199	sptzle 2	AGAP006483-RA	AGAP006483-RA	2L	32872416	32874112	-1	1	0.00474836	5.5848	up
DETOX_821_PI422610884	TRX3 - Thioredoxin; target probed by LSTM-AGAM-DETOX V3 probe agam-detox-1B7	TRX3	AGAP003338-RA	2R	36292322	36293913	1	1	0.0367864	5.53342	up
DETOX_580_PI422610884	GSTD10 - Glutathion S-transferase; target probed by LSTM-AGAM-DETOX V3 probe agam-detox-1N3	GSTD10	AGAP004383-RA	2R	55513083	55513848	-1	1	0.0493264	5.52592	up
CUST_3020_PI422575199	o-sialoglycoprotein endopeptidase	AGAP007476-RA	AGAP007476-RA	2L	46826675	46827543	-1	1	0.0254641	5.52544	up
CUST_13272_PI422575199	salivary cys-rich secreted peptide	AGAP010046-RA	AGAP010046-RA	3R	48208310	48209024	-1	1	0.0227565	5.51846	up
CUST_4658_PI422575199	isoform b	AGAP002740-RB	AGAP002740-RB	2R	26443365	26444581	-1	2	0.00503063	5.50071	up
CUST_8462_PI422575199	isoform b	AGAP001093-RA	AGAP001093-RA	X	24094799	24142048	1	1	0.00224617	5.49545	up
CUST_6859_PI422575199	kda salivary protein	AGAP004316-RA	AGAP004316-RA	2R	54393072	54393473	1	1	0.0390609	5.48936	up
CUST_3098_PI422575199	ultraviolet-sensitive opsin	AGAP007548-RB	AGAP007548-RB	2L	47479989	47494564	-1	2	0.004405	5.44024	up
CUST_386_PI422575199	isoform a	AGAP005020-RA	AGAP005020-RA	2L	8329676	8344698	-1	1	0.00703858	5.435	up
DETOX_490_PI422610884	CYP6Z3	CYP6Z3	AGAP008217-RA	3R	6971669	6973290	-1	1	0.00259148	5.42372	up
CUST_2696_PI422575199	lethal essential for life l2efl	AGAP007161-RA	AGAP007161-RA	2L	43610629	43611658	1	1	0.00767144	5.40873	up
CUST_5733_PI422575199	epoxide hydrolase	AGAP003542-RA	AGAP003542-RA	2R	39354933	39356703	1	1	0.00388204	5.35844	up
DETOX_543_PI422610884	GPX1 - Glutathione dependent peroxidase; target probed by LSTM-AGAM-DETOX V3 probe agam-detox-1B23; alternative detox probe for AG_DETOX_P181	GPX1	AGAP004248-RA	2R	53209757	53211971	1	1	0.0325175	5.34911	up
CUST_11596_PI422575199	tyrosine-protein kinase srk2	AGAP008319-RA	AGAP008319-RA	3R	8966535	8967421	1	1	0.01507	5.32975	up
CUST_6014_PI422575199	translocase of outer membrane 34	AGAP003727-RA	AGAP003727-RA	2R	42625736	42628951	-1	1	0.00176171	5.32008	up
CUST_3946_PI422575199	wd repeat-containing protein loc51057-like protein	AGAP002252-RA	AGAP002252-RA	2R	18201189	18208745	1	1	0.0469258	5.31123	up
CUST_8655_PI422575199	histone h2a	AGAP000306-RA	AGAP000306-RA	X	5417553	5421955	1	1	0.0385812	5.29345	up
DETOX_489_PI422610884	CYP6Z2	CYP6Z2	AGAP008218-RA	3R	6973779	6975563	-1	1	0.0191283	5.289	up
CUST_5037_PI422575199	translation elongation factor	AGAP003001-RA	AGAP003001-RA	2R	30954842	30975549	-1	1	0.00801902	5.28566	up
CUST_4233_PI422575199	adipokinetic hormone 2 preprohormone	AGAP002430-RA	AGAP002430-RA	2R	21260057	21261659	1	1	0.00734335	5.25938	up
CUST_9467_PI422575199	partner of sld5	AGAP010835-RA	AGAP010835-RA	3L	11724169	11724981	1	1	0.0279391	5.25766	up
DETOX_802_PI422610884	TPX2 - Thioredoxin dependent peroxidase; target probed by LSTM-AGAM-DETOX V3 probe agam-detox-1B10	TPX2	AGAP011054-RA	3L	15787249	15789939	1	1	0.0136686	5.24765	up
CUST_993_PI422575199	splicing factor 3b subunit 3	AGAP005549-RA	AGAP005549-RA	2L	16957543	16966306	1	1	0.00224617	5.24023	up
CUST_8438_PI422575199	CYP4G16	AGAP001076-RB	AGAP001076-RB	X	22937392	22947129	-1	4	0.01508	5.22642	up
CUST_4825_PI422575199	cytochrome p450	AGAP002862-RA	AGAP002862-RA	2R	28480576	28482637	-1	1	0.00530923	5.20327	up
CUST_2958_PI422575199	mitochondrial inner membrane protease subunit	AGAP007398-RA	AGAP007398-RA	2L	46317686	46318689	-1	1	0.00347469	5.1807	up
CUST_11822_PI422575199	brain chitinase and chia	AGAP008562-RA	AGAP008562-RA	3R	12774302	12775744	1	1	0.0289415	5.17453	up
CUST_9669_PI422575199	prx- prx- prx-3	AGAP011054-RA	AGAP011054-RA	3L	15787249	15789939	1	1	0.0113967	5.13581	up
CUST_314_PI422575199	uncharacterized protein c7orf30	AGAP004955-RA	AGAP004955-RA	2L	7181937	7182959	1	2	0.0311297	5.13263	up
CUST_4301_PI422575199	voltage- gated calcium channel alpha subunit (voltage-dependent t-type calcium channel	AGAP002505-RA	AGAP002505-RA	2R	22070155	22090671	-1	1	0.00789897	5.11193	up
CUST_11999_PI422575199	AGAP008758-PA [Anopheles gambiae str. PEST]	AGAP008758-RA	AGAP008758-RA	3R	17134332	17135619	-1	1	0.01096	5.1109	up
CUST_154_PI422575199	galectin	AGAP004806-RA	AGAP004806-RA	2L	3779245	3780367	-1	1	0.0330797	5.10381	up
CUST_8440_PI422575199	CYP4G16	AGAP001076-RA	AGAP001076-RA	X	22937392	22947129	-1	4	0.0136604	5.09846	up
CUST_4831_PI422575199	endoplasmic reticulum resident protein	AGAP002855-RA	AGAP002855-RA	2R	28313122	28314070	-1	1	0.0468807	5.0935	up
CUST_8439_PI422575199	CYP4G16	AGAP001076-RC	AGAP001076-RC	X	22937392	22947129	-1	4	0.0144788	5.05751	up
DETOX_255_PI422610884	CYP306A1 - Cytochrome P450 monooxygenase; target probed by LSTM-AGAM-DETOX V3 probe agam-detox-1O3; alternative detox probe for AG_DETOX_P085	CYP306A1	AGAP005660-RA	2L	18353711	18355427	1	1	0.0484846	5.0446	up
CUST_2743_PI422575199	epithelial membrane protein	AGAP005725-RA	AGAP005725-RA	2L	19653010	19664780	-1	1	0.0104636	5.01988	up
CUST_5755_PI422575199	uncharacterized protein c20orf116	AGAP013398-RA	AGAP013398-RA	2R	39450610	39451766	-1	1	0.00414424	5.01764	up
CUST_11896_PI422575199	nadh dehydrogenase 1 alpha subcomplex subunit 12	AGAP008653-RA	AGAP008653-RA	3R	14061842	14063076	1	1	0.0321742	5.00466	up
DETOX_119_PI422610884	COE21998 - Carboxylesterase	COE21998	AGAP011365-RA	3L	22019003	22020993	-1	1	0.0305783	4.97842	up
CUST_7123_PI422575199	tbc1 domain family member 22b	AGAP004522-RA	AGAP004522-RA	2R	57346700	57349383	1	1	0.0134089	4.9412	up
DETOX_363_PI422610884	CYP4G16	CYP4G16	AGAP001076-RA	X	22937392	22947129	-1	4	0.00151859	4.93699	up
CUST_9490_PI422575199	sodium shloride dependent amino acid transporter	AGAP010858-RA	AGAP010858-RA	3L	12102865	12107151	1	1	0.0403983	4.88359	up
CUST_4828_PI422575199	AGAP013314-PA [Anopheles gambiae str. PEST]	AGAP013314-RA	AGAP013314-RA	2R	28316658	28317318	-1	1	0.0234085	4.85114	up
CUST_4659_PI422575199	isoform b	AGAP002740-RA	AGAP002740-RA	2R	26443365	26444581	-1	2	0.00366933	4.81381	up
CUST_14057_PI422575199	c-type lectin (agap000940-pa)	AGAP000940-RA	AGAP000940-RA	X	18135303	18149164	-1	1	0.00649936	4.78633	up
CUST_2605_PI422575199	AGAP007078-PA [Anopheles gambiae str. PEST]	AGAP007078-RA	AGAP007078-RA	2L	42215604	42219172	-1	1	0.00758305	4.77313	up
CUST_5132_PI422575199	integrin beta 1 binding protein	AGAP003064-RA	AGAP003064-RA	2R	31945687	31947304	-1	1	0.000678481	4.75885	up
CUST_11326_PI422575199	ttc19 protein	AGAP008033-RA	AGAP008033-RA	3R	4761802	4763268	1	1	0.0056785	4.74458	up
CUST_12789_PI422575199	syntenin	AGAP009569-RA	AGAP009569-RA	3R	36363062	36364325	-1	1	0.0404262	4.72531	up
DETOX_361_PI422610884	CYP4G16	CYP4G16	AGAP001076-RA	X	22937392	22947129	-1	4	0.0138131	4.7214	up
CUST_2447_PI422575199	AGAP006928-PA [Anopheles gambiae str. PEST]	AGAP006928-RA	AGAP006928-RA	2L	40087894	40088638	-1	1	0.022705	4.6936	up
CUST_7865_PI422575199	possible mucin	AGAP000691-RA	AGAP000691-RA	X	12435496	12436530	-1	1	0.0326607	4.68997	up
CUST_472_PI422575199		AGAP005082-RA	AGAP005082-RA	2L	9761099	9779657	1	1	0.00422646	4.68282	up
CUST_13721_PI422575199	b chain crystallographic studies of nucleosome core particles containing histone sin mutants	AGAP012586-RA	AGAP012586-RA	UNKN	17815690	17816001	-1	1	0.00402837	4.66894	up
CUST_5573_PI422575199	prefoldin subunit 5	AGAP003416-RA	AGAP003416-RA	2R	37466879	37468128	-1	1	0.00200629	4.64238	up
DETOX_206_PI422610884	COI - Cytochrome oxidase subunit I; target probed by LSTM-AGAM-DETOX V3 probe agam-detox-1L4	COI	DQ465331	#N/A	#N/A	#N/A	#N/A	#N/A	0.0308901	4.60355	up
CUST_5513_PI422575199	sugar transporter sweet1-like	AGAP003358-RA	AGAP003358-RA	2R	36684395	36685741	-1	1	0.0431181	4.58774	up
CUST_3349_PI422575199	10 kda salivary protein	AGAP001193-RA	AGAP001193-RA	2R	1214536	1215158	1	1	0.00223534	4.58401	up
CUST_11018_PI422575199	serine protease	AGAP011790-RB	AGAP011790-RB	3L	33279985	33281890	1	1	0.0262754	4.5623	up
CUST_12457_PI422575199	AGAP009231-PA [Anopheles gambiae str. PEST]	AGAP009231-RA	AGAP009231-RA	3R	29056143	29057817	1	1	0.0172164	4.55752	up
CUST_4573_PI422575199	vacuolar membrane protein pep11	AGAP002665-RA	AGAP002665-RA	2R	25255484	25259257	1	1	0.0167899	4.55147	up
DETOX_207_PI422610884	COI - Cytochrome oxidase subunit I; target probed by LSTM-AGAM-DETOX V3 probe agam-detox-1L4; alternative detox probe for AG_DETOX_P069	COI	DQ465331	#N/A	#N/A	#N/A	#N/A	#N/A	0.0274981	4.53773	up
CUST_11074_PI422575199	protein isoform b-like	AGAP007779-RA	AGAP007779-RA	3R	751509	753599	-1	1	0.00844915	4.48286	up
CUST_211_PI422575199	clip-domain serine proteinase	AGAP004857-RA	AGAP004857-RA	2L	4496933	4498359	-1	1	0.0343239	4.47554	up
CUST_6403_PI422575199	p53 and dna damage-regulated	AGAP013015-RA	AGAP013015-RA	2R	47809982	47811351	-1	1	0.0344341	4.46767	up
CUST_12347_PI422575199	er-derived vesicles protein erv14	AGAP009116-RA	AGAP009116-RA	3R	26153428	26154422	-1	1	0.0040328	4.45458	up
CUST_7571_PI422575199	protein farnesyltransferase beta subunit (caax farnesyltransferase beta subunit) (ras proteins prenyltransferase beta) (ftase-beta)	AGAP001729-RA	AGAP001729-RA	2R	9035996	9037755	1	1	0.00962201	4.41743	up
CUST_9797_PI422575199	AGAP011183-PA [Anopheles gambiae str. PEST]	AGAP011183-RA	AGAP011183-RA	3L	18298968	18300074	1	1	0.0022984	4.41163	up
CUST_7402_PI422575199	glycerol kinase	AGAP001563-RA	AGAP001563-RA	2R	6276431	6280676	-1	1	0.0131344	4.41114	up
CUST_5675_PI422575199	lipase 3	AGAP003500-RA	AGAP003500-RA	2R	38738669	38739898	1	1	0.0230277	4.3912	up
CUST_7_PI422575199	anopheles gambiae pest agap012904-pa	AGAP004681-RA	AGAP004681-RA	2L	358329	359280	-1	1	0.0289655	4.38111	up
CUST_7299_PI422575199	AGAP013302-PA [Anopheles gambiae str. PEST]	AGAP013302-RA	AGAP013302-RA	2R	58844634	58846174	1	1	0.0154539	4.38104	up
CUST_12441_PI422575199	serpin 6 plasmodium-related inhibitory serine protease inhibitor	AGAP009212-RA	AGAP009212-RA	3R	28811997	28818217	-1	1	0.00258072	4.37685	up
CUST_13055_PI422575199	gametocyte-specific factor 1	AGAP009825-RA	AGAP009825-RA	3R	43819438	43820572	-1	1	0.0308901	4.3423	up
CUST_2261_PI422575199	rel2	AGAP006747-RA	AGAP006747-RA	2L	37733113	37744769	-1	1	0.0123447	4.34114	up
CUST_6716_PI422575199	chromatin regulatory protein sir2	AGAP001458-RA	AGAP001458-RA	2R	5281495	5282828	1	1	0.0336281	4.30682	up
CUST_2709_PI422575199	AGAP007171-PA [Anopheles gambiae str. PEST]	AGAP007171-RA	AGAP007171-RA	2L	43816657	43817367	1	1	0.0112067	4.30316	up
CUST_11834_PI422575199	ubiquitin-conjugating enzyme e2 q	AGAP008575-RA	AGAP008575-RA	3R	13155480	13158547	1	1	0.0358789	4.28454	up
CUST_7472_PI422575199	lipase 3	AGAP001652-RA	AGAP001652-RA	2R	7310996	7317770	-1	1	0.00456708	4.27494	up
CUST_2916_PI422575199	cg30152-like protein	AGAP007363-RA	AGAP007363-RA	2L	46079709	46080585	1	1	0.0113749	4.27483	up
CUST_6269_PI422575199	b chain crystallographic studies of nucleosome core particles containing histone sin mutants	AGAP003909-RA	AGAP003909-RA	2R	46053769	46054080	-1	1	0.0024558	4.26449	up
CUST_6343_PI422575199	cg5783 cg5783-pa	AGAP003999-RA	AGAP003999-RA	2R	47721856	47723195	-1	1	0.00338222	4.2616	up
CUST_4744_PI422575199	flavin reductase	AGAP001321-RA	AGAP001321-RA	2R	2992464	2993429	1	1	0.000385821	4.26086	up
CUST_10169_PI422575199	AGAP011574-PA [Anopheles gambiae str. PEST]	AGAP011574-RA	AGAP011574-RA	3L	28002775	28003873	1	1	0.00395741	4.23974	up
CUST_10483_PI422575199	serine-type	AGAP011919-RA	AGAP011919-RA	3L	35131337	35132253	-1	1	0.00865063	4.23282	up
CUST_12772_PI422575199	sulfotransferase	AGAP009552-RA	AGAP009552-RA	3R	36045524	36046865	-1	1	0.01096	4.20766	up
CUST_2466_PI422575199	importin beta-4	AGAP006942-RA	AGAP006942-RA	2L	40183406	40190226	1	1	0.0179664	4.19495	up
CUST_10667_PI422575199	ral	AGAP012108-RA	AGAP012108-RA	3L	37748113	37750656	1	1	0.00258072	4.17664	up
CUST_12162_PI422575199	testis specific leucine rich repeat protein	AGAP008927-RA	AGAP008927-RA	3R	21096142	21097356	1	1	0.00173683	4.15209	up
CUST_3224_PI422575199	short-chain dehydrogenase	AGAP007662-RA	AGAP007662-RA	2L	48858437	48859482	1	1	0.0222609	4.1492	up
CUST_7129_PI422575199	steroid dehydrogenase	AGAP004532-RA	AGAP004532-RA	2R	57445995	57451943	1	2	0.00402837	4.14679	up
CUST_4291_PI422575199	AGAP002495-PA [Anopheles gambiae str. PEST]	AGAP002495-RA	AGAP002495-RA	2R	22010753	22012608	1	1	0.0145315	4.14376	up
CUST_12194_PI422575199	bmp-induced factor	AGAP008959-RA	AGAP008959-RA	3R	22023485	22025228	1	1	0.0089812	4.13793	up
CUST_11299_PI422575199	ce5 protein	AGAP008004-RA	AGAP008004-RA	3R	3998920	3999952	-1	1	0.028954	4.13126	up
CUST_11938_PI422575199	AGAP008697-PA [Anopheles gambiae str. PEST]	AGAP008697-RA	AGAP008697-RA	3R	15349035	15351997	-1	1	0.00188149	4.10525	up
CUST_3959_PI422575199	mitochondrial ubiquinol-cytochrome c reductase hinge protein	AGAP002245-RA	AGAP002245-RA	2R	18083013	18084012	-1	1	0.026258	4.09901	up
CUST_860_PI422575199	mip18 family protein cg7949-like	AGAP005422-RA	AGAP005422-RA	2L	15374680	15375352	-1	1	0.0463018	4.08128	up
CUST_10443_PI422575199	uncharacterized protein c16orf68	AGAP011879-RA	AGAP011879-RA	3L	34607154	34608893	-1	1	0.0274288	4.08065	up
CUST_103_PI422575199	deoxyribonuclease i	AGAP004760-RA	AGAP004760-RA	2L	3080655	3081906	-1	1	0.0078403	4.07289	up
CUST_4981_PI422575199	proprotein convertase subtilisin kexin type furin	AGAP001330-RA	AGAP001330-RA	2R	3124554	3195326	1	3	0.00134281	4.03681	up
CUST_6082_PI422575199	juvenile hormone-inducible	AGAP013346-RA	AGAP013346-RA	2R	43102951	43104355	-1	1	0.00362371	4.0355	up
CUST_12649_PI422575199	AGAP009427-PA [Anopheles gambiae str. PEST]	AGAP009427-RA	AGAP009427-RA	3R	33186970	33188450	-1	1	0.0228229	4.01736	up
CUST_4594_PI422575199	x-ray repair cross-complementing protein 6	AGAP002690-RB	AGAP002690-RB	2R	25645687	25648625	1	2	0.0148728	4.01344	up
CUST_6642_PI422575199	AGAP004170-PA [Anopheles gambiae str. PEST]	AGAP004170-RA	AGAP004170-RA	2R	51211734	51215107	1	1	0.00330596	4.00283	up
CUST_9124_PI422575199	thymidylate synthase	AGAP010457-RA	AGAP010457-RA	3L	3905856	3907006	1	1	0.0276182	3.99938	up
CUST_9115_PI422575199	atp-dependent lon	AGAP010448-RA	AGAP010448-RA	3L	3837659	3838930	-1	1	0.0116972	3.99593	up
CUST_607_PI422575199	peptidoglycan recognition protein-lc	AGAP005203-RB	AGAP005203-RB	2L	12199616	12208633	-1	5	0.01508	3.96085	up
CUST_4653_PI422575199	isoform b	AGAP002736-RB	AGAP002736-RB	2R	26356725	26362523	1	2	0.00110625	3.95184	up
CUST_10472_PI422575199	cub domain serine protease	AGAP011908-RA	AGAP011908-RA	3L	34834196	34835437	1	1	0.00698817	3.94047	up
CUST_13642_PI422575199	anopheles gambiae pest agap012496-pa	AGAP012496-RA	AGAP012496-RA	UNKN	8194507	8194758	1	1	0.0364443	3.93131	up
CUST_7491_PI422575199		AGAP001662-RA	AGAP001662-RA	2R	7610594	7623254	-1	1	0.000549211	3.91576	up
CUST_11019_PI422575199	serine protease	AGAP011787-RA	AGAP011787-RA	3L	33268389	33269658	-1	1	0.00724699	3.8906	up
CUST_4788_PI422575199	cg3823 cg3823-pa	AGAP002835-RA	AGAP002835-RA	2R	28186739	28192596	1	1	0.00273974	3.88127	up
CUST_9660_PI422575199	ribonuclease p mrp subunit	AGAP011045-RA	AGAP011045-RA	3L	15731655	15734723	-1	1	0.0471024	3.87477	up
CUST_4154_PI422575199	n-acetylglucosamine-6-phosphate deacetylase	AGAP002347-RA	AGAP002347-RA	2R	20503869	20505783	-1	1	0.000219696	3.8731	up
CUST_4433_PI422575199	26s proteasome non-atpase regulatory subunit 8	AGAP002605-RA	AGAP002605-RA	2R	23831914	23835963	1	1	0.0320537	3.87096	up
CUST_13511_PI422575199	isoform g	AGAP010286-RA	AGAP010286-RA	3R	52106441	52113985	1	1	0.0414125	3.8468	up
CUST_13097_PI422575199	pupal cuticle protein	AGAP009871-RA	AGAP009871-RA	3R	44606879	44609038	-1	1	0.0117477	3.8423	up
CUST_9849_PI422575199	fbn7 protein	AGAP011239-RA	AGAP011239-RA	3L	19917260	19919909	1	1	0.0187848	3.83655	up
CUST_6017_PI422575199	phosphatidylinositol transfer protein	AGAP003733-RB	AGAP003733-RB	2R	42644059	42650458	-1	2	0.0233014	3.83409	up
CUST_593_PI422575199	agap005195-like protein	AGAP005195-RA	AGAP005195-RA	2L	12171394	12172468	-1	1	0.00954872	3.82571	up
CUST_13206_PI422575199	AGAP009982-PA [Anopheles gambiae str. PEST]	AGAP009982-RA	AGAP009982-RA	3R	47100884	47102442	1	1	0.025584	3.81649	up
CUST_6016_PI422575199	phosphatidylinositol transfer protein	AGAP003733-RA	AGAP003733-RA	2R	42644059	42650458	-1	2	0.0238143	3.81181	up
CUST_424_PI422575199	dna polymerase epsilon subunit 3	AGAP005051-RA	AGAP005051-RA	2L	8823859	8824648	-1	1	0.017678	3.7893	up
CUST_12451_PI422575199	isoform a	AGAP009224-RA	AGAP009224-RA	3R	28887506	28889282	1	1	0.0252601	3.78533	up
DETOX_487_PI422610884	CYP6Z2	CYP6Z2	AGAP008218-RA	3R	6973779	6975563	-1	1	0.017678	3.78039	up
CUST_3674_PI422575199	prolonged depolarization afterpotential is not apparent	AGAP002065-RA	AGAP002065-RA	2R	14723265	14724907	1	1	0.00106553	3.78	up
CUST_13756_PI422575199	annexin x	AGAP012625-RA	AGAP012625-RA	UNKN	21467556	21467897	1	1	0.000733272	3.77324	up
CUST_7911_PI422575199	pi-3 kinase	AGAP000018-RA	AGAP000018-RA	X	245976	251810	1	1	0.0302273	3.76823	up
CUST_606_PI422575199	peptidoglycan recognition protein-lc	AGAP005203-RA	AGAP005203-RA	2L	12199616	12208633	-1	5	0.00985389	3.76163	up
CUST_1972_PI422575199	serine threonine-protein kinase rio1	AGAP006488-RA	AGAP006488-RA	2L	32887074	32887924	-1	1	0.0483429	3.75379	up
CUST_10539_PI422575199	AGAP011980-PA [Anopheles gambiae str. PEST]	AGAP011980-RA	AGAP011980-RA	3L	35827822	35829735	-1	1	0.0396509	3.74277	up
CUST_1761_PI422575199	cysteine-rich venom	AGAP006252-RA	AGAP006252-RA	2L	28619719	28620098	1	1	0.00585015	3.73586	up
CUST_1666_PI422575199	odorant receptor	AGAP006167-RA	AGAP006167-RA	2L	27479714	27481679	1	1	0.00188149	3.72392	up
CUST_5703_PI422575199	AGAP012974-PA [Anopheles gambiae str. PEST]	AGAP012974-RA	AGAP012974-RA	2R	39110079	39113777	1	1	0.0375621	3.72057	up
CUST_5712_PI422575199	isoform d	AGAP003537-RA	AGAP003537-RA	2R	39224294	39234646	-1	2	0.0196976	3.7179	up
CUST_385_PI422575199	AGAP005019-PA [Anopheles gambiae str. PEST]	AGAP005019-RA	AGAP005019-RA	2L	8328944	8329672	1	1	0.0321742	3.70339	up
CUST_9683_PI422575199	aldo-keto reductase	AGAP011068-RA	AGAP011068-RA	3L	16223605	16224780	1	1	0.0471376	3.69833	up
CUST_1306_PI422575199	juvenile hormone esterase	AGAP005837-RA	AGAP005837-RA	2L	22316476	22318579	-1	1	0.0279391	3.68549	up
DETOX_205_PI422610884	COI - Cytochrome oxidase subunit I; target probed by LSTM-AGAM-DETOX V3 probe agam-detox-1L4	COI	DQ465331	#N/A	#N/A	#N/A	#N/A	#N/A	0.0319838	3.68363	up
CUST_6119_PI422575199	glucose dehydrogenase	AGAP003785-RE	AGAP003785-RE	2R	43290670	43300083	-1	5	0.00887597	3.66671	up
CUST_10166_PI422575199	AGAP011571-PA [Anopheles gambiae str. PEST]	AGAP011571-RA	AGAP011571-RA	3L	27959926	27964285	-1	1	0.0333957	3.65539	up
CUST_2138_PI422575199	organic anion transporter	AGAP006638-RA	AGAP006638-RA	2L	35406635	35411920	-1	1	0.0218786	3.64497	up
CUST_10551_PI422575199	protein kinase iota	AGAP011993-RA	AGAP011993-RA	3L	35994940	35996643	-1	1	0.00390897	3.64054	up
CUST_5297_PI422575199	glutaredoxin (agap003178-pa)	AGAP003178-RA	AGAP003178-RA	2R	33578273	33579101	-1	1	0.0121317	3.63216	up
CUST_4126_PI422575199	cellular tumor antigen p53	AGAP002352-RB	AGAP002352-RB	2R	20538788	20546515	1	2	0.000634977	3.62526	up
CUST_11959_PI422575199	sodium hydrogen exchanger 9 ( nhe9)	AGAP008718-RA	AGAP008718-RA	3R	16010795	16017215	1	1	0.0279925	3.61588	up
CUST_238_PI422575199	bestrophin 2	AGAP004881-RA	AGAP004881-RA	2L	4925706	4932269	1	1	0.0214055	3.61479	up
CUST_1277_PI422575199	oxt	AGAP005810-RA	AGAP005810-RA	2L	21624117	21626855	1	1	0.0199037	3.61448	up
CUST_4652_PI422575199	isoform b	AGAP002736-RA	AGAP002736-RA	2R	26356725	26362523	1	2	0.00773889	3.57273	up
DETOX_254_PI422610884	CYP306A1 - Cytochrome P450 monooxygenase; target probed by LSTM-AGAM-DETOX V3 probe agam-detox-1O3	CYP306A1	AGAP005660-RA	2L	18353711	18355427	1	1	0.0433946	3.56034	up
CUST_9528_PI422575199	vacuolar sorting protein	AGAP010897-RA	AGAP010897-RA	3L	12770902	12777149	1	1	0.0122273	3.56007	up
CUST_9210_PI422575199	isoform b	AGAP010552-RA	AGAP010552-RA	3L	6294887	6297339	1	1	0.0297497	3.54211	up
CUST_7128_PI422575199	steroid dehydrogenase	AGAP004532-RB	AGAP004532-RB	2R	57445995	57451943	1	2	0.00188092	3.53972	up
CUST_13741_PI422575199	glucose dehydrogenase	AGAP012609-RA	AGAP012609-RA	UNKN	19600596	19601587	1	1	0.00893966	3.52275	up
CUST_10447_PI422575199	isoform a	AGAP011883-RA	AGAP011883-RA	3L	34625157	34626271	1	1	0.00228942	3.51747	up
DETOX_559_PI422610884	GRX2	GRX2	AGAP003178-RA	2R	33578273	33579101	-1	1	0.0152046	3.51725	up
CUST_10028_PI422575199	trypsin 5	AGAP011432-RA	AGAP011432-RA	3L	24563969	24564672	1	1	0.00480592	3.50094	up
CUST_2482_PI422575199	heat shock protein 83	AGAP006958-RA	AGAP006958-RA	2L	40256208	40258932	-1	1	0.045817	3.50092	up
CUST_2816_PI422575199	serine protease	AGAP007262-RA	AGAP007262-RA	2L	44765598	44766548	-1	1	0.0101738	3.49414	up
CUST_10097_PI422575199	60s ribosomal protein l37	AGAP011501-RA	AGAP011501-RA	3L	25638157	25638609	1	1	0.0219755	3.48418	up
CUST_13768_PI422575199	cationic amino acid transporter	AGAP012643-RA	AGAP012643-RA	UNKN	22128462	22130074	1	1	0.0100841	3.48368	up
CUST_12683_PI422575199	abc transporter	AGAP009464-RA	AGAP009464-RA	3R	33962210	33975149	1	1	0.00698817	3.48143	up
CUST_800_PI422575199	nucleolar and coiled-body phosphoprotein 1	AGAP005369-RA	AGAP005369-RA	2L	14698778	14706996	-1	2	0.0411465	3.47049	up
CUST_13765_PI422575199	anopheles gambiae pest agap012638-pa	AGAP012638-RA	AGAP012638-RA	UNKN	21966311	21967729	1	1	0.0048079	3.45453	up
CUST_12682_PI422575199	atp-binding cassette sub-family g member 4	AGAP009463-RA	AGAP009463-RA	3R	33943638	33951119	1	1	0.00490088	3.44649	up
CUST_2560_PI422575199	antimicrobial peptide defensin (agap007199-pa)	AGAP007199-RA	AGAP007199-RA	2L	44247303	44247506	-1	1	0.0283616	3.43972	up
DETOX_488_PI422610884	CYP6Z2	CYP6Z2	AGAP008218-RA	3R	6973779	6975563	-1	1	0.0464211	3.42402	up
CUST_7498_PI422575199	AGAP001182-PA [Anopheles gambiae str. PEST]	AGAP001182-RA	AGAP001182-RA	2R	795141	796380	-1	1	0.0161491	3.4204	up
CUST_12714_PI422575199	ets domain-containing protein	AGAP009494-RA	AGAP009494-RA	3R	34726913	34731801	-1	1	0.00526755	3.41743	up
CUST_13795_PI422575199	sulfotransferase	AGAP012672-RA	AGAP012672-RA	UNKN	23077418	23079574	-1	1	0.0352881	3.41679	up
CUST_768_PI422575199	brain chitinase and chia	AGAP005337-RA	AGAP005337-RA	2L	14251322	14252743	-1	1	0.0200174	3.40039	up
CUST_9052_PI422575199	cell wall adhesin	AGAP010384-RA	AGAP010384-RA	3L	2421129	2422814	1	1	0.0186347	3.3506	up
CUST_12084_PI422575199	mind bomb 2	AGAP008851-RA	AGAP008851-RA	3R	19422814	19446280	-1	1	0.038522	3.34852	up
CUST_12671_PI422575199	anopheles gambiae pest agap012638-pa	AGAP009449-RA	AGAP009449-RA	3R	33562076	33562849	1	1	0.0165323	3.34643	up
CUST_4012_PI422575199	fgfr1 oncogene partner	AGAP013515-RA	AGAP013515-RA	2R	18513997	18514772	-1	1	0.00855795	3.34145	up
CUST_11682_PI422575199	cyclic amp-dependent transcription factor atf-2	AGAP008416-RA	AGAP008416-RA	3R	10521270	10522481	1	1	0.00954872	3.33921	up
CUST_8315_PI422575199	AGAP001024-PA [Anopheles gambiae str. PEST]	AGAP001024-RA	AGAP001024-RA	X	19665565	19666071	-1	1	0.00420577	3.33291	up
CUST_1862_PI422575199	---NA---	AGAP006386-RA	AGAP006386-RA	2L	31037564	31038934	1	2	0.00330596	3.33075	up
CUST_4644_PI422575199	AGAP013513-PA [Anopheles gambiae str. PEST]	AGAP013513-RA	AGAP013513-RA	2R	26283345	26283945	1	1	0.0172407	3.31745	up
CUST_6663_PI422575199	heat shock 70 kda protein cognate 3	AGAP004192-RA	AGAP004192-RA	2R	51641145	51645315	1	1	0.0250576	3.30477	up
CUST_5076_PI422575199	60s acidic ribosomal protein p2	AGAP003025-RA	AGAP003025-RA	2R	31232794	31234277	-1	3	0.0244628	3.30382	up
CUST_8441_PI422575199	CYP4G16	AGAP001076-RD	AGAP001076-RD	X	22937392	22947129	-1	4	0.0395389	3.30197	up
CUST_5340_PI422575199	nadh dehydrogenase iron-sulfur protein mitochondrial	AGAP003231-RA	AGAP003231-RA	2R	34058794	34059573	-1	1	0.0170647	3.30076	up
CUST_3067_PI422575199	peroxisomal membrane protein pmp34	AGAP007520-RA	AGAP007520-RA	2L	47130289	47132130	1	1	0.0220161	3.30044	up
CUST_12107_PI422575199	conserved oligomeric golgi complex subunit 4	AGAP008875-RA	AGAP008875-RA	3R	20233106	20235748	1	1	0.0158754	3.29147	up
CUST_4546_PI422575199	sorting nexin	AGAP001110-RB	AGAP001110-RB	2R	288098	293321	1	2	0.01416	3.28557	up
CUST_4811_PI422575199	niemann-pick type c-	AGAP002849-RA	AGAP002849-RA	2R	28302217	28302760	1	1	0.0481705	3.25689	up
CUST_6048_PI422575199	isoform b	AGAP003757-RA	AGAP003757-RA	2R	43089802	43091368	1	1	0.0435282	3.25496	up
CUST_6056_PI422575199	AGAP003776-PA [Anopheles gambiae str. PEST]	AGAP003776-RA	AGAP003776-RA	2R	43153600	43154491	1	1	0.0426869	3.2525	up
CUST_13838_PI422575199	anopheles gambiae pest agap012719-pa	AGAP012719-RA	AGAP012719-RA	UNKN	25060286	25060582	-1	1	0.0231227	3.25173	up
CUST_1545_PI422575199	chorion factor isoform a	AGAP006061-RA	AGAP006061-RA	2L	25930982	25935080	1	1	0.00333349	3.24979	up
CUST_12831_PI422575199	homogentisate -dioxygenase	AGAP009609-RA	AGAP009609-RA	3R	36994987	36998787	-1	1	0.0382645	3.23347	up
CUST_14058_PI422575199	serpin 17 inhibitory serine protease inhibitor	AGAP001376-RA	AGAP001376-RA	2R	4014253	4016549	1	1	0.0423633	3.21997	up
CUST_10824_PI422575199	coagulation factor xi	AGAP012269-RA	AGAP012269-RA	3L	39621966	39635202	-1	1	0.0296443	3.20882	up
CUST_3680_PI422575199	zinc finger	AGAP002064-RA	AGAP002064-RA	2R	14721721	14723114	-1	1	0.000186039	3.20758	up
CUST_71_PI422575199	meckel syndrome type 1 protein	AGAP004735-RA	AGAP004735-RA	2L	2966120	2967485	-1	1	0.040472	3.20171	up
CUST_1242_PI422575199	bax inhibitor	AGAP005775-RA	AGAP005775-RA	2L	20498196	20501158	1	1	0.000546237	3.19132	up
CUST_10540_PI422575199	AGAP011981-PA [Anopheles gambiae str. PEST]	AGAP011981-RA	AGAP011981-RA	3L	35831748	35834412	-1	1	0.0374365	3.18129	up
CUST_7205_PI422575199	atp-binding cassette sub-family a member 3	AGAP001523-RA	AGAP001523-RA	2R	5832762	5838593	-1	1	0.0195908	3.1771	up
CUST_13527_PI422575199	cuticular protein analogous to peritrophins 1-j	AGAP010302-RA	AGAP010302-RA	3R	52851999	52854757	-1	1	0.043	3.15205	up
CUST_5459_PI422575199	glycine dehydrogenase	AGAP003321-RA	AGAP003321-RA	2R	35962292	35969899	1	1	0.0133883	3.14765	up
CUST_9560_PI422575199	c19l2_drome ame: full=cwf19-like protein 2 homolog	AGAP010932-RA	AGAP010932-RA	3L	13350572	13352498	1	1	0.00836323	3.14462	up
CUST_417_PI422575199	glucose transport protein	AGAP005045-RA	AGAP005045-RA	2L	8788345	8789880	1	1	0.0405625	3.14395	up
CUST_294_PI422575199	ankyrin repeat protein	AGAP004935-RA	AGAP004935-RA	2L	6204286	6206914	1	1	0.030716	3.14387	up
CUST_12972_PI422575199	angiotensin-converting enzyme	AGAP009754-RA	AGAP009754-RA	3R	42366470	42368566	1	1	0.00304856	3.14238	up
CUST_6046_PI422575199	AGAP012971-PA [Anopheles gambiae str. PEST]	AGAP012971-RA	AGAP012971-RA	2R	43077740	43080988	1	1	0.0366435	3.12201	up
CUST_6692_PI422575199	AGAP004217-PA [Anopheles gambiae str. PEST]	AGAP004217-RA	AGAP004217-RA	2R	51976758	51977583	-1	1	0.0106373	3.12156	up
CUST_11046_PI422575199	isoform a	AGAP007751-RA	AGAP007751-RA	3R	228685	256328	1	3	0.0270026	3.11901	up
CUST_5205_PI422575199	fatty acyl- reductase 1-like	AGAP001343-RA	AGAP001343-RA	2R	3331998	3345232	-1	1	0.0127535	3.11686	up
CUST_848_PI422575199	n-terminal acetyltransferase a complex catalytic subunit ard1	AGAP005410-RB	AGAP005410-RB	2L	15211390	15213382	1	3	0.030716	3.11375	up
CUST_8510_PI422575199	cytosolic malic enzyme	AGAP000184-RA	AGAP000184-RA	X	3012698	3021784	1	2	0.0040328	3.11074	up
CUST_481_PI422575199	hemolymph protein	AGAP005094-RA	AGAP005094-RA	2L	9959749	9960811	-1	1	0.0351077	3.10116	up
CUST_9924_PI422575199	iap2 protein	AGAP011326-RA	AGAP011326-RA	3L	21109736	21110629	-1	1	0.00402837	3.0979	up
CUST_7146_PI422575199	gamma-interferon-inducible lysosomal thiol reductase	AGAP004551-RA	AGAP004551-RA	2R	57539256	57542711	1	1	0.012581	3.09237	up
CUST_429_PI422575199	ion transport peptide-like	AGAP005055-RA	AGAP005055-RA	2L	8880678	8883250	1	1	0.042482	3.09134	up
CUST_7037_PI422575199	AGAP013507-PA [Anopheles gambiae str. PEST]	AGAP013507-RA	AGAP013507-RA	2R	56026542	56027196	-1	1	0.0246477	3.09026	up
CUST_2425_PI422575199	matrix metalloproteinase	AGAP006904-RC	AGAP006904-RC	2L	39815884	39838118	1	3	0.0045577	3.08289	up
CUST_8511_PI422575199	cytosolic malic enzyme	AGAP000184-RB	AGAP000184-RB	X	3012698	3021784	1	2	0.00402837	3.07924	up
CUST_2424_PI422575199	matrix metalloproteinase	AGAP006904-RB	AGAP006904-RB	2L	39815884	39838118	1	3	0.00366933	3.07458	up
CUST_9069_PI422575199	dimethylaniline monooxygenase	AGAP010401-RA	AGAP010401-RA	3L	2715262	2716410	-1	1	0.0456587	3.07348	up
CUST_1888_PI422575199	isoform b	AGAP006410-RA	AGAP006410-RA	2L	31571581	31577322	1	2	0.0122828	3.06935	up
CUST_2545_PI422575199	AGAP007018-PA [Anopheles gambiae str. PEST]	AGAP007018-RA	AGAP007018-RA	2L	40987418	40994094	-1	1	0.0124288	3.06915	up
CUST_2423_PI422575199	matrix metalloproteinase	AGAP006904-RA	AGAP006904-RA	2L	39815884	39838118	1	3	0.00384221	3.0668	up
CUST_8147_PI422575199	sorting nexin-25	AGAP000912-RA	AGAP000912-RA	X	17165876	17169527	1	1	0.0115877	3.06167	up
CUST_10995_PI422575199	toll-related protein	AGAP010669-RA	AGAP010669-RA	3L	8174795	8178377	-1	1	0.00759394	3.0555	up
CUST_3290_PI422575199	isoform b	AGAP007719-RA	AGAP007719-RA	2L	49261122	49262083	-1	1	0.00498679	3.04537	up
CUST_13497_PI422575199	ionotropic receptor 25a	AGAP010272-RA	AGAP010272-RA	3R	51917004	51920501	-1	1	0.0293467	3.02723	up
CUST_12890_PI422575199	excretory secretory protein juv-p120 precursor	AGAP009669-RA	AGAP009669-RA	3R	38067046	38073337	1	1	0.0138858	3.02205	up
CUST_2271_PI422575199	odorant-binding protein	AGAP006760-RA	AGAP006760-RA	2L	37923144	37923831	-1	1	0.0341147	3.02035	up
CUST_1346_PI422575199	ist1 homolog	AGAP005882-RA	AGAP005882-RA	2L	23132983	23134544	-1	1	0.0174716	3.0141	up
CUST_9273_PI422575199	transmembrane protein 86a	AGAP010616-RA	AGAP010616-RA	3L	7226533	7227344	-1	1	0.0420485	3.01071	up
CUST_2214_PI422575199	AGAP006705-PA [Anopheles gambiae str. PEST]	AGAP006705-RA	AGAP006705-RA	2L	37094730	37105113	-1	1	0.0440626	3.00045	up
CUST_8482_PI422575199	kinesin-like protein klp10a	AGAP000159-RA	AGAP000159-RA	X	2780430	2816494	1	1	0.0246157	2.9876	up
CUST_6393_PI422575199	methuselah-like 5	AGAP004025-RA	AGAP004025-RA	2R	47933147	47936493	-1	1	0.0152387	2.97966	up
CUST_5072_PI422575199	AGAP003022-PA [Anopheles gambiae str. PEST]	AGAP003022-RA	AGAP003022-RA	2R	31221318	31223249	-1	1	0.0108242	2.97467	up
CUST_755_PI422575199	ankyrin repeat protein	AGAP005326-RA	AGAP005326-RA	2L	14109749	14112539	1	1	0.0165323	2.97177	up
CUST_187_PI422575199	isoform a	AGAP004837-RA	AGAP004837-RA	2L	4352840	4362047	-1	1	0.00956176	2.96908	up
CUST_8039_PI422575199	AGAP000096-PA [Anopheles gambiae str. PEST]	AGAP000096-RA	AGAP000096-RA	X	1565449	1566851	1	1	0.00526373	2.96595	up
CUST_1889_PI422575199	isoform b	AGAP006410-RB	AGAP006410-RB	2L	31571581	31577322	1	2	0.0180082	2.9615	up
CUST_6354_PI422575199	ammonium transporter	AGAP003989-RA	AGAP003989-RA	2R	47549403	47552479	-1	1	0.00732649	2.9529	up
CUST_1931_PI422575199	gustatory receptor (agap006450-pa)	AGAP006450-RA	AGAP006450-RA	2L	32255763	32257210	-1	1	0.0106373	2.91699	up
CUST_186_PI422575199	AGAP004836-PA [Anopheles gambiae str. PEST]	AGAP004836-RA	AGAP004836-RA	2L	4350302	4350475	-1	1	0.000983118	2.91674	up
CUST_736_PI422575199	serine-type	AGAP005310-RA	AGAP005310-RA	2L	13967698	13968811	1	1	0.048758	2.91617	up
CUST_12934_PI422575199	cadherin- isoform l	AGAP009716-RA	AGAP009716-RA	3R	39950254	39970989	-1	1	0.0224689	2.90831	up
CUST_2729_PI422575199	AGAP007189-PA [Anopheles gambiae str. PEST]	AGAP007187-RA	AGAP007187-RA	2L	44166429	44166695	-1	1	0.0117168	2.9028	up
CUST_9038_PI422575199	sodium-dependent phosphate transporter	AGAP010370-RA	AGAP010370-RA	3L	2281721	2284998	1	1	0.0041137	2.89682	up
CUST_2564_PI422575199	zinc finger protein	AGAP007038-RA	AGAP007038-RA	2L	41287202	41308450	-1	1	0.0419327	2.89199	up
CUST_13762_PI422575199	anopheles gambiae pest agap012635-pa	AGAP012635-RA	AGAP012635-RA	UNKN	21887952	21890369	-1	1	0.00543134	2.89145	up
CUST_9983_PI422575199	amino acids transporter	AGAP011386-RA	AGAP011386-RA	3L	23244242	23271343	1	1	0.045506	2.89057	up
CUST_237_PI422575199	l-lactate dehydrogenase	AGAP004880-RA	AGAP004880-RA	2L	4905326	4908734	1	3	0.000231627	2.88909	up
CUST_2432_PI422575199	serpin 2 plasmodium-related inhibitory serine protease inhibitor	AGAP006911-RA	AGAP006911-RA	2L	39896875	39899752	1	1	0.031722	2.88395	up
CUST_1922_PI422575199	gtp cyclohydrolase i	AGAP006441-RB	AGAP006441-RB	2L	32021872	32036234	-1	2	0.0221638	2.87643	up
CUST_8033_PI422575199	AGAP013173-PA [Anopheles gambiae str. PEST]	AGAP013173-RA	AGAP013173-RA	X	15053437	15053790	1	1	0.0341147	2.87503	up
CUST_8348_PI422575199	choline ethanolamine kinase	AGAP000010-RA	AGAP000010-RA	X	120773	123499	-1	1	0.01508	2.8748	up
CUST_5314_PI422575199	26s protease regulatory subunit 4	AGAP003216-RA	AGAP003216-RA	2R	33997680	33999101	-1	1	0.000983118	2.85882	up
CUST_5842_PI422575199	elongation of very long chain fatty acids protein 1	AGAP003600-RA	AGAP003600-RA	2R	40407412	40425098	-1	1	0.00384221	2.85873	up
CUST_7447_PI422575199	isoform b	AGAP001638-RA	AGAP001638-RA	2R	7235285	7238573	-1	2	0.0113179	2.85646	up
CUST_6442_PI422575199	ubiquitin carboxyl-terminal hydrolase 1	AGAP004076-RA	AGAP004076-RA	2R	49495271	49495718	-1	1	0.0287324	2.84796	up
CUST_9503_PI422575199	atp-dependent rna helicase	AGAP010872-RA	AGAP010872-RA	3L	12311475	12354272	1	1	0.00402837	2.84684	up
CUST_8997_PI422575199	isoform a	AGAP010331-RA	AGAP010331-RA	3L	1237241	1251371	1	1	0.0246545	2.84397	up
CUST_7351_PI422575199	ribosome-associated membrane protein	AGAP001548-RA	AGAP001548-RA	2R	6095854	6097314	-1	3	0.0333809	2.84356	up
CUST_6466_PI422575199	transmembrane and ubiquitin-like domain-containing protein 2	AGAP004089-RA	AGAP004089-RA	2R	49539479	49541388	-1	2	0.0197121	2.84264	up
CUST_1863_PI422575199	---NA---	AGAP006386-RB	AGAP006386-RB	2L	31037564	31038934	1	2	0.000256612	2.8367	up
CUST_10966_PI422575199	ceramide glucosyltransferase	AGAP012412-RA	AGAP012412-RA	3L	41815484	41816680	-1	1	0.0220902	2.83434	up
CUST_4954_PI422575199	transposase domain-containing protein	AGAP002950-RA	AGAP002950-RA	2R	30041848	30043758	1	1	0.0457179	2.82945	up
CUST_14062_PI422575199	unc- isoform a	AGAP002789-RA	AGAP002789-RA	2R	27239278	27241380	1	1	0.025541	2.82425	up
CUST_6467_PI422575199	transmembrane and ubiquitin-like domain-containing protein 2	AGAP004089-RB	AGAP004089-RB	2R	49539479	49541388	-1	2	0.0165057	2.82421	up
CUST_10240_PI422575199	ring zinc finger protein makorin2	AGAP011657-RA	AGAP011657-RA	3L	31004813	31005931	1	1	0.0279285	2.82012	up
CUST_5942_PI422575199	zinc finger fyve domain-containing protein 28	AGAP003678-RA	AGAP003678-RA	2R	41843545	41848374	1	1	0.0125688	2.81752	up
CUST_560_PI422575199	glucosyl glucuronosyl transferases	AGAP005163-RA	AGAP005163-RA	2L	10907702	10909701	1	1	0.0163826	2.8165	up
CUST_9156_PI422575199	odorant-binding protein	AGAP010489-RA	AGAP010489-RA	3L	4997901	4998953	1	1	0.0457868	2.81605	up
CUST_12438_PI422575199	dna-directed rna polymerase ii subunit j	AGAP009209-RA	AGAP009209-RA	3R	28746535	28747425	1	1	0.00280576	2.81333	up
CUST_6270_PI422575199	histone h2b	AGAP003912-RA	AGAP003912-RA	2R	46080422	46080697	-1	1	0.0470098	2.80676	up
CUST_12366_PI422575199	dead box atp-dependent rna helicase	AGAP009135-RA	AGAP009135-RA	3R	26481973	26484157	1	1	0.0344922	2.80579	up
CUST_8030_PI422575199	AGAP000817-PA [Anopheles gambiae str. PEST]	AGAP000817-RA	AGAP000817-RA	X	15003958	15006394	1	2	0.0319702	2.80305	up
CUST_5638_PI422575199	osiris 17	AGAP003468-RA	AGAP003468-RA	2R	38042427	38056441	1	1	0.0331942	2.79799	up
CUST_1402_PI422575199	differentially expressed in fdcp 8-like protein	AGAP005931-RA	AGAP005931-RA	2L	23847287	23849640	1	1	0.0235343	2.79522	up
CUST_5400_PI422575199	cg1239-pa	AGAP003278-RA	AGAP003278-RA	2R	34796102	34797178	1	1	0.025695	2.79504	up
CUST_235_PI422575199	l-lactate dehydrogenase	AGAP004880-RB	AGAP004880-RB	2L	4905326	4908734	1	3	0.000231627	2.79473	up
CUST_881_PI422575199	isoform b	AGAP005449-RA	AGAP005449-RA	2L	15558866	15633473	-1	2	0.0305399	2.79307	up
CUST_236_PI422575199	l-lactate dehydrogenase	AGAP004880-RC	AGAP004880-RC	2L	4905326	4908734	1	3	0.000256612	2.79164	up
CUST_6989_PI422575199	glutathione transferase gst1-6	AGAP004382-RA	AGAP004382-RA	2R	55509263	55510160	-1	1	0.0220841	2.78148	up
CUST_3778_PI422575199	calcyclin binding protein	AGAP002107-RA	AGAP002107-RA	2R	15703514	15704615	-1	1	0.0214055	2.77913	up
CUST_8484_PI422575199	lipid storage droplets surface binding protein 2	AGAP000167-RA	AGAP000167-RA	X	2865740	2870153	1	1	0.0435282	2.77747	up
CUST_1980_PI422575199	defensin 5 precursor	AGAP007200-RA	AGAP007200-RA	2L	44248847	44249053	-1	1	0.0341147	2.76777	up
CUST_9053_PI422575199	AGAP010385-PA [Anopheles gambiae str. PEST]	AGAP010385-RA	AGAP010385-RA	3L	2430997	2433934	-1	1	0.0195908	2.76648	up
CUST_13482_PI422575199	kinesin light chain 1 and	AGAP010258-RA	AGAP010258-RA	3R	51716563	51719983	1	1	0.00307259	2.76406	up
CUST_846_PI422575199	n-terminal acetyltransferase a complex catalytic subunit ard1	AGAP005410-RC	AGAP005410-RC	2L	15211390	15213382	1	3	0.0417394	2.75629	up
CUST_2915_PI422575199	isoform a	AGAP007362-RB	AGAP007362-RB	2L	46062101	46079300	-1	2	0.0467854	2.75157	up
CUST_4485_PI422575199	class type	AGAP002644-RA	AGAP002644-RA	2R	24919689	24940588	1	1	0.0408635	2.75111	up
CUST_10801_PI422575199	uncharacterized protein kiaa0831	AGAP012246-RA	AGAP012246-RA	3L	39294521	39296295	-1	1	0.000546237	2.74863	up
CUST_8340_PI422575199	scrb10 protein	AGAP000016-RA	AGAP000016-RA	X	204264	207141	1	1	0.018895	2.74689	up
CUST_572_PI422575199	nucleoporin seh1-like	AGAP005174-RA	AGAP005174-RA	2L	11376450	11378030	-1	1	0.0462408	2.7454	up
CUST_11197_PI422575199	ras-related protein rab-5c	AGAP007901-RA	AGAP007901-RA	3R	2585748	2593117	1	7	0.04362	2.74389	up
CUST_8963_PI422575199	moesin ezrin radixin	AGAP000562-RA	AGAP000562-RA	X	9966795	10002836	1	3	0.0449163	2.74273	up
CUST_6978_PI422575199	cytochrome c oxidase polypeptide	AGAP004400-RB	AGAP004400-RB	2R	55672776	55673505	-1	2	0.0437626	2.7365	up
CUST_1923_PI422575199	gtp cyclohydrolase i	AGAP006441-RA	AGAP006441-RA	2L	32021872	32036234	-1	2	0.0182367	2.73531	up
CUST_2731_PI422575199	AGAP007189-PA [Anopheles gambiae str. PEST]	AGAP007189-RA	AGAP007189-RA	2L	44170128	44170394	-1	1	0.0103534	2.72947	up
CUST_865_PI422575199	transcription elongation factor spt4	AGAP005428-RA	AGAP005428-RA	2L	15423128	15423703	-1	1	0.0438706	2.71562	up
CUST_6979_PI422575199	cytochrome c oxidase polypeptide	AGAP004400-RA	AGAP004400-RA	2R	55672776	55673505	-1	2	0.0398552	2.71262	up
CUST_1391_PI422575199	cancer-related nucleoside-triphosphatase-like	AGAP005921-RA	AGAP005921-RA	2L	23684980	23685522	1	1	0.0267374	2.71145	up
CUST_11786_PI422575199	AGAP008524-PA [Anopheles gambiae str. PEST]	AGAP008524-RA	AGAP008524-RA	3R	11773151	11773865	1	1	0.0170647	2.70863	up
CUST_10344_PI422575199	isoform b	AGAP011762-RA	AGAP011762-RA	3L	32979374	32980417	-1	1	0.0187848	2.70581	up
CUST_5074_PI422575199	60s acidic ribosomal protein p2	AGAP003025-RB	AGAP003025-RB	2R	31232794	31234277	-1	3	0.0113179	2.70577	up
CUST_10070_PI422575199	meprin a subunit beta	AGAP011475-RA	AGAP011475-RA	3L	25017939	25037487	1	1	0.0407952	2.7039	up
CUST_12914_PI422575199	palmitoyl-protein thioesterase	AGAP009695-RA	AGAP009695-RA	3R	38968585	38969605	1	1	0.0262861	2.70358	up
CUST_6805_PI422575199	phosphate transporter	AGAP004251-RA	AGAP004251-RA	2R	53275898	53316442	-1	2	0.00803696	2.70327	up
CUST_179_PI422575199	zinc finger	AGAP004830-RB	AGAP004830-RB	2L	4183099	4185754	-1	2	0.0063977	2.70324	up
CUST_2703_PI422575199	lethal denticleless	AGAP007166-RA	AGAP007166-RA	2L	43752791	43755383	-1	1	0.0204473	2.70313	up
CUST_9937_PI422575199	madf-domain protein	AGAP011339-RA	AGAP011339-RA	3L	21381652	21382693	-1	1	0.00197623	2.69957	up
CUST_3743_PI422575199	AGAP001226-PA [Anopheles gambiae str. PEST]	AGAP001226-RA	AGAP001226-RA	2R	1647691	1648722	-1	1	0.0257206	2.69637	up
CUST_5379_PI422575199	cdc42 small effector 2-like protein	AGAP003263-RA	AGAP003263-RA	2R	34570544	34603508	1	1	0.0190579	2.69127	up
CUST_4589_PI422575199	lysine-specific demethylase 3a-like	AGAP002682-RA	AGAP002682-RA	2R	25604227	25609445	1	2	0.0132838	2.68565	up
CUST_879_PI422575199	epsilon-trimethyllysine 2-oxoglutarate dioxygenase	AGAP005447-RA	AGAP005447-RA	2L	15548569	15549808	1	1	0.035198	2.68343	up
CUST_10449_PI422575199	trna-splicing endonuclease subunit sen34-like	AGAP011885-RA	AGAP011885-RA	3L	34628957	34630017	1	1	0.0346885	2.6832	up
CUST_13149_PI422575199	anopheles gambiae pest agap012635-pa	AGAP009924-RA	AGAP009924-RA	3R	45332059	45334428	-1	1	0.00519227	2.68265	up
CUST_7446_PI422575199	isoform b	AGAP001638-RB	AGAP001638-RB	2R	7235285	7238573	-1	2	0.0148254	2.66951	up
CUST_12442_PI422575199	serpin 16 inhibitory serine protease inhibitor	AGAP009213-RA	AGAP009213-RA	3R	28824548	28826209	-1	1	0.00126937	2.66891	up
CUST_9920_PI422575199	fibulin 1 and	AGAP011322-RA	AGAP011322-RA	3L	21051375	21061201	-1	1	0.0332286	2.66733	up
CUST_11813_PI422575199	cytochrome p450 4c3	AGAP008552-RA	AGAP008552-RA	3R	12569038	12574028	1	1	0.0203132	2.66719	up
CUST_497_PI422575199	protein qil1-like	AGAP005109-RA	AGAP005109-RA	2L	10202690	10203577	-1	1	0.0181738	2.66466	up
CUST_3037_PI422575199	signal recognition 9kd-	AGAP007492-RA	AGAP007492-RA	2L	46903846	46904357	-1	1	0.0467854	2.66119	up
CUST_739_PI422575199	cg34115 cg34115-pa	AGAP005313-RA	AGAP005313-RA	2L	14016320	14018139	1	1	0.0360422	2.6591	up
CUST_6806_PI422575199	phosphate transporter	AGAP004251-RB	AGAP004251-RB	2R	53275898	53316442	-1	2	0.0114072	2.65875	up
DETOX_606_PI422610884	GSTD7 - Glutathion S-transferase; target probed by LSTM-AGAM-DETOX V3 probe agam-detox-1N14; alternative detox probe for AG_DETOX_P202	GSTD7	AGAP004163-RA	2R	50989917	50993565	-1	1	0.00214996	2.65858	up
CUST_13443_PI422575199	dna replication licensing factor mcm6	AGAP010219-RA	AGAP010219-RA	3R	50911789	50914690	1	1	0.0437397	2.65586	up
CUST_7531_PI422575199	cg2446	AGAP001695-RA	AGAP001695-RA	2R	8713175	8718042	1	1	0.00135447	2.65567	up
CUST_13815_PI422575199	uncharacterized protein c20orf24 homolog	AGAP012695-RA	AGAP012695-RA	UNKN	23946824	23947693	-1	1	0.0487185	2.65472	up
CUST_12336_PI422575199	isoform a	AGAP009104-RA	AGAP009104-RA	3R	25631305	25635443	-1	1	0.00368744	2.64579	up
CUST_13229_PI422575199	anopheles gambiae pest agap012644-pa	AGAP010004-RA	AGAP010004-RA	3R	47535848	47536671	-1	1	0.00844915	2.63236	up
CUST_11616_PI422575199	signal recognition particle 14 kda protein	AGAP008339-RA	AGAP008339-RA	3R	9414470	9415287	-1	1	0.0124484	2.63169	up
CUST_5227_PI422575199	isoform c	AGAP003128-RA	AGAP003128-RA	2R	32963580	32991268	-1	1	0.0424436	2.62667	up
CUST_7982_PI422575199	AGAP000770-PA [Anopheles gambiae str. PEST]	AGAP000770-RA	AGAP000770-RA	X	13856868	13859415	-1	1	0.0123403	2.61778	up
CUST_4841_PI422575199	isoform a	AGAP002881-RA	AGAP002881-RA	2R	28615882	28650598	1	2	0.00801902	2.61476	up
CUST_10614_PI422575199	actin depolymerizing factor	AGAP012056-RA	AGAP012056-RA	3L	37151982	37162785	-1	1	0.00045848	2.60734	up
CUST_13517_PI422575199	isoform a	AGAP010292-RA	AGAP010292-RA	3R	52301036	52349893	-1	1	0.00610502	2.60724	up
CUST_12894_PI422575199	a kinase anchor protein isoform b	AGAP009672-RA	AGAP009672-RA	3R	38179781	38218801	-1	1	0.0278138	2.59947	up
CUST_10058_PI422575199	shc transforming protein	AGAP011463-RA	AGAP011463-RA	3L	24962298	24968706	1	1	0.00199172	2.59543	up
CUST_5075_PI422575199	60s acidic ribosomal protein p2	AGAP003025-RC	AGAP003025-RC	2R	31232794	31234277	-1	3	0.00503063	2.59468	up
CUST_10627_PI422575199	calpain b	AGAP012069-RA	AGAP012069-RA	3L	37363403	37365080	-1	1	0.027735	2.5897	up
CUST_7581_PI422575199	AGAP013510-PA [Anopheles gambiae str. PEST]	AGAP013510-RA	AGAP013510-RA	2R	9038194	9038983	1	1	0.0284871	2.58948	up
CUST_5546_PI422575199	AGAP003387-PA [Anopheles gambiae str. PEST]	AGAP003387-RA	AGAP003387-RA	2R	37217861	37219285	-1	1	0.00422646	2.5847	up
CUST_6525_PI422575199	p37nb protein	AGAP001127-RA	AGAP001127-RA	2R	514772	517415	1	1	0.0266463	2.58175	up
CUST_4590_PI422575199	domain-containing histone demethylation protein 2b	AGAP002682-RB	AGAP002682-RB	2R	25604227	25609445	1	2	0.00801902	2.57844	up
CUST_10992_PI422575199	gram-negative bacteria binding protein 3	AGAP012409-RA	AGAP012409-RA	3L	41771464	41773010	1	1	0.0423021	2.57645	up
CUST_178_PI422575199	zinc finger	AGAP004830-RA	AGAP004830-RA	2L	4183099	4185754	-1	2	0.00709464	2.56842	up
CUST_7694_PI422575199	tpa: mod -	AGAP003439-RD	AGAP003439-RD	2R	37723747	37763186	-1	20	0.0394797	2.56823	up
CUST_1468_PI422575199	sodium nucleoside cotransporter 1	AGAP005989-RA	AGAP005989-RA	2L	24564083	24565933	1	1	0.0242534	2.55467	up
CUST_11371_PI422575199	atp-dependent rna helicase a	AGAP008081-RA	AGAP008081-RA	3R	5230476	5234018	-1	1	0.0438402	2.55177	up
CUST_12072_PI422575199	isoform b	AGAP008839-RA	AGAP008839-RA	3R	19293273	19296611	-1	1	0.00757096	2.54968	up
CUST_8364_PI422575199	AGAP013435-PA [Anopheles gambiae str. PEST]	AGAP013435-RA	AGAP013435-RA	X	2043450	2045192	1	1	0.0442031	2.54749	up
CUST_7213_PI422575199	zinc finger protein 75	AGAP004580-RA	AGAP004580-RA	2R	57950856	57952702	1	1	0.0227565	2.53923	up
CUST_1290_PI422575199	urm1_anoga ame: full=ubiquitin-related modifier 1 homolog	AGAP005823-RA	AGAP005823-RA	2L	22049966	22051521	-1	1	0.0298312	2.53223	up
CUST_13769_PI422575199	anopheles gambiae pest agap012644-pa	AGAP012644-RA	AGAP012644-RA	UNKN	22154460	22155268	1	1	0.00110625	2.52775	up
CUST_12519_PI422575199	coatomer subunit gamma	AGAP009291-RA	AGAP009291-RA	3R	30872470	30876039	1	1	0.0407952	2.52494	up
CUST_5563_PI422575199	adenylosuccinate synthetase	AGAP003405-RA	AGAP003405-RA	2R	37425167	37435764	1	1	0.00504183	2.50933	up
CUST_7370_PI422575199	g-protein-linked acetylcholine receptor gar-2a	AGAP004675-RA	AGAP004675-RA	2R	61414929	61417946	1	2	0.044833	2.50901	up
CUST_7055_PI422575199	cg12276	AGAP004459-RA	AGAP004459-RA	2R	56703770	56706974	1	2	0.0467854	2.50761	up
CUST_13829_PI422575199	histone h2b	AGAP012710-RA	AGAP012710-RA	UNKN	24533170	24533544	-1	1	0.0469258	2.50204	up
CUST_5906_PI422575199	AGAP012992-PA [Anopheles gambiae str. PEST]	AGAP012992-RA	AGAP012992-RA	2R	41050879	41051735	1	1	0.0273949	2.49706	up
CUST_4058_PI422575199	isoform b	AGAP001096-RA	AGAP001096-RA	2R	6577	7851	1	1	0.0194269	2.49084	up
CUST_11604_PI422575199	dna-j hsp40	AGAP008327-RA	AGAP008327-RA	3R	9150722	9152756	-1	1	0.00453609	2.48752	up
CUST_11905_PI422575199	udp-glucose 4-epimerase	AGAP008664-RA	AGAP008664-RA	3R	14581521	14582747	1	1	0.0176157	2.48715	up
CUST_9289_PI422575199	AGAP010631-PA [Anopheles gambiae str. PEST]	AGAP010631-RA	AGAP010631-RA	3L	7645938	7649896	-1	1	0.00708434	2.48485	up
CUST_3304_PI422575199	mitochondrial intermediate peptidase	AGAP007728-RA	AGAP007728-RA	2L	49340930	49343400	-1	1	0.00633535	2.48394	up
CUST_90_PI422575199	eukaryotic translation initiation factor 4 gamma	AGAP004750-RA	AGAP004750-RA	2L	3042114	3052055	-1	1	0.0195908	2.48319	up
CUST_2115_PI422575199	armadillo repeat-containing protein 6	AGAP006617-RA	AGAP006617-RA	2L	34747899	34750042	1	1	0.0124895	2.4769	up
CUST_9094_PI422575199	serine palmitoyltransferase 1	AGAP010427-RA	AGAP010427-RA	3L	3179990	3181904	1	1	0.00230133	2.46605	up
CUST_1920_PI422575199	beta- -n-acetylglucosaminyl transferase radical fringe	AGAP006439-RA	AGAP006439-RA	2L	31893753	32017610	-1	1	0.0212414	2.45498	up
CUST_10750_PI422575199	isoform a	AGAP012194-RA	AGAP012194-RA	3L	38573785	38576409	-1	1	0.0455235	2.45292	up
CUST_7005_PI422575199	midline fasciclin	AGAP004428-RA	AGAP004428-RA	2R	55928143	55932349	1	1	0.00420577	2.45205	up
CUST_568_PI422575199	ferric-chelate reductase 1-like protein	AGAP005170-RA	AGAP005170-RA	2L	11284393	11334901	-1	1	0.00293391	2.45009	up
CUST_2553_PI422575199	copper chaperone for superoxide dismutase	AGAP007026-RA	AGAP007026-RA	2L	41028438	41029611	-1	1	0.012088	2.44631	up
CUST_4008_PI422575199	cdna sequence	AGAP002286-RA	AGAP002286-RA	2R	18584947	18586209	-1	1	0.0470098	2.44488	up
CUST_5128_PI422575199	signal peptidase 18 kda subunit	AGAP003069-RA	AGAP003069-RA	2R	31960378	31961579	1	1	0.0115069	2.44476	up
CUST_12871_PI422575199	sodium-dependent phosphate transporter	AGAP009649-RA	AGAP009649-RA	3R	37609386	37618770	1	1	0.013468	2.43567	up
CUST_6241_PI422575199	nadh dehydrogenase	AGAP003900-RA	AGAP003900-RA	2R	45717446	45718425	1	1	0.0379136	2.43549	up
CUST_809_PI422575199	dnl-type zinc finger protein	AGAP005377-RA	AGAP005377-RA	2L	14728293	14728858	1	1	0.0410287	2.4352	up
CUST_12784_PI422575199	atp synthase subunit mitochondrial	AGAP009564-RA	AGAP009564-RA	3R	36263269	36263427	1	1	0.0204473	2.42132	up
CUST_13051_PI422575199	cg30264 cg30264-pa	AGAP009821-RA	AGAP009821-RA	3R	43801376	43802935	1	1	0.0263972	2.4204	up
CUST_10916_PI422575199	mucin 11a	AGAP012360-RA	AGAP012360-RA	3L	41093649	41115861	-1	1	0.0194269	2.41667	up
CUST_1560_PI422575199	odorant-binding protein	AGAP006074-RA	AGAP006074-RA	2L	26101764	26135649	-1	1	0.0456715	2.4105	up
CUST_11838_PI422575199	AGAP008579-PA [Anopheles gambiae str. PEST]	AGAP008579-RA	AGAP008579-RA	3R	13269031	13269828	1	1	0.005203	2.40717	up
CUST_10848_PI422575199	cytochrome p450	AGAP012293-RA	AGAP012293-RA	3L	39817658	39818599	1	1	0.0158455	2.40648	up
CUST_10884_PI422575199	AGAP012329-PA [Anopheles gambiae str. PEST]	AGAP012329-RA	AGAP012329-RA	3L	40691863	40693360	1	1	0.0403535	2.39573	up
CUST_6061_PI422575199	nad-dependent deacetylase sirtuin-4	AGAP013148-RA	AGAP013148-RA	2R	43160468	43161634	1	1	0.0325014	2.39543	up
CUST_9057_PI422575199	sulfate transporter	AGAP010389-RA	AGAP010389-RA	3L	2468058	2470164	-1	1	0.00877918	2.39296	up
CUST_2883_PI422575199	ecdysone-induced protein isoform a	AGAP007327-RB	AGAP007327-RB	2L	45425784	45588316	1	2	0.0282968	2.3892	up
CUST_8332_PI422575199	cell fate determining protein mab21l2	AGAP001034-RA	AGAP001034-RA	X	19832541	19834953	-1	1	0.0309037	2.3877	up
CUST_2717_PI422575199	serpin 10 plasmodium-related inhibitory serine protease inhibitor	AGAP005246-RE	AGAP005246-RE	2L	12996143	13001344	-1	4	0.00655439	2.38034	up
CUST_4239_PI422575199	serine protease	AGAP002432-RA	AGAP002432-RA	2R	21336793	21337749	-1	1	0.0450119	2.37609	up
CUST_526_PI422575199	isoform b	AGAP005133-RA	AGAP005133-RA	2L	10347397	10353265	-1	1	0.0221872	2.36939	up
CUST_10855_PI422575199	AGAP012300-PA [Anopheles gambiae str. PEST]	AGAP012300-RA	AGAP012300-RA	3L	39884027	39886884	-1	1	0.0334306	2.36864	up
CUST_3918_PI422575199	facilitated trehalose transporter tret1-like	AGAP001236-RA	AGAP001236-RA	2R	1770522	1772729	1	1	0.0381702	2.36601	up
CUST_1351_PI422575199	AGAP005886-PA [Anopheles gambiae str. PEST]	AGAP005886-RA	AGAP005886-RA	2L	23164762	23171338	1	1	0.0435232	2.36421	up
CUST_6624_PI422575199	glutathione-s-transferase gst	AGAP004163-RB	AGAP004163-RB	2R	50989917	50993565	-1	1	0.012752	2.36063	up
CUST_12384_PI422575199	cg15130 cg15130-pa	AGAP009155-RA	AGAP009155-RA	3R	27699783	27700157	1	1	0.0471012	2.35908	up
CUST_6470_PI422575199	sterol carrier protein-	AGAP004093-RA	AGAP004093-RA	2R	49715361	49715751	-1	1	0.0204473	2.35869	up
CUST_3921_PI422575199	thymus-specific serine protease	AGAP001240-RA	AGAP001240-RA	2R	1882633	1884715	1	1	0.00200629	2.35388	up
CUST_7214_PI422575199	translin associated factor x	AGAP004585-RA	AGAP004585-RA	2R	57989423	57993690	1	1	0.0484603	2.35209	up
CUST_3114_PI422575199	AGAP007564-PA [Anopheles gambiae str. PEST]	AGAP007564-RA	AGAP007564-RA	2L	47719680	47723522	1	1	0.0244517	2.35059	up
CUST_4192_PI422575199	amidase	AGAP013161-RA	AGAP013161-RA	2R	20797580	20802621	-1	1	0.00366012	2.34231	up
CUST_12306_PI422575199	hypothetical conserved protein	AGAP009073-RA	AGAP009073-RA	3R	25421140	25422322	1	1	0.0170453	2.33928	up
CUST_11225_PI422575199	bcdin3 domain containing	AGAP007929-RA	AGAP007929-RA	3R	2940915	2941661	1	1	0.029854	2.33725	up
CUST_2336_PI422575199	5-formyltetrahydrofolate cyclo-ligase	AGAP006824-RA	AGAP006824-RA	2L	38955405	38962892	-1	1	0.0442031	2.33248	up
CUST_31_PI422575199	polehole	AGAP004699-RA	AGAP004699-RA	2L	1973601	1976357	1	1	0.0210979	2.33157	up
CUST_2582_PI422575199	ifamide peptide (agap007056-pa)	AGAP007056-RA	AGAP007056-RA	2L	41904985	41905713	1	1	0.0488108	2.3296	up
CUST_12893_PI422575199	AGAP009671-PA [Anopheles gambiae str. PEST]	AGAP009671-RA	AGAP009671-RA	3R	38172112	38172962	-1	1	0.0097044	2.32793	up
CUST_4545_PI422575199	sorting nexin	AGAP001110-RA	AGAP001110-RA	2R	288098	293321	1	2	0.012126	2.32022	up
CUST_10236_PI422575199	microsomal dipeptidase	AGAP011653-RA	AGAP011653-RA	3L	30823224	30824691	1	1	0.0441742	2.31906	up
CUST_1427_PI422575199	AGAP005952-PA [Anopheles gambiae str. PEST]	AGAP005952-RA	AGAP005952-RA	2L	24024064	24034800	1	1	0.00874441	2.31278	up
CUST_8607_PI422575199	AGAP000268-PA [Anopheles gambiae str. PEST]	AGAP000268-RA	AGAP000268-RA	X	4962167	4963111	-1	1	0.0450738	2.31152	up
CUST_10961_PI422575199	transmembrane protein 64	AGAP012406-RA	AGAP012406-RA	3L	41755657	41759200	-1	1	0.00244251	2.30694	up
CUST_932_PI422575199	gvag protein precursor	AGAP005497-RA	AGAP005497-RA	2L	16226322	16227236	-1	1	0.0466041	2.30651	up
CUST_6702_PI422575199	adp-ribosylation factor-like protein	AGAP004227-RA	AGAP004227-RA	2R	52190093	52194254	1	1	0.0021965	2.30603	up
CUST_9941_PI422575199	tetraspanin isoform b	AGAP011343-RA	AGAP011343-RA	3L	21511926	21512472	1	1	0.0341147	2.30512	up
CUST_10340_PI422575199	zinc finger protein	AGAP011758-RA	AGAP011758-RA	3L	32957587	32960877	-1	1	0.0260543	2.3048	up
CUST_4073_PI422575199	trypsin	AGAP001250-RA	AGAP001250-RA	2R	2038458	2039707	1	1	0.047065	2.30049	up
CUST_9751_PI422575199	prickle-like protein 2	AGAP011136-RA	AGAP011136-RA	3L	17789806	17790393	1	1	0.0341147	2.29868	up
CUST_7298_PI422575199	ring finger and transmembrane domain-containing protein 2-like	AGAP004640-RB	AGAP004640-RB	2R	58817394	58839360	1	2	0.0130043	2.29284	up
CUST_6640_PI422575199	isoform g	AGAP004169-RA	AGAP004169-RA	2R	51061642	51147282	1	2	0.0240633	2.29183	up
DETOX_605_PI422610884	GSTD7 - Glutathion S-transferase; target probed by LSTM-AGAM-DETOX V3 probe agam-detox-1N14	GSTD7	AGAP004163-RA	2R	50989917	50993565	-1	1	0.011652	2.28862	up
CUST_6259_PI422575199	disulfide oxidoreductase	AGAP003904-RA	AGAP003904-RA	2R	45770628	45774047	1	2	0.00395907	2.28659	up
CUST_10564_PI422575199	pdz domain-containing	AGAP012008-RA	AGAP012008-RA	3L	36200179	36201093	-1	1	0.00891393	2.2849	up
CUST_2850_PI422575199	af132299_1 d-importin 7 7	AGAP007299-RA	AGAP007299-RA	2L	45089922	45095641	-1	1	0.0314265	2.2769	up
CUST_12843_PI422575199	alpha-galactosidase alpha-n-acetylgalactosaminidase	AGAP009621-RA	AGAP009621-RA	3R	37081806	37089264	-1	1	0.000913197	2.27407	up
CUST_1527_PI422575199	cop-coated vesicle membrane protein p24	AGAP006043-RA	AGAP006043-RA	2L	25568752	25573092	-1	1	0.0102583	2.27375	up
CUST_6096_PI422575199	annexin	AGAP003790-RD	AGAP003790-RD	2R	43342494	43353538	1	4	0.00386665	2.27148	up
CUST_1075_PI422575199	nadh dehydrogenase 1 alpha subcomplex subunit 5	AGAP005621-RA	AGAP005621-RA	2L	17933699	17934601	-1	1	0.0180494	2.27133	up
CUST_13465_PI422575199	gamma glutamyl transpeptidases	AGAP010241-RA	AGAP010241-RA	3R	51441954	51444540	1	1	0.0309439	2.2668	up
CUST_9215_PI422575199	bcr-associated bap	AGAP010557-RA	AGAP010557-RA	3L	6369726	6371210	-1	1	0.0282412	2.26524	up
CUST_10574_PI422575199	myelin proteolipid	AGAP012018-RA	AGAP012018-RA	3L	36401865	36404210	1	1	0.00453249	2.2559	up
CUST_4115_PI422575199	protein tyrosine phosphatase isoform f	AGAP002342-RA	AGAP002342-RA	2R	20376396	20387809	-1	1	0.0362651	2.25554	up
CUST_3305_PI422575199	activin receptor type	AGAP007729-RA	AGAP007729-RA	2L	49344123	49347452	1	1	0.0480652	2.25538	up
CUST_2732_PI422575199	AGAP007189-PA [Anopheles gambiae str. PEST]	AGAP007190-RA	AGAP007190-RA	2L	44172071	44172337	-1	1	0.0165209	2.25198	up
CUST_7663_PI422575199	cd36 antigen	AGAP002738-RA	AGAP002738-RA	2R	26395507	26405654	-1	1	0.0138899	2.25092	up
CUST_2886_PI422575199	ribosomal protein s6 kinase	AGAP007333-RA	AGAP007333-RA	2L	45610298	45634574	1	1	0.0048005	2.24606	up
CUST_3798_PI422575199	AGAP002134-PA [Anopheles gambiae str. PEST]	AGAP002134-RA	AGAP002134-RA	2R	16220719	16222461	1	1	0.0480652	2.24466	up
CUST_8622_PI422575199	short-chain dehydrogenase	AGAP012953-RA	AGAP012953-RA	X	5010455	5014238	-1	1	0.00330596	2.24276	up
CUST_11870_PI422575199	hypothetical conserved protein	AGAP008627-RA	AGAP008627-RA	3R	13750872	13751852	1	1	0.0135046	2.24094	up
CUST_7010_PI422575199	uncharacterized conerved protein	AGAP004435-RA	AGAP004435-RA	2R	55995047	55996266	1	1	0.0223504	2.23358	up
CUST_10969_PI422575199	pmp22 peroxisomal membrane	AGAP012415-RA	AGAP012415-RA	3L	41828846	41829610	-1	1	0.0344922	2.23265	up
CUST_12108_PI422575199	atp synthase mitochondrial f1 complex assembly factor 2	AGAP008876-RA	AGAP008876-RA	3R	20235805	20236888	-1	1	0.00362371	2.22948	up
DETOX_604_PI422610884	GSTD7 - Glutathion S-transferase; target probed by LSTM-AGAM-DETOX V3 probe agam-detox-1N14	GSTD7	AGAP004163-RA	2R	50989917	50993565	-1	1	0.0123447	2.22835	up
CUST_10802_PI422575199	phosphoserine phosphatase	AGAP012247-RA	AGAP012247-RA	3L	39297023	39298182	1	1	0.0395923	2.22782	up
CUST_9002_PI422575199	tubulin-tyrosine ligase	AGAP010336-RA	AGAP010336-RA	3L	1661447	1662973	-1	1	0.0269348	2.22714	up
CUST_3788_PI422575199	cell division cycle 20	AGAP002114-RA	AGAP002114-RA	2R	15759226	15779255	-1	1	0.000754884	2.22606	up
CUST_3283_PI422575199	basic fgf-repressed zic-binding protein	AGAP007714-RA	AGAP007714-RA	2L	49198624	49199851	1	1	0.0450468	2.22429	up
CUST_6714_PI422575199	ubiquitin-conjugating enzyme e2 q	AGAP001452-RA	AGAP001452-RA	2R	5252710	5261854	1	1	0.0161491	2.22334	up
CUST_11665_PI422575199	AGAP008399-PA [Anopheles gambiae str. PEST]	AGAP008399-RA	AGAP008399-RA	3R	10328811	10329910	1	1	0.0117477	2.22259	up
CUST_9498_PI422575199	6-phosphogluconolactonase	AGAP010866-RA	AGAP010866-RA	3L	12155398	12156577	-1	1	0.0195908	2.22257	up
CUST_371_PI422575199	isoform b	AGAP005005-RA	AGAP005005-RA	2L	7794965	7806455	1	1	0.0159837	2.22118	up
CUST_3508_PI422575199	phospholipase c beta	AGAP001936-RB	AGAP001936-RB	2R	12644796	12665612	1	2	0.045506	2.21871	up
CUST_8975_PI422575199	anopheles gambiae pest agap012715-pa	AGAP001085-RA	AGAP001085-RA	X	23622731	23623773	1	1	0.034949	2.21665	up
CUST_10566_PI422575199	6-phosphofructo-2-kinase fructose- -bisphosphatase short form	AGAP012010-RA	AGAP012010-RA	3L	36236659	36250224	1	1	0.00244251	2.21618	up
CUST_7103_PI422575199	transmembrane and coiled-coil domains protein 1	AGAP004508-RA	AGAP004508-RA	2R	57171200	57174085	1	1	0.00271129	2.21274	up
CUST_5303_PI422575199	elongase	AGAP003196-RA	AGAP003196-RA	2R	33751435	33752591	1	1	0.0450565	2.2102	up
CUST_12002_PI422575199	translocon-associated gamma subunit	AGAP008761-RA	AGAP008761-RA	3R	17142818	17143928	1	1	0.00200629	2.20974	up
CUST_11453_PI422575199	abhydrolase domain-containing protein 4	AGAP008167-RA	AGAP008167-RA	3R	6299174	6302429	1	1	0.00452592	2.20265	up
CUST_4439_PI422575199	26s proteasome non-atpase regulatory subunit 8	AGAP002606-RA	AGAP002606-RA	2R	23835373	23836583	-1	1	0.00381235	2.20174	up
CUST_7022_PI422575199	dna replication licensing factor mcm5	AGAP004408-RA	AGAP004408-RA	2R	55813788	55816172	-1	1	0.0224874	2.19964	up
CUST_3735_PI422575199	dynein light chain	AGAP001229-RA	AGAP001229-RA	2R	1653342	1658336	1	1	0.0180142	2.1973	up
CUST_3509_PI422575199	phospholipase c beta	AGAP001936-RA	AGAP001936-RA	2R	12644796	12665612	1	2	0.0455813	2.19719	up
CUST_6750_PI422575199	jnk1-associated membrane protein	AGAP001461-RA	AGAP001461-RA	2R	5292781	5294103	-1	1	0.0234085	2.19479	up
CUST_8528_PI422575199	AGAP000202-PA [Anopheles gambiae str. PEST]	AGAP000202-RA	AGAP000202-RA	X	3335581	3335905	1	1	0.0123313	2.19335	up
CUST_10629_PI422575199	lactoylglutathione lyase	AGAP012071-RA	AGAP012071-RA	3L	37390032	37391420	-1	1	0.0185032	2.19274	up
CUST_703_PI422575199	adenosine deaminase-related growth factor c	AGAP005283-RA	AGAP005283-RA	2L	13624375	13626179	1	1	0.0382645	2.19065	up
CUST_5304_PI422575199	elongation of very long chain fatty acids protein 4	AGAP003197-RA	AGAP003197-RA	2R	33757141	33758185	1	1	0.0103694	2.18885	up
CUST_7132_PI422575199	isoform a	AGAP004543-RA	AGAP004543-RA	2R	57477626	57478795	-1	1	0.0254016	2.18385	up
CUST_7283_PI422575199	mitochondrial atp synthase coupling factor 6	AGAP004616-RA	AGAP004616-RA	2R	58514966	58515705	-1	1	0.0186359	2.18003	up
CUST_11926_PI422575199	juvenile hormone epoxide hydrolase 1	AGAP008685-RA	AGAP008685-RA	3R	14841179	14841845	1	1	0.0170354	2.17948	up
DETOX_515_PI422610884	CYP9L3 - Cytochrome P450 monooxygenase; target probed by LSTM-AGAM-DETOX V3 probe agam-detox-1I18	CYP9L3	AGAP012293-RA	3L	39817658	39818599	1	1	0.00587842	2.17665	up
CUST_4506_PI422575199	10 kda salivary protein	AGAP002643-RA	AGAP002643-RA	2R	24908246	24909052	-1	1	0.0462787	2.17439	up
CUST_13494_PI422575199	isoform a	AGAP010269-RA	AGAP010269-RA	3R	51888596	51891751	-1	1	0.0360016	2.16874	up
CUST_7297_PI422575199	ring finger and transmembrane domain-containing protein 2-like	AGAP004640-RA	AGAP004640-RA	2R	58817394	58839360	1	2	0.00936771	2.16627	up
CUST_1054_PI422575199	hypothetical conserved protein	AGAP005602-RA	AGAP005602-RA	2L	17801168	17802186	1	1	0.00855248	2.16304	up
CUST_8224_PI422575199	ribose-phosphate pyrophosphokinase	AGAP000954-RA	AGAP000954-RA	X	18343379	18352636	1	4	0.0486954	2.15519	up
CUST_2178_PI422575199	gamma-glutamyl hydrolase	AGAP006670-RA	AGAP006670-RA	2L	36631439	36633347	1	1	0.0114536	2.15444	up
CUST_2718_PI422575199	serpin 10 plasmodium-related inhibitory serine protease inhibitor	AGAP005246-RC	AGAP005246-RC	2L	12996143	13001344	-1	4	0.00272949	2.1503	up
CUST_12138_PI422575199	glutamate decarboxylase	AGAP008904-RA	AGAP008904-RA	3R	20598514	20605347	1	1	0.0478722	2.149	up
CUST_5462_PI422575199	apolipoprotein a binding protein	AGAP003324-RA	AGAP003324-RA	2R	35978884	35979733	-1	1	0.0113735	2.14796	up
CUST_8145_PI422575199	endoplasmic reticulum resident protein	AGAP000909-RA	AGAP000909-RA	X	17143168	17148449	1	1	0.0187848	2.14732	up
CUST_2730_PI422575199	AGAP007188-PA [Anopheles gambiae str. PEST]	AGAP007188-RA	AGAP007188-RA	2L	44168370	44168636	-1	1	0.00420577	2.13174	up
CUST_4731_PI422575199	gram-negative bacteria binding protein	AGAP002799-RA	AGAP002799-RA	2R	27650864	27652144	-1	1	0.0255966	2.13148	up
CUST_8120_PI422575199	isoform a	AGAP000886-RA	AGAP000886-RA	X	16737314	16741889	-1	1	0.0140651	2.1312	up
CUST_4979_PI422575199	proprotein convertase subtilisin kexin type furin	AGAP001330-RC	AGAP001330-RC	2R	3124554	3195326	1	3	0.0403469	2.13076	up
CUST_2863_PI422575199	AGAP007312-PA [Anopheles gambiae str. PEST]	AGAP007312-RA	AGAP007312-RA	2L	45308149	45310059	1	3	0.00235692	2.12637	up
CUST_305_PI422575199	membrane-associated protein hem	AGAP004946-RA	AGAP004946-RA	2L	6555241	6559375	-1	1	0.0114548	2.12434	up
CUST_9050_PI422575199	arsenite-resistance protein	AGAP010382-RA	AGAP010382-RA	3L	2396139	2402310	-1	1	0.0160291	2.12256	up
CUST_12372_PI422575199	mediator of rna polymerase ii transcription subunit 17	AGAP009141-RA	AGAP009141-RA	3R	27388121	27390334	-1	1	0.0416695	2.1206	up
CUST_4486_PI422575199	anopheles gambiae pest agap012562-pa	AGAP013264-RA	AGAP013264-RA	2R	24948720	24949426	1	1	0.0233645	2.11482	up
DETOX_107_PI422610884	COE12O - Putative Carboxylesterase	COE12O	AGAP010390-RA	3L	2483237	2485667	-1	1	0.0394726	2.11229	up
CUST_2788_PI422575199	trpc channel interacting protein	AGAP007240-RA	AGAP007240-RA	2L	44509304	44510154	-1	1	0.0380318	2.11167	up
CUST_2078_PI422575199	chymotrypsin-elastase inhibitor	AGAP006589-RA	AGAP006589-RA	2L	34280175	34282086	-1	2	0.0437397	2.10818	up
CUST_713_PI422575199	lupus la ribonucleoprotein	AGAP005291-RB	AGAP005291-RB	2L	13737172	13746833	1	2	0.0255703	2.10707	up
CUST_8699_PI422575199	tyrosine aminotransferase	AGAP000327-RA	AGAP000327-RA	X	5751978	5755535	-1	1	0.0112067	2.1017	up
CUST_741_PI422575199	AGAP005315-PA [Anopheles gambiae str. PEST]	AGAP005315-RA	AGAP005315-RA	2L	14019425	14019893	-1	1	0.0487185	2.09638	up
CUST_4225_PI422575199	isoform b	AGAP002428-RA	AGAP002428-RA	2R	21210652	21220711	-1	2	0.00320354	2.09567	up
CUST_8225_PI422575199	ribose-phosphate pyrophosphokinase	AGAP000954-RC	AGAP000954-RC	X	18343379	18352636	1	4	0.0490905	2.08489	up
CUST_8944_PI422575199	tay bridge	AGAP013055-RA	AGAP013055-RA	X	9691789	9777248	-1	1	0.0123152	2.08348	up
CUST_10074_PI422575199	hyaluronidase	AGAP011479-RA	AGAP011479-RA	3L	25056391	25071436	-1	1	0.00773889	2.0815	up
CUST_10130_PI422575199	transcription elongation factor b polypeptide 1	AGAP011535-RA	AGAP011535-RA	3L	26900375	26902990	1	1	0.0194269	2.07493	up
CUST_4980_PI422575199	proprotein convertase subtilisin kexin type furin	AGAP001330-RB	AGAP001330-RB	2R	3124554	3195326	1	3	0.0365618	2.07171	up
CUST_4449_PI422575199	pupal cuticle protein	AGAP002613-RA	AGAP002613-RA	2R	24143091	24143991	-1	1	0.0416695	2.06743	up
CUST_11160_PI422575199	dlg5 protein	AGAP007865-RA	AGAP007865-RA	3R	2359418	2366662	1	1	0.0195908	2.06288	up
CUST_4321_PI422575199	hook protein	AGAP002527-RA	AGAP002527-RA	2R	22364288	22371320	1	1	0.0112644	2.06281	up
CUST_1404_PI422575199	n essential	AGAP005933-RA	AGAP005933-RA	2L	23851561	23853600	-1	1	0.00736401	2.05725	up
CUST_3213_PI422575199	growth arrest and dna-damage-inducible beta variant 1	AGAP007651-RA	AGAP007651-RA	2L	48754066	48754967	-1	1	0.0246345	2.05711	up
CUST_712_PI422575199	lupus la ribonucleoprotein	AGAP005291-RA	AGAP005291-RA	2L	13737172	13746833	1	2	0.0181862	2.05639	up
CUST_11475_PI422575199	gliotactin	AGAP008190-RA	AGAP008190-RA	3R	6530700	6535470	1	1	0.0195908	2.05618	up
CUST_6974_PI422575199	mitochondrial ribosomal	AGAP004404-RA	AGAP004404-RA	2R	55719113	55719880	1	2	0.0398552	2.05381	up
CUST_8919_PI422575199	chorion b-zip transcription factor	AGAP000528-RA	AGAP000528-RA	X	9473978	9480310	1	1	0.0161491	2.05086	up
CUST_9118_PI422575199	atp-dependent lon	AGAP010451-RA	AGAP010451-RA	3L	3859897	3863336	-1	1	0.0109161	2.05062	up
CUST_5665_PI422575199	sugar transporter	AGAP003493-RC	AGAP003493-RC	2R	38649238	38656290	1	4	0.0266503	2.04956	up
CUST_13080_PI422575199	mitochondrial fission 1	AGAP009852-RA	AGAP009852-RA	3R	44347545	44348684	-1	1	0.0202902	2.04813	up
CUST_6161_PI422575199	class b basic helix-loop-helix protein (differentially expressed in chondrocytes)	AGAP003844-RA	AGAP003844-RA	2R	44329771	44333822	1	1	0.00657299	2.04769	up
CUST_113_PI422575199	ras-related protein 2	AGAP004769-RA	AGAP004769-RA	2L	3297616	3317823	1	1	0.00862772	2.04699	up
CUST_6260_PI422575199	disulfide oxidoreductase	AGAP003904-RB	AGAP003904-RB	2R	45770628	45774047	1	2	0.00604102	2.0464	up
DETOX_514_PI422610884	CYP9L3 - Cytochrome P450 monooxygenase; target probed by LSTM-AGAM-DETOX V3 probe agam-detox-1I18	CYP9L3	AGAP012293-RA	3L	39817658	39818599	1	1	0.0158455	2.04534	up
CUST_9116_PI422575199	uncharacterized protein c7orf24-like protein	AGAP010449-RA	AGAP010449-RA	3L	3855188	3855624	-1	1	0.0246177	2.03678	up
CUST_4493_PI422575199	septin	AGAP002645-RA	AGAP002645-RA	2R	24944159	24959244	-1	1	0.0204473	2.03645	up
CUST_8288_PI422575199	toll	AGAP013027-RA	AGAP013027-RA	X	19012815	19038051	-1	1	0.00724699	2.03308	up
CUST_3302_PI422575199	development and differentiation-enhancing ddef	AGAP007726-RB	AGAP007726-RB	2L	49328639	49334082	1	2	0.0478629	2.02604	up
CUST_3973_PI422575199	splicing factor srp54	AGAP002265-RA	AGAP002265-RA	2R	18375536	18378087	-1	2	0.0320355	2.02539	up
CUST_338_PI422575199	isoform b	AGAP013107-RA	AGAP013107-RA	2L	40170482	40171574	1	1	0.0487916	2.02516	up
CUST_13550_PI422575199	developmental protein cactus	AGAP007938-RA	AGAP007938-RA	3R	3214448	3217145	1	1	0.0466041	2.02423	up
CUST_1689_PI422575199	multicopper oxidase	AGAP006185-RA	AGAP006185-RA	2L	27872652	27876324	-1	1	0.017645	2.02314	up
CUST_13417_PI422575199	dedicator of cytokinesis protein 2	AGAP010192-RA	AGAP010192-RA	3R	50386147	50392930	-1	1	0.00616152	2.02308	up
CUST_4032_PI422575199	crossover junction endonuclease eme1	AGAP002302-RA	AGAP002302-RA	2R	19040585	19041837	-1	1	0.0481117	2.02269	up
CUST_13532_PI422575199	fyve finger containing protein	AGAP010307-RA	AGAP010307-RA	3R	53071753	53087640	-1	1	0.0341147	2.02061	up
CUST_13355_PI422575199	3-2-trans-enoyl-CoA isomerase	AGAP010130-RA	AGAP010130-RA	3R	49265590	49267033	-1	2	0.0497594	2.02016	up
CUST_6164_PI422575199	acyl-coa thioesterase	AGAP003848-RA	AGAP003848-RA	2R	44354598	44356588	1	1	0.0426869	2.01699	up
CUST_1373_PI422575199	g protein alphai subunit 65a	AGAP005904-RA	AGAP005904-RA	2L	23575002	23591025	1	1	0.045506	2.01628	up
CUST_3436_PI422575199	uncharacterized protein c1orf131-like protein	AGAP013489-RA	AGAP013489-RA	2R	11739263	11739935	-1	1	0.0290941	2.01565	up
CUST_4127_PI422575199	cellular tumor antigen p53	AGAP002352-RA	AGAP002352-RA	2R	20538788	20546515	1	2	0.0465322	2.01494	up
CUST_12542_PI422575199	AGAP009320-PA [Anopheles gambiae str. PEST]	AGAP009320-RA	AGAP009320-RA	3R	31261163	31263584	-1	1	0.0200174	2.01206	up
CUST_4226_PI422575199	isoform b	AGAP002428-RB	AGAP002428-RB	2R	21210652	21220711	-1	2	0.00723017	2.00772	up
CUST_13426_PI422575199	scm-related gene containing four mbt isoform b	AGAP010202-RA	AGAP010202-RA	3R	50680411	50686377	-1	1	0.0457868	2.00591	up
CUST_13054_PI422575199	mitochondrial nadh dehydrogenase fe-s protein	AGAP009824-RA	AGAP009824-RA	3R	43818331	43819234	-1	1	0.0190579	2.00248	up
CUST_9119_PI422575199	AGAP010452-PA [Anopheles gambiae str. PEST]	AGAP010452-RA	AGAP010452-RA	3L	3865588	3866430	1	1	0.00498679	2.00203	up
CUST_942_PI422575199	developmentally regulated rna-binding protein	AGAP005505-RA	AGAP005505-RA	2L	16288405	16290707	-1	1	0.0457868	2.0019	up
CUST_8668_PI422575199	isoform d	AGAP000321-RB	AGAP000321-RB	X	5698848	5711854	1	2	0.0194269	2.0017	up
CUST_13522_PI422575199	transforming acidic coiled-coil isoform f	AGAP010297-RA	AGAP010297-RA	3R	52614364	52617318	1	1	0.0495619	2.00136	up
CUST_224_PI422575199	tripeptidyl peptidase ii	AGAP004870-RA	AGAP004870-RA	2L	4692754	4697498	1	1	0.0403535	2.00053	up
CUST_8669_PI422575199	isoform a	AGAP000321-RA	AGAP000321-RA	X	5698848	5711854	1	2	0.0194815	1.99972	up
CUST_2524_PI422575199	stromal antigen	AGAP006998-RA	AGAP006998-RA	2L	40542177	40546097	1	1	0.027735	1.99854	up
CUST_399_PI422575199	sumo ligase	AGAP005031-RB	AGAP005031-RB	2L	8613164	8620262	-1	2	0.0187883	1.99713	up
CUST_5020_PI422575199	thiamine transporter 1	AGAP012955-RA	AGAP012955-RA	2R	30540254	30543703	-1	1	0.0362651	1.99565	up
CUST_10080_PI422575199	ubiquinol cytochrome c oxidoreductase-subunit -	AGAP011484-RA	AGAP011484-RA	3L	25304478	25306272	1	2	0.045625	1.99193	up
CUST_13430_PI422575199	bicaudal d	AGAP010206-RA	AGAP010206-RA	3R	50701903	50707215	-1	1	0.0101925	1.99012	up
CUST_10297_PI422575199	pantothenate kinase	AGAP011715-RA	AGAP011715-RA	3L	32087309	32089006	1	1	0.0344603	1.99009	up
DETOX_759_PI422610884	SOD1	SOD1	AGAP010517-RA	3L	5581880	5582955	-1	1	0.0344922	1.98985	up
CUST_5596_PI422575199	cap-d2 condensin subunit	AGAP003434-RA	AGAP003434-RA	2R	37703244	37710077	1	1	0.0148728	1.98932	up
CUST_2113_PI422575199	fk506 binding protein	AGAP006615-RA	AGAP006615-RA	2L	34740093	34743373	1	1	0.0126773	1.98843	up
CUST_11303_PI422575199	---NA---	AGAP008008-RA	AGAP008008-RA	3R	4021110	4021707	1	1	0.0132703	1.98773	up
CUST_3974_PI422575199	srp54 cg4602-pa	AGAP002265-RB	AGAP002265-RB	2R	18375536	18378087	-1	2	0.0314265	1.98491	up
CUST_5668_PI422575199	sugar transporter	AGAP003493-RA	AGAP003493-RA	2R	38649238	38656290	1	4	0.0345236	1.98216	up
CUST_7161_PI422575199	ras-related protein rab-11a	AGAP004559-RG	AGAP004559-RG	2R	57595300	57600255	1	11	0.0290481	1.97767	up
CUST_1588_PI422575199	isoform a	AGAP006101-RA	AGAP006101-RA	2L	26651541	26682287	1	1	0.0197128	1.97458	up
CUST_12109_PI422575199	AGAP008877-PA [Anopheles gambiae str. PEST]	AGAP008877-RA	AGAP008877-RA	3R	20237451	20238906	1	1	0.0450738	1.97111	up
CUST_7155_PI422575199	ras-related protein rab-11a	AGAP004559-RB	AGAP004559-RB	2R	57595300	57600255	1	11	0.0460594	1.97077	up
CUST_7158_PI422575199	ras-related protein rab-11a	AGAP004559-RE	AGAP004559-RE	2R	57595300	57600255	1	11	0.0435232	1.96569	up
CUST_8442_PI422575199	AGAP001078-PA [Anopheles gambiae str. PEST]	AGAP001078-RA	AGAP001078-RA	X	23113205	23114090	1	1	0.0272467	1.96537	up
CUST_354_PI422575199	multiprotein bridging	AGAP004990-RA	AGAP004990-RA	2L	7585796	7587650	1	1	0.0435282	1.96243	up
CUST_7160_PI422575199	ras-related protein rab-11a	AGAP004559-RK	AGAP004559-RK	2R	57595300	57600255	1	11	0.0456669	1.95814	up
CUST_13165_PI422575199	isoform b	AGAP009940-RA	AGAP009940-RA	3R	45725223	45750578	-1	1	0.0200174	1.95782	up
CUST_891_PI422575199	---NA---	AGAP005459-RA	AGAP005459-RA	2L	15797627	15801993	1	1	0.00776779	1.95491	up
CUST_2520_PI422575199	hect e3 ubiquitin ligase	AGAP006994-RB	AGAP006994-RB	2L	40513629	40519223	-1	2	0.0284871	1.95463	up
CUST_830_PI422575199	ras-related protein rab-2a	AGAP005393-RA	AGAP005393-RA	2L	14905569	14909679	1	1	0.0214537	1.95336	up
CUST_10248_PI422575199	AGAP011666-PA [Anopheles gambiae str. PEST]	AGAP011666-RA	AGAP011666-RA	3L	31103582	31122893	-1	1	0.045817	1.94904	up
CUST_3581_PI422575199	takeout like protein	AGAP013061-RA	AGAP013061-RA	2R	13124404	13130560	-1	1	0.0360744	1.94827	up
CUST_7253_PI422575199	isoform a	AGAP004612-RA	AGAP004612-RA	2R	58392105	58394400	1	1	0.0197623	1.94559	up
CUST_137_PI422575199	star-related lipid transfer protein mitochondrial-like	AGAP004792-RB	AGAP004792-RB	2L	3579851	3583746	1	2	0.0328569	1.94451	up
CUST_2887_PI422575199	ribosomal protein s6 kinase	AGAP007334-RA	AGAP007334-RA	2L	45638589	45640040	1	1	0.0489768	1.93417	up
CUST_6685_PI422575199	e3 ubiquitin-protein ligase trim37 isoform 2	AGAP004202-RA	AGAP004202-RA	2R	51783044	51785054	-1	1	0.0293637	1.93279	up
CUST_5316_PI422575199	AGAP003212-PA [Anopheles gambiae str. PEST]	AGAP003212-RA	AGAP003212-RA	2R	33988945	33991252	-1	1	0.0097668	1.93215	up
CUST_7159_PI422575199	ras-related protein rab-11a	AGAP004559-RC	AGAP004559-RC	2R	57595300	57600255	1	11	0.0454748	1.92969	up
CUST_10964_PI422575199	zinc finger protein	AGAP012410-RA	AGAP012410-RA	3L	41783922	41787299	1	1	0.0038898	1.92426	up
CUST_595_PI422575199	bendless	AGAP005197-RA	AGAP005197-RA	2L	12185669	12186929	-1	1	0.0245677	1.92374	up
CUST_8604_PI422575199	AGAP000271-PA [Anopheles gambiae str. PEST]	AGAP000271-RA	AGAP000271-RA	X	4986971	4991997	1	1	0.0145968	1.91969	up
CUST_4093_PI422575199	zinc finger ccch-type containing 12b	AGAP001272-RA	AGAP001272-RA	2R	2161807	2167475	-1	2	0.0479532	1.91913	up
CUST_5487_PI422575199	cytochrome p450	AGAP013511-RB	AGAP013511-RB	2R	36318188	36325675	1	3	0.0378329	1.91809	up
CUST_7440_PI422575199	thiol-disulfide isomerase	AGAP001613-RA	AGAP001613-RA	2R	6816114	6818154	-1	1	0.0214055	1.91573	up
CUST_3471_PI422575199	arrestin domain-containing protein 2	AGAP001891-RA	AGAP001891-RA	2R	11913820	11916521	-1	1	0.00368744	1.91561	up
CUST_6634_PI422575199	glutathione transferase	AGAP004164-RD	AGAP004164-RD	2R	50997215	51001446	1	4	0.0097812	1.9154	up
CUST_12032_PI422575199	AGAP008799-PA [Anopheles gambiae str. PEST]	AGAP008799-RA	AGAP008799-RA	3R	17960998	17962496	1	1	0.0437397	1.9151	up
CUST_2404_PI422575199	adp-ribosylation factor 6	AGAP006890-RB	AGAP006890-RB	2L	39376198	39410515	1	2	0.0042988	1.91382	up
CUST_8647_PI422575199	---NA---	AGAP000297-RA	AGAP000297-RA	X	5315567	5320730	1	1	0.0493264	1.91325	up
CUST_2118_PI422575199	cg7974 cg7974-pa	AGAP006620-RA	AGAP006620-RA	2L	34752895	34754149	1	1	0.0287667	1.91239	up
CUST_7089_PI422575199	upstream activation factor subunit uaf30	AGAP004492-RA	AGAP004492-RA	2R	56860842	56862796	-1	1	0.0179937	1.91167	up
CUST_9073_PI422575199	transcription factor	AGAP010405-RA	AGAP010405-RA	3L	2785691	2786934	-1	1	0.030716	1.91134	up
CUST_4107_PI422575199	trypsin	AGAP001251-RA	AGAP001251-RA	2R	2040018	2041312	-1	1	0.0426869	1.9105	up
CUST_8636_PI422575199	tyrosine-protein phosphatase non-receptor type 13	AGAP000292-RA	AGAP000292-RA	X	5148798	5160081	-1	1	0.0279391	1.91024	up
CUST_10358_PI422575199	protein kinase protein	AGAP011776-RA	AGAP011776-RA	3L	33162115	33166028	1	1	0.00503063	1.90776	up
CUST_7153_PI422575199	ras-related protein rab-11a	AGAP004559-RH	AGAP004559-RH	2R	57595300	57600255	1	11	0.0448881	1.89751	up
CUST_1355_PI422575199	AGAP005890-PB [Anopheles gambiae str. PEST]	AGAP005890-RB	AGAP005890-RB	2L	23184934	23185692	-1	2	0.039472	1.89182	up
CUST_136_PI422575199	star-related lipid transfer protein mitochondrial-like	AGAP004792-RA	AGAP004792-RA	2L	3579851	3583746	1	2	0.0426898	1.89119	up
CUST_1777_PI422575199	arrestin-like protein	AGAP006263-RA	AGAP006263-RA	2L	28771405	28774168	-1	1	0.0260887	1.89001	up
CUST_7546_PI422575199	fatty acid	AGAP001713-RC	AGAP001713-RC	2R	8862946	8877405	1	4	0.0283736	1.88973	up
CUST_3301_PI422575199	development and differentiation-enhancing ddef	AGAP007726-RA	AGAP007726-RA	2L	49328639	49334082	1	2	0.0437096	1.88896	up
CUST_13664_PI422575199	grip and coiled-coil domain-containing protein 1	AGAP012521-RA	AGAP012521-RA	UNKN	10871508	10873649	-1	1	0.0488357	1.88641	up
CUST_5254_PI422575199	ankyrin repeat domain-containing protein 27	AGAP003151-RA	AGAP003151-RA	2R	33381051	33383831	1	1	0.0156382	1.88117	up
CUST_13612_PI422575199	mannosyl-oligosaccharide -alpha-mannosidase ib	AGAP012463-RA	AGAP012463-RA	UNKN	4316357	4317790	-1	1	0.0163899	1.87847	up
CUST_3149_PI422575199	zinc finger ccch domain-containing protein 12c	AGAP007595-RA	AGAP007595-RA	2L	48096508	48098675	1	1	0.0382645	1.87838	up
CUST_520_PI422575199	rna recognition motif protein split ends	AGAP005127-RA	AGAP005127-RA	2L	10331961	10336460	-1	1	0.00782713	1.87796	up
CUST_7722_PI422575199	ensangg00000014825 protein	AGAP000574-RA	AGAP000574-RA	X	10111155	10112111	-1	1	0.035198	1.87795	up
CUST_10790_PI422575199	prefoldin subunit 6	AGAP012235-RA	AGAP012235-RA	3L	39176804	39177692	1	1	0.0255703	1.87713	up
CUST_2399_PI422575199	golgin subfamily a member 4	AGAP006884-RA	AGAP006884-RA	2L	39347620	39354291	-1	1	0.00224617	1.87543	up
CUST_8981_PI422575199	AGAP010315-PA [Anopheles gambiae str. PEST]	AGAP010315-RA	AGAP010315-RA	3L	377201	388139	-1	1	0.0234586	1.87249	up
CUST_6816_PI422575199	synapse-associated protein	AGAP004273-RC	AGAP004273-RC	2R	53538292	53566330	-1	4	0.0165323	1.87028	up
CUST_4035_PI422575199	alpha-amylase	AGAP002317-RA	AGAP002317-RA	2R	19444357	19446105	1	1	0.0109161	1.86727	up
CUST_1356_PI422575199	AGAP005890-PA [Anopheles gambiae str. PEST]	AGAP005890-RA	AGAP005890-RA	2L	23184934	23185692	-1	2	0.0486448	1.86562	up
CUST_3803_PI422575199	odorant receptor 94a	AGAP002125-RA	AGAP002125-RA	2R	16083005	16084485	-1	1	0.0263972	1.86512	up
CUST_7464_PI422575199	clipb17 protein	AGAP001648-RA	AGAP001648-RA	2R	7278772	7280475	1	1	0.0411082	1.86121	up
CUST_4833_PI422575199	niemann-pick type c-2f	AGAP002852-RA	AGAP002852-RA	2R	28307397	28309299	-1	1	0.0432885	1.8608	up
CUST_2405_PI422575199	adp-ribosylation factor 6	AGAP006890-RA	AGAP006890-RA	2L	39376198	39410515	1	2	0.011781	1.85621	up
CUST_145_PI422575199	viral a-type inclusion protein	AGAP004800-RA	AGAP004800-RA	2L	3729952	3733779	-1	1	0.0420485	1.85382	up
DETOX_446_PI422610884	CYP6M4 - Cytochrome P450 monooxygenase; target probed by LSTM-AGAM-DETOX V3 probe agam-detox-1O11	CYP6M4	AGAP008214-RA	3R	6933859	6935721	1	1	0.0257206	1.85293	up
CUST_10242_PI422575199	anopheles gambiae pest agap012490-pa	AGAP011660-RA	AGAP011660-RA	3L	31038338	31039238	1	1	0.0344624	1.8526	up
CUST_3815_PI422575199	AGAP002149-PB [Anopheles gambiae str. PEST]	AGAP002149-RA	AGAP002149-RA	2R	16455157	16461790	1	2	0.0195908	1.85051	up
CUST_7839_PI422575199	ddb1- and cul4-associated factor 7-like	AGAP000678-RB	AGAP000678-RB	X	12106448	12111019	1	2	0.00453609	1.84903	up
CUST_3239_PI422575199	isoform b	AGAP007676-RA	AGAP007676-RA	2L	48943999	48946851	1	1	0.00490088	1.84759	up
CUST_244_PI422575199	microtubule-associated protein rp eb family member 3	AGAP004886-RB	AGAP004886-RB	2L	4956109	4968464	-1	2	0.0202902	1.84748	up
CUST_7543_PI422575199	fatty acid	AGAP001713-RD	AGAP001713-RD	2R	8862946	8877405	1	4	0.0209098	1.84462	up
CUST_5169_PI422575199	gustatory receptor 23	AGAP003098-RA	AGAP003098-RA	2R	32427076	32428603	-1	1	0.0449621	1.8422	up
CUST_7433_PI422575199	isoform d	AGAP001623-RA	AGAP001623-RA	2R	6975668	6979509	-1	1	0.0323721	1.83824	up
CUST_2281_PI422575199	AGAP006769-PA [Anopheles gambiae str. PEST]	AGAP006769-RA	AGAP006769-RA	2L	38064405	38069624	1	1	0.0227988	1.83742	up
CUST_2121_PI422575199	vps53 protein	AGAP006623-RA	AGAP006623-RA	2L	34764280	34767193	-1	1	0.0462787	1.83494	up
CUST_2004_PI422575199	gtp-binding protein alpha gna	AGAP006521-RA	AGAP006521-RA	2L	33825711	33832358	-1	1	0.0446062	1.83486	up
CUST_2698_PI422575199	lethal essential for life l2efl	AGAP007162-RA	AGAP007162-RA	2L	43612360	43613412	-1	2	0.0320529	1.8342	up
CUST_10971_PI422575199	exocyst complex component 1	AGAP012417-RA	AGAP012417-RA	3L	41831074	41834030	-1	1	0.045506	1.82631	up
CUST_7126_PI422575199	retinol-binding protein	AGAP004529-RA	AGAP004529-RA	2R	57395416	57396531	1	1	0.0279391	1.82595	up
CUST_893_PI422575199	non-structural maintenance of chromosomes element 1 protein	AGAP005461-RA	AGAP005461-RA	2L	15810013	15810956	-1	1	0.045506	1.82291	up
CUST_7838_PI422575199	wd repeat-containing protein 68	AGAP000678-RA	AGAP000678-RA	X	12106448	12111019	1	2	0.0165057	1.82234	up
CUST_9023_PI422575199	goliath e3 ubiquitin ligase	AGAP010356-RA	AGAP010356-RA	3L	2133037	2136265	1	1	0.0416695	1.82173	up
CUST_13388_PI422575199	ribosomal protein l38	AGAP010163-RA	AGAP010163-RA	3R	49777595	49778224	-1	1	0.0175382	1.82056	up
CUST_2697_PI422575199	lethal essential for life l2efl	AGAP007162-RB	AGAP007162-RB	2L	43612360	43613412	-1	2	0.0330797	1.81931	up
CUST_10962_PI422575199	protein disulfide isomerase	AGAP012407-RA	AGAP012407-RA	3L	41763690	41768421	-1	1	0.00110625	1.81874	up
CUST_3170_PI422575199	phd finger protein	AGAP007617-RA	AGAP007617-RA	2L	48335792	48339648	-1	1	0.0468807	1.81861	up
CUST_6766_PI422575199	elongation factor 1 delta	AGAP004235-RA	AGAP004235-RA	2R	52953067	52955995	-1	3	0.0162356	1.81796	up
CUST_4745_PI422575199	cog1_drome ame: full=conserved oligomeric golgi complex subunit 1 short=cog complex subunit 1 ame: full=component of oligomeric golgi complex 1	AGAP001322-RA	AGAP001322-RA	2R	2993787	2997135	1	2	0.0314265	1.81755	up
CUST_486_PI422575199	charged multivesicular body protein 5	AGAP005100-RA	AGAP005100-RA	2L	10116617	10117747	1	1	0.045446	1.81727	up
CUST_6814_PI422575199	synapse-associated protein	AGAP004273-RD	AGAP004273-RD	2R	53538292	53566330	-1	4	0.0228229	1.81633	up
CUST_11435_PI422575199	phosphatase 2c beta	AGAP008149-RA	AGAP008149-RA	3R	6205382	6206593	1	1	0.0174716	1.81378	up
CUST_10332_PI422575199	alpha-n-acetyl glucosaminidase	AGAP011750-RA	AGAP011750-RA	3L	32917179	32919704	1	1	0.0237034	1.81272	up
CUST_9857_PI422575199	longitudinals lacking	AGAP011247-RA	AGAP011247-RA	3L	19988673	19995036	-1	1	0.0165209	1.81048	up
CUST_5302_PI422575199	elongation of very long chain fatty acids protein 4	AGAP003195-RA	AGAP003195-RA	2R	33748874	33750035	1	1	0.0135023	1.8094	up
CUST_3083_PI422575199	angiomotin	AGAP007535-RA	AGAP007535-RA	2L	47273020	47276765	1	1	0.00391125	1.80809	up
CUST_6885_PI422575199	macrophage erythroblast attacher	AGAP004332-RA	AGAP004332-RA	2R	54680895	54683376	-1	1	0.00460207	1.80769	up
CUST_436_PI422575199	40s ribosomal protein s9	AGAP005061-RA	AGAP005061-RA	2L	9150880	9153646	1	2	0.0472206	1.80563	up
CUST_1534_PI422575199	aarf domain containing kinase 5	AGAP006050-RA	AGAP006050-RA	2L	25640105	25642170	-1	1	0.0314265	1.80511	up
DETOX_570_PI422610884	GSTD1_3 - Glutathion S-transferase; target probed by LSTM-AGAM-DETOX V3 probe agam-detox-1D9; alternative detox probe for AG_DETOX_P190	GSTD1_3	AGAP004164-RD	2R	50997215	51001446	1	4	0.0113172	1.80383	up
CUST_7545_PI422575199	fatty acid	AGAP001713-RB	AGAP001713-RB	2R	8862946	8877405	1	4	0.0224689	1.80182	up
CUST_6359_PI422575199	traf3-interacting protein 1	AGAP001429-RA	AGAP001429-RA	2R	4787207	4790047	1	2	0.0376484	1.80101	up
CUST_1342_PI422575199	dna-directed rna polymerases and iii subunit rpabc2	AGAP005873-RA	AGAP005873-RA	2L	22716169	22716812	1	1	0.0482098	1.79922	up
CUST_6261_PI422575199	wash complex subunit 7-like	AGAP003906-RA	AGAP003906-RA	2R	45776463	45780615	1	1	0.00317415	1.79859	up
CUST_155_PI422575199	galectin	AGAP004807-RA	AGAP004807-RA	2L	3780412	3781204	1	1	0.00374966	1.7967	up
CUST_2146_PI422575199	gp150 protein	AGAP006645-RD	AGAP006645-RD	2L	35623699	35652420	1	4	0.0179664	1.79555	up
CUST_2143_PI422575199	gp150 protein	AGAP006645-RA	AGAP006645-RA	2L	35623699	35652420	1	4	0.0179913	1.79173	up
CUST_13827_PI422575199	anopheles gambiae pest agap012708-pa	AGAP012708-RA	AGAP012708-RA	UNKN	24524247	24526229	-1	1	0.0408773	1.791	up
CUST_200_PI422575199	epithelial membrane protein	AGAP004846-RC	AGAP004846-RC	2L	4404139	4428751	1	3	0.0293274	1.79094	up
CUST_5327_PI422575199	mitochondrial import inner membrane translocase subunit tim22	AGAP003199-RA	AGAP003199-RA	2R	33777361	33778417	-1	1	0.0395315	1.79006	up
CUST_12869_PI422575199	proteasome maturation protein	AGAP009647-RA	AGAP009647-RA	3R	37602455	37603229	-1	1	0.0320537	1.78587	up
CUST_2144_PI422575199	gp150 protein	AGAP006645-RB	AGAP006645-RB	2L	35623699	35652420	1	4	0.0165323	1.7851	up
CUST_4244_PI422575199	40s ribosomal protein s8	AGAP002437-RA	AGAP002437-RA	2R	21381905	21383668	-1	1	0.0403261	1.78202	up
CUST_3685_PI422575199	phosphatidylethanolamine-binding protein	AGAP002049-RA	AGAP002049-RA	2R	14551198	14552501	-1	1	0.00214996	1.7816	up
CUST_11235_PI422575199	er protein reticulon	AGAP007940-RA	AGAP007940-RA	3R	3222828	3227440	-1	3	0.0430576	1.78118	up
CUST_152_PI422575199	isoform a	AGAP004805-RA	AGAP004805-RA	2L	3758094	3778548	1	2	0.0373237	1.77953	up
CUST_7544_PI422575199	fatty acid	AGAP001713-RA	AGAP001713-RA	2R	8862946	8877405	1	4	0.0170453	1.779	up
CUST_7294_PI422575199	cubitus interruptus	AGAP004637-RA	AGAP004637-RA	2R	58792226	58799775	1	1	0.0488357	1.77697	up
CUST_357_PI422575199		AGAP004993-RA	AGAP004993-RA	2L	7592420	7608179	1	1	0.010789	1.77622	up
CUST_7131_PI422575199	isoform f	AGAP004535-RA	AGAP004535-RA	2R	57457975	57464563	1	1	0.0329459	1.77617	up
CUST_12357_PI422575199	expanded	AGAP009126-RA	AGAP009126-RA	3R	26409793	26423514	1	1	0.045625	1.77338	up
CUST_2853_PI422575199	aromatic amino acid decarboxylase	AGAP007302-RA	AGAP007302-RA	2L	45100101	45105159	-1	1	0.00363024	1.76789	up
CUST_4346_PI422575199	3-hydroxybutyrate dehydrogenase type 2	AGAP002521-RA	AGAP002521-RA	2R	22322243	22323397	-1	2	0.0145962	1.76644	up
DETOX_758_PI422610884	SOD1	SOD1	AGAP010517-RA	3L	5581880	5582955	-1	1	0.0476289	1.76578	up
CUST_13094_PI422575199	atpase n2b	AGAP009867-RA	AGAP009867-RA	3R	44588544	44593264	-1	1	0.0486299	1.76506	up
CUST_8979_PI422575199	esr1 protein	AGAP010313-RA	AGAP010313-RA	3L	293919	305802	-1	1	0.0381592	1.76098	up
CUST_4902_PI422575199	ionotropic receptor 41a	AGAP002904-RA	AGAP002904-RA	2R	29130386	29133257	-1	1	0.0140447	1.75927	up
CUST_2145_PI422575199	gp150 protein	AGAP006645-RC	AGAP006645-RC	2L	35623699	35652420	1	4	0.0173744	1.7578	up
CUST_9220_PI422575199	cationic amino acid transporter	AGAP010562-RA	AGAP010562-RA	3L	6393039	6396350	1	1	0.0437397	1.75047	up
CUST_10979_PI422575199	leucine-rich transmembrane protein	AGAP012425-RA	AGAP012425-RA	3L	41943601	41945529	-1	1	0.045625	1.74919	up
CUST_2123_PI422575199	coatomer subunit epsilon	AGAP006625-RA	AGAP006625-RA	2L	34771313	34772647	-1	1	0.0407952	1.74911	up
CUST_1991_PI422575199	small calcium-binding mitochondrial	AGAP006508-RA	AGAP006508-RA	2L	33177521	33202561	-1	2	0.0121136	1.74775	up
CUST_3124_PI422575199	short-chain dehydrogenase	AGAP007572-RA	AGAP007572-RA	2L	47769679	47771240	1	1	0.0229469	1.747	up
CUST_12735_PI422575199	embryonic polarity dorsal	AGAP009515-RA	AGAP009515-RA	3R	35054613	35076625	-1	1	0.0248892	1.74516	up
CUST_198_PI422575199	epithelial membrane protein	AGAP004846-RA	AGAP004846-RA	2L	4404139	4428751	1	3	0.0271666	1.74472	up
CUST_1321_PI422575199	mitochondrial ribosomal	AGAP005852-RA	AGAP005852-RA	2L	22610196	22610683	-1	1	0.025563	1.74342	up
CUST_199_PI422575199	epithelial membrane protein	AGAP004846-RB	AGAP004846-RB	2L	4404139	4428751	1	3	0.0280542	1.73957	up
CUST_9299_PI422575199	AGAP010642-PA [Anopheles gambiae str. PEST]	AGAP010642-RA	AGAP010642-RA	3L	7927581	7927856	1	1	0.0408635	1.73957	up
CUST_10554_PI422575199	rer1 protein	AGAP011996-RA	AGAP011996-RA	3L	36027081	36028886	1	1	0.0046347	1.73894	up
CUST_6459_PI422575199	low molecular weight phosphotyrosine protein phosphatase	AGAP004079-RA	AGAP004079-RA	2R	49510946	49511906	-1	1	0.0495189	1.73791	up
CUST_4510_PI422575199	saccharopine dehydrogenase domain-containing protein	AGAP002652-RA	AGAP002652-RA	2R	25163895	25166904	1	2	0.0475522	1.73758	up
CUST_11648_PI422575199	pickpocket 13	AGAP008378-RA	AGAP008378-RA	3R	10118955	10120576	-1	1	0.0159837	1.73624	up
CUST_12274_PI422575199	small edrk-rich factor 2	AGAP009040-RA	AGAP009040-RA	3R	24529826	24532358	1	1	0.00547817	1.73437	up
CUST_5094_PI422575199	acyl- delta desaturase	AGAP003051-RA	AGAP003051-RA	2R	31471355	31481210	-1	2	0.0360422	1.73421	up
CUST_11965_PI422575199	mitochondrial cytochrome c oxidase subunit 5b isoform 1	AGAP008724-RA	AGAP008724-RA	3R	16067602	16069099	-1	1	0.0483429	1.726	up
CUST_13442_PI422575199	lkb1 interacting protein	AGAP010218-RA	AGAP010218-RA	3R	50851907	50871670	1	2	0.00503095	1.72543	up
CUST_131_PI422575199	fatty acyl- reductase 1	AGAP004787-RA	AGAP004787-RA	2L	3552528	3554809	-1	1	0.0138946	1.72259	up
CUST_8453_PI422575199	anopheles gambiae pest agap012762-pa	AGAP001087-RA	AGAP001087-RA	X	23638858	23647209	1	1	0.0301365	1.72153	up
CUST_3707_PI422575199	isoform b	AGAP002084-RB	AGAP002084-RB	2R	15117639	15128102	1	2	0.0178199	1.71882	up
CUST_2279_PI422575199	cg8080 cg8080- partial	AGAP006767-RA	AGAP006767-RA	2L	38041307	38045050	1	1	0.0246545	1.71864	up
CUST_6015_PI422575199	AGAP003729-PA [Anopheles gambiae str. PEST]	AGAP003729-RA	AGAP003729-RA	2R	42630844	42631783	-1	1	0.0152387	1.71444	up
CUST_13499_PI422575199	isoform a	AGAP010274-RA	AGAP010274-RA	3R	51934259	51936528	-1	1	0.0209666	1.71187	up
CUST_2768_PI422575199	receptor component isoform b	AGAP007220-RA	AGAP007220-RA	2L	44384829	44389094	1	1	0.0273406	1.71114	up
CUST_743_PI422575199	adenylate cyclase	AGAP005317-RA	AGAP005317-RA	2L	14022986	14025209	-1	1	0.00497022	1.71068	up
CUST_2519_PI422575199	hect e3 ubiquitin ligase	AGAP006994-RA	AGAP006994-RA	2L	40513629	40519223	-1	2	0.037768	1.70948	up
CUST_1992_PI422575199	small calcium-binding mitochondrial	AGAP006508-RB	AGAP006508-RB	2L	33177521	33202561	-1	2	0.0143453	1.70877	up
CUST_6549_PI422575199	sarcoplasmic calcium-binding	AGAP001177-RA	AGAP001177-RA	2R	730546	734079	-1	1	0.0391057	1.70871	up
CUST_6661_PI422575199	d-lactate dehydrognease 2	AGAP004189-RA	AGAP004189-RA	2R	51619882	51621174	1	1	0.00378261	1.70798	up
CUST_3140_PI422575199	deformed epidermal autoregulatory factor- isoform a	AGAP004905-RA	AGAP004905-RA	2L	5783830	5790759	1	1	0.0243613	1.70701	up
CUST_5737_PI422575199	fcp3c	AGAP013361-RA	AGAP013361-RA	2R	39334873	39335439	-1	1	0.0248341	1.70424	up
CUST_3562_PI422575199	acyl-coa dehydrogenase	AGAP001951-RA	AGAP001951-RA	2R	12778938	12780479	-1	1	0.0418992	1.70223	up
CUST_8245_PI422575199	hypothetical conserved protein	AGAP000964-RA	AGAP000964-RA	X	18531766	18534558	1	1	0.0170453	1.7019	up
DETOX_569_PI422610884	GSTD1_3 - Glutathion S-transferase; target probed by LSTM-AGAM-DETOX V3 probe agam-detox-1D9	GSTD1_3	AGAP004164-RD	2R	50997215	51001446	1	4	0.0115515	1.7009	up
CUST_2867_PI422575199	hypothetical conserved protein	AGAP007314-RA	AGAP007314-RA	2L	45313991	45315475	1	1	0.0221247	1.69552	up
CUST_3865_PI422575199	lipophorin receptor	AGAP002186-RB	AGAP002186-RB	2R	17219941	17315760	-1	2	0.024749	1.69032	up
CUST_3814_PI422575199	pe repeat family protein	AGAP002149-RB	AGAP002149-RB	2R	16455157	16461790	1	2	0.0175595	1.69008	up
CUST_11941_PI422575199	inositol -pentakisphosphate 2-kinase	AGAP008700-RA	AGAP008700-RA	3R	15519007	15533807	1	1	0.0112067	1.68915	up
CUST_3514_PI422575199	f-box and wd-40 domain protein	AGAP001944-RA	AGAP001944-RA	2R	12692620	12717413	1	1	0.0200174	1.68874	up
CUST_2084_PI422575199	rna-binding protein lin-28	AGAP006591-RA	AGAP006591-RA	2L	34412588	34417188	-1	1	0.0484603	1.68791	up
CUST_10975_PI422575199	AGAP012421-PA [Anopheles gambiae str. PEST]	AGAP012421-RA	AGAP012421-RA	3L	41854472	41869110	1	1	0.0242114	1.68711	up
CUST_12692_PI422575199	salivary secreted mucin 3	AGAP009473-RA	AGAP009473-RA	3R	34029182	34036958	1	2	0.00191602	1.68321	up
CUST_2711_PI422575199	eukaryotic translation initiation factor 4e	AGAP007172-RA	AGAP007172-RA	2L	43817727	43821466	1	2	0.045817	1.68147	up
CUST_2715_PI422575199	px serine threonine kinase	AGAP007176-RA	AGAP007176-RA	2L	43850817	43853535	-1	1	0.022705	1.68075	up
CUST_10402_PI422575199	uncharacterized protein c4orf52-like	AGAP011825-RA	AGAP011825-RA	3L	33863388	33863767	1	1	0.0375621	1.68074	up
CUST_5666_PI422575199	sugar transporter	AGAP003493-RD	AGAP003493-RD	2R	38649238	38656290	1	4	0.0446723	1.67709	up
CUST_12693_PI422575199	salivary secreted mucin 3	AGAP009473-RB	AGAP009473-RB	3R	34029182	34036958	1	2	0.0053583	1.67427	up
CUST_1513_PI422575199	mitochondrial rna splicing protein	AGAP006030-RA	AGAP006030-RA	2L	25450808	25461067	-1	1	0.0390827	1.66905	up
CUST_12062_PI422575199	AGAP008829-PA [Anopheles gambiae str. PEST]	AGAP008829-RA	AGAP008829-RA	3R	19099136	19099829	-1	1	0.0437626	1.66648	up
CUST_7095_PI422575199	inositol 5-phosphatase	AGAP004477-RA	AGAP004477-RA	2R	56786046	56788908	-1	1	0.042479	1.66617	up
CUST_1717_PI422575199	zinc carboxypeptidase	AGAP006208-RA	AGAP006208-RA	2L	28256766	28258289	1	1	0.0403535	1.66467	up
CUST_4454_PI422575199	AGAP002615-PA [Anopheles gambiae str. PEST]	AGAP002615-RA	AGAP002615-RA	2R	24202829	24203754	-1	1	0.0247971	1.65294	up
CUST_10886_PI422575199	odorant-binding protein 59a	AGAP012331-RA	AGAP012331-RA	3L	40708383	40709402	-1	1	0.0222791	1.65138	up
CUST_7188_PI422575199	phosphatase 1 binding protein	AGAP001520-RA	AGAP001520-RA	2R	5789031	5811072	1	2	0.00954872	1.64315	up
CUST_13463_PI422575199	dna-j hsp40	AGAP010239-RA	AGAP010239-RA	3R	51394010	51407462	1	4	0.0386404	1.64191	up
CUST_998_PI422575199	cellular retinaldehyde binding protein	AGAP005553-RA	AGAP005553-RA	2L	16983297	16994592	-1	1	0.00490088	1.63647	up
CUST_11213_PI422575199	multidrug resistance-associated protein	AGAP007917-RA	AGAP007917-RA	3R	2787755	2792436	1	1	0.0106813	1.6335	up
CUST_3116_PI422575199	chaperone protein dnaj	AGAP007565-RB	AGAP007565-RB	2L	47724214	47727945	1	2	0.00792049	1.6318	up
CUST_1460_PI422575199	AGAP005982-PA [Anopheles gambiae str. PEST]	AGAP005982-RA	AGAP005982-RA	2L	24480021	24484098	1	1	0.0320355	1.63147	up
CUST_9012_PI422575199	merlin moesin ezrin radixin	AGAP010346-RA	AGAP010346-RA	3L	1913784	1916364	1	1	0.0376484	1.63122	up
CUST_3473_PI422575199	alpha-( )-fucosyltransferase	AGAP001888-RA	AGAP001888-RA	2R	11907700	11910024	-1	1	0.0330193	1.62731	up
CUST_6144_PI422575199	ns1 binding protein	AGAP003823-RB	AGAP003823-RB	2R	43771792	43794688	1	2	0.025383	1.62211	up
CUST_13501_PI422575199	pyruvate dehydrogenase	AGAP010276-RA	AGAP010276-RA	3R	51943996	51945830	-1	1	0.00954872	1.61729	up
CUST_2581_PI422575199	sodium dicarboxylate	AGAP007055-RA	AGAP007055-RA	2L	41892659	41900972	-1	1	0.0190133	1.61064	up
CUST_4166_PI422575199	oligosaccharyl transferase	AGAP002396-RA	AGAP002396-RA	2R	20906137	20909870	1	1	0.0334869	1.60599	up
CUST_13630_PI422575199	anopheles gambiae pest agap012762-pa	AGAP012483-RA	AGAP012483-RA	UNKN	6217289	6219143	-1	1	0.0487916	1.60459	up
CUST_7793_PI422575199	isoform a	AGAP000639-RA	AGAP000639-RA	X	11415445	11488785	-1	1	0.0257206	1.5999	up
DETOX_26_PI422610884	ABCC12 - ABC transporter; target probed by LSTM-AGAM-DETOX V3 probe agam-detox-1O21	ABCC12	AGAP007917-RA	3R	2787755	2792436	1	1	0.0154539	1.59975	up
CUST_13742_PI422575199	histone-lysine n-methyltransferase	AGAP012610-RA	AGAP012610-RA	UNKN	19885350	19885731	1	1	0.0423455	1.59951	up
CUST_13629_PI422575199	histone-lysine n-methyltransferase	AGAP012481-RA	AGAP012481-RA	UNKN	5769148	5773136	-1	1	0.0320355	1.59403	up
CUST_5482_PI422575199	tetratricopeptide repeat protein 1	AGAP003336-RA	AGAP003336-RA	2R	36288065	36289292	1	1	0.0226338	1.59343	up
CUST_938_PI422575199	phospholipid scramblase	AGAP005504-RC	AGAP005504-RC	2L	16259340	16281009	-1	4	0.00570782	1.58957	up
CUST_6704_PI422575199	low quality protein: klraq motif-containing protein 1-like	AGAP004226-RA	AGAP004226-RA	2R	52187555	52189723	-1	2	0.040791	1.58826	up
CUST_6155_PI422575199	AGAP003834-PA [Anopheles gambiae str. PEST]	AGAP003834-RA	AGAP003834-RA	2R	44226213	44229685	-1	1	0.0232785	1.588	up
CUST_287_PI422575199	litaf-like protein	AGAP004928-RA	AGAP004928-RA	2L	6110285	6113837	-1	1	0.0408635	1.58629	up
CUST_939_PI422575199	phospholipid scramblase	AGAP005504-RB	AGAP005504-RB	2L	16259340	16281009	-1	4	0.00384221	1.58416	up
CUST_3706_PI422575199	cg3209 cg3209-pa	AGAP002084-RA	AGAP002084-RA	2R	15117639	15128102	1	2	0.0206326	1.58261	up
CUST_9085_PI422575199	tetratricopeptide repeat protein 39b	AGAP010417-RA	AGAP010417-RA	3L	2989771	3002312	-1	1	0.0426727	1.57741	up
CUST_13200_PI422575199	tyrosine non-receptor type nt6	AGAP009975-RA	AGAP009975-RA	3R	46981286	46995471	-1	1	0.038349	1.57693	up
CUST_3403_PI422575199	AGAP013470-PA [Anopheles gambiae str. PEST]	AGAP013470-RA	AGAP013470-RA	2R	10886723	10887414	1	1	0.0395587	1.57664	up
CUST_941_PI422575199	phospholipid scramblase 1	AGAP005504-RA	AGAP005504-RA	2L	16259340	16281009	-1	4	0.00662838	1.57428	up
CUST_2096_PI422575199	mep- isoform a	AGAP006601-RB	AGAP006601-RB	2L	34660625	34667651	1	2	0.00735974	1.57203	up
DETOX_237_PI422610884	CYP303A1 - Cytochrome P450 monooxygenase; target probed by LSTM-AGAM-DETOX V3 probe agam-detox-1M1; alternative detox probe for AG_DETOX_P079	CYP303A1	AGAP010077-RA	3R	48654025	48655791	1	1	0.0170453	1.56912	up
CUST_5053_PI422575199	endopeptidase inhibitor-like	AGAP003016-RA	AGAP003016-RA	2R	31182545	31184166	1	1	0.0279391	1.56887	up
CUST_6787_PI422575199	mical-like protein 2	AGAP004256-RB	AGAP004256-RB	2R	53330421	53368510	1	2	0.0211668	1.56774	up
DETOX_630_PI422610884	GSTE6 - Glutathion S-transferase; target probed by LSTM-AGAM-DETOX V3 probe agam-detox-1N24; alternative detox probe for AG_DETOX_P210	GSTE6	AGAP009191-RA	3R	28593714	28594488	1	1	0.0474062	1.56717	up
CUST_11196_PI422575199	eyes shut	AGAP007900-RA	AGAP007900-RA	3R	2576518	2579805	-1	1	0.0407952	1.56352	up
CUST_8499_PI422575199	nadh dehydrogenase iron-sulfur protein mitochondrial	AGAP000170-RA	AGAP000170-RA	X	2904991	2906114	-1	1	0.0322706	1.56236	up
CUST_9763_PI422575199	39s ribosomal protein mitochondrial	AGAP011148-RA	AGAP011148-RA	3L	17980326	17980808	-1	1	0.0314265	1.5622	up
CUST_8125_PI422575199	suppressor of cytokine signaling 7	AGAP000880-RA	AGAP000880-RA	X	16694425	16698877	-1	3	0.0457868	1.56024	up
CUST_12865_PI422575199	isoform a	AGAP009643-RA	AGAP009643-RA	3R	37490023	37501471	1	1	0.017645	1.55572	up
CUST_940_PI422575199	phospholipid scramblase	AGAP005504-RD	AGAP005504-RD	2L	16259340	16281009	-1	4	0.00330596	1.55415	up
DETOX_25_PI422610884	ABCC12 - ABC transporter; target probed by LSTM-AGAM-DETOX V3 probe agam-detox-1O21	ABCC12	AGAP007917-RA	3R	2787755	2792436	1	1	0.0314391	1.55315	up
CUST_1740_PI422575199	dullard protein	AGAP006231-RA	AGAP006231-RA	2L	28554773	28560186	1	1	0.0319732	1.55203	up
CUST_6977_PI422575199	rna pseudouridylate synthase domain-containing protein 1	AGAP004401-RA	AGAP004401-RA	2R	55677364	55678405	-1	1	0.0450565	1.55054	up
CUST_3105_PI422575199	hypothetical conserved protein	AGAP007553-RA	AGAP007553-RA	2L	47543302	47548309	1	1	0.0223504	1.54789	up
CUST_3216_PI422575199	rab32	AGAP007654-RA	AGAP007654-RA	2L	48768069	48777996	1	1	0.0253454	1.54623	up
CUST_13153_PI422575199	ref p	AGAP009928-RA	AGAP009928-RA	3R	45404704	45413937	1	1	0.0175595	1.54523	up
CUST_9371_PI422575199	isoform a	AGAP010727-RA	AGAP010727-RA	3L	9005661	9008995	-1	2	0.00627713	1.54356	up
CUST_2490_PI422575199	isoform a	AGAP006967-RA	AGAP006967-RA	2L	40298219	40368269	-1	1	0.0106813	1.54146	up
CUST_13711_PI422575199	histone h3	AGAP012572-RA	AGAP012572-RA	UNKN	17171181	17171591	-1	1	0.0136686	1.5407	up
CUST_9372_PI422575199	isoform a	AGAP010727-RB	AGAP010727-RB	3L	9005661	9008995	-1	2	0.00729361	1.53758	up
CUST_222_PI422575199	tumor protein d54-like	AGAP004868-RA	AGAP004868-RA	2L	4680081	4692071	-1	1	0.0408635	1.53698	up
DETOX_638_PI422610884	GSTMS2 - Glutathion S-transferase; target probed by LSTM-AGAM-DETOX V3 probe agam-detox-1C6	GSTMS2	AGAP000163-RA	X	2843996	2846441	-1	1	0.0376879	1.53621	up
CUST_13973_PI422575199	odorant-binding protein 59a	AGAP012867-RA	AGAP012867-RA	UNKN	35107623	35108585	1	1	0.0420014	1.5348	up
CUST_2512_PI422575199	tyrosine-protein kinase transmembrane receptor ror2	AGAP006988-RA	AGAP006988-RA	2L	40480185	40482503	-1	1	0.0300009	1.53368	up
CUST_722_PI422575199	dnajc8 protein	AGAP005298-RA	AGAP005298-RA	2L	13807715	13808828	-1	1	0.013896	1.53156	up
CUST_12980_PI422575199	eater	AGAP009762-RA	AGAP009762-RA	3R	42459232	42469856	1	1	0.042479	1.52849	up
CUST_8127_PI422575199	suppressor of cytokine signaling 7	AGAP000880-RC	AGAP000880-RC	X	16694425	16698877	-1	3	0.0484603	1.52825	up
CUST_8503_PI422575199	microsomal glutathione s-transferase	AGAP000163-RA	AGAP000163-RA	X	2843996	2846441	-1	1	0.0257872	1.52571	up
CUST_3782_PI422575199	cytochrome b5	AGAP002113-RC	AGAP002113-RC	2R	15755287	15758115	1	3	0.0484603	1.52384	up
CUST_11727_PI422575199	cuticular protein 16 from low complexity family (agap008453-pa)	AGAP008463-RA	AGAP008463-RA	3R	10906323	10906905	-1	1	0.0499129	1.5204	up
CUST_5430_PI422575199	ubiquitin-fold modifier 1	AGAP001364-RA	AGAP001364-RA	2R	3580984	3581797	1	1	0.0246477	1.52029	up
DETOX_639_PI422610884	GSTMS2 - Glutathion S-transferase; target probed by LSTM-AGAM-DETOX V3 probe agam-detox-1C6; alternative detox probe for AG_DETOX_P213	GSTMS2	AGAP000163-RA	X	2843996	2846441	-1	1	0.029355	1.5199	up
CUST_6786_PI422575199	mical-like protein 2	AGAP004256-RA	AGAP004256-RA	2R	53330421	53368510	1	2	0.046413	1.51937	up
CUST_7017_PI422575199	polyadenylation factor	AGAP004418-RA	AGAP004418-RA	2R	55853261	55855185	-1	1	0.0434635	1.51914	up
CUST_11101_PI422575199	myosin light chain	AGAP007806-RA	AGAP007806-RA	3R	1258784	1266457	-1	3	0.0195908	1.51766	up
CUST_296_PI422575199	cold shock domain-containing protein e1	AGAP004937-RA	AGAP004937-RA	2L	6213696	6218142	-1	1	0.0177722	1.51472	up
CUST_221_PI422575199	vacuolar atp synthase subunit g	AGAP004867-RA	AGAP004867-RA	2L	4676920	4678867	1	1	0.0383342	1.51217	up
CUST_9359_PI422575199	synaptic glycoprotein sc2	AGAP010714-RA	AGAP010714-RA	3L	8918979	8922035	1	1	0.0162356	1.50979	up
CUST_11884_PI422575199	isoform a	AGAP008641-RA	AGAP008641-RA	3R	13842128	13843258	1	1	0.0379956	1.50978	up
CUST_5192_PI422575199	bleomycin hydrolase	AGAP001341-RA	AGAP001341-RA	2R	3324751	3330289	1	1	0.00895242	1.50926	up
CUST_10167_PI422575199	protein fam117b-like isoform 1	AGAP011572-RA	AGAP011572-RA	3L	27980955	27987732	-1	1	0.0135393	1.50775	up
CUST_13425_PI422575199	transcription factor ap-4	AGAP010201-RA	AGAP010201-RA	3R	50614023	50653786	-1	1	0.0435232	1.50706	up
CUST_9928_PI422575199	acetyl- mitochondrial	AGAP011330-RA	AGAP011330-RA	3L	21120206	21120544	1	1	0.0258651	1.50472	up
DETOX_637_PI422610884	GSTMS2 - Glutathion S-transferase; target probed by LSTM-AGAM-DETOX V3 probe agam-detox-1C6	GSTMS2	AGAP000163-RA	X	2843996	2846441	-1	1	0.0253454	1.50386	up
CUST_7592_PI422575199	probable er retained protein	AGAP001749-RA	AGAP001749-RA	2R	9284344	9285666	1	1	0.0149284	1.497	up
CUST_1757_PI422575199	mediator of rna polymerase ii transcription subunit 10	AGAP006248-RA	AGAP006248-RA	2L	28609342	28610052	1	1	0.0468763	1.49699	up
CUST_3620_PI422575199		AGAP002015-RA	AGAP002015-RA	2R	13936707	13956091	1	2	0.010149	1.49469	up
CUST_7250_PI422575199	cg8516 cg8516-pa	AGAP004608-RA	AGAP004608-RA	2R	58346783	58354002	1	1	0.0457868	1.49193	up
DETOX_27_PI422610884	ABCC12 - ABC transporter; target probed by LSTM-AGAM-DETOX V3 probe agam-detox-1O21; alternative detox probe for AG_DETOX_P009	ABCC12	AGAP007917-RA	3R	2787755	2792436	1	1	0.0355122	1.49079	up
CUST_2095_PI422575199	mep- isoform a	AGAP006601-RA	AGAP006601-RA	2L	34660625	34667651	1	2	0.026258	1.48319	up
CUST_12716_PI422575199	isoform b	AGAP009496-RA	AGAP009496-RA	3R	34737346	34741936	1	1	0.0483958	1.47828	up
CUST_12010_PI422575199	acyl-coa dehydrogenase	AGAP008769-RA	AGAP008769-RA	3R	17366324	17379560	-1	1	0.00657299	1.47464	up
DETOX_523_PI422610884	Cytochrome_b5 - Cytochrome b5; target probed by LSTM-AGAM-DETOX V3 probe agam-detox-1M8	Cytochrome_b5	AGAP007121-RA	2L	43045845	43049930	1	1	0.0108242	1.46525	up
CUST_13757_PI422575199	serotonin transporter	AGAP012626-RA	AGAP012626-RA	UNKN	21580827	21581587	-1	1	0.0248907	1.46419	up
CUST_4975_PI422575199	peroxiredoxin prdx5	AGAP001325-RA	AGAP001325-RA	2R	3003980	3009428	1	1	0.0358498	1.46325	up
CUST_3638_PI422575199	dehydrodolichyl diphosphate synthase	AGAP002026-RA	AGAP002026-RA	2R	14072673	14074022	1	3	0.0386602	1.46228	up
CUST_13492_PI422575199	glutaminyl-trna synthetase	AGAP010267-RA	AGAP010267-RA	3R	51878698	51881324	-1	1	0.0457868	1.46207	up
CUST_8962_PI422575199	cg12149-pa isoform 5	AGAP000545-RA	AGAP000545-RA	X	9814122	9820430	-1	1	0.00734335	1.46132	up
CUST_13357_PI422575199	cd36 antigen	AGAP010133-RA	AGAP010133-RA	3R	49291876	49295766	1	1	0.00764594	1.45925	up
CUST_12329_PI422575199	sorting nexin-	AGAP009095-RA	AGAP009095-RA	3R	25574784	25576609	1	1	0.0486055	1.4575	up
CUST_989_PI422575199	mmr1 hsr1 gtp binding protein	AGAP005545-RA	AGAP005545-RA	2L	16882709	16886744	1	1	0.0242625	1.45329	up
CUST_6145_PI422575199	ns1 binding protein	AGAP003823-RA	AGAP003823-RA	2R	43771792	43794688	1	2	0.00736401	1.45236	up
CUST_8368_PI422575199	protease m1 zinc metalloprotease	AGAP000131-RA	AGAP000131-RA	X	2078637	2083702	1	1	0.0145235	1.45029	up
CUST_6457_PI422575199	dna topoisomerase type i	AGAP004078-RA	AGAP004078-RA	2R	49503353	49510627	-1	2	0.0270178	1.43996	up
CUST_2652_PI422575199	cytochrome b5	AGAP007121-RA	AGAP007121-RA	2L	43045845	43049930	1	1	0.0144788	1.43814	up
CUST_6458_PI422575199	dna topoisomerase type i	AGAP004078-RB	AGAP004078-RB	2R	49503353	49510627	-1	2	0.0218786	1.43476	up
CUST_13800_PI422575199	inhibitor of apoptosis protein 1	AGAP012677-RA	AGAP012677-RA	UNKN	23286013	23286465	1	1	0.0265707	1.43437	up
CUST_2111_PI422575199	eukaryotic translation initiation factor 3 subunit j	AGAP006613-RA	AGAP006613-RA	2L	34734932	34737349	1	2	0.0487185	1.4336	up
CUST_11236_PI422575199	serine palmitoyltransferase	AGAP007941-RA	AGAP007941-RA	3R	3228355	3230699	1	1	0.00616995	1.42463	up
CUST_646_PI422575199	AGAP005240-PA [Anopheles gambiae str. PEST]	AGAP005240-RA	AGAP005240-RA	2L	12710806	12712852	1	1	0.0245929	1.41278	up
CUST_9056_PI422575199	ext1_drome ame: full=exostosin-1 ame: full=protein tout-velu	AGAP010388-RA	AGAP010388-RA	3L	2456304	2461278	-1	1	0.0387175	1.41257	up
CUST_8872_PI422575199	suppressor of actin	AGAP000483-RB	AGAP000483-RB	X	8442607	8451330	1	3	0.0425557	1.40243	up
CUST_6465_PI422575199	ankyrin repeat	AGAP004088-RA	AGAP004088-RA	2R	49534998	49538833	-1	1	0.0200174	1.39904	up
CUST_3260_PI422575199	syntaxin 1a	AGAP007698-RA	AGAP007698-RA	2L	49111925	49130941	-1	3	0.0200174	1.39451	up
CUST_6961_PI422575199	wd repeat protein 37	AGAP004374-RA	AGAP004374-RA	2R	55465982	55468418	1	1	0.0085931	1.39365	up
CUST_1178_PI422575199	lysozyme c6	AGAP005717-RA	AGAP005717-RA	2L	19562478	19565503	-1	1	0.0260887	1.39046	up
CUST_545_PI422575199	craniofacial development protein 1	AGAP005152-RA	AGAP005152-RA	2L	10589243	10590426	1	1	0.0165057	1.38713	up
CUST_6502_PI422575199	26s proteasome subunit s9	AGAP001440-RB	AGAP001440-RB	2R	5049346	5051914	1	2	0.0344755	1.3821	up
DETOX_645_PI422610884	GSTO1 - Glutathion S-transferase; target probed by LSTM-AGAM-DETOX V3 probe agam-detox-1C17; alternative detox probe for AG_DETOX_P215	GSTO1	AGAP005749-RA	2L	20197176	20199146	-1	1	0.0454241	1.37999	up
CUST_10993_PI422575199	mam domain-containing glycosylphosphatidylinositol anchor protein 1	AGAP011974-RA	AGAP011974-RA	3L	35714958	35717153	1	1	0.0227834	1.3778	up
CUST_9519_PI422575199	pupal cuticle protein	AGAP010887-RA	AGAP010887-RA	3L	12573817	12576196	1	1	0.026072	1.37457	up
CUST_1747_PI422575199	ubiquitin-conjugating enzyme e2 c	AGAP006238-RA	AGAP006238-RA	2L	28576341	28579600	1	1	0.0227565	1.37053	up
DETOX_602_PI422610884	GSTD6 - Glutathion S-transferase; target probed by LSTM-AGAM-DETOX V3 probe agam-detox-1M24	GSTD6	AGAP004379-RA	2R	55503065	55504085	1	1	0.0260699	1.3642	up
CUST_452_PI422575199	mapmodulin-like protein	AGAP005075-RB	AGAP005075-RB	2L	9642985	9651954	1	2	0.0109285	1.35248	up
CUST_6705_PI422575199	nuclear receptor hr96	AGAP004224-RA	AGAP004224-RA	2R	52175093	52178805	-1	1	0.0412981	1.35063	up
CUST_73_PI422575199	rhomboid- isoform b	AGAP004737-RA	AGAP004737-RA	2L	2970597	2972678	1	1	0.0165057	1.34305	up
CUST_2818_PI422575199	elongation of very long chain fatty acids	AGAP007264-RA	AGAP007264-RA	2L	44772289	44773739	-1	1	0.0492075	1.34218	up
CUST_6671_PI422575199	150 kda dynein-associated polypeptide	AGAP004194-RA	AGAP004194-RA	2R	51646718	51691880	-1	2	0.040791	1.34141	up
CUST_4422_PI422575199	metalloproteinase	AGAP002596-RA	AGAP002596-RA	2R	23723071	23724325	1	1	0.0178827	1.31214	up
CUST_4195_PI422575199	heterogeneous nuclear ribonucleoprotein	AGAP002374-RA	AGAP002374-RA	2R	20789812	20793640	-1	1	0.0386609	1.30745	up
CUST_9774_PI422575199	syntaxin-18	AGAP011160-RA	AGAP011160-RA	3L	18112740	18113828	-1	1	0.0303129	1.30254	up
CUST_8146_PI422575199	hypothetical conserved protein	AGAP000911-RA	AGAP000911-RA	X	17155341	17156810	1	1	0.0230277	1.29179	up
CUST_9707_PI422575199	polyadenylate-binding protein 1	AGAP011092-RA	AGAP011092-RA	3L	16474267	16480123	-1	1	0.0339106	1.28988	up
CUST_3138_PI422575199	golgi-associated plant pathogenesis-related protein 1	AGAP007584-RA	AGAP007584-RA	2L	47820074	47834699	1	1	0.0471462	1.28945	up
CUST_9723_PI422575199	gxi 2	AGAP011108-RA	AGAP011108-RA	3L	17009349	17012043	-1	1	0.0398683	1.27659	up
CUST_3388_PI422575199	n-myristoyl transferase	AGAP001804-RA	AGAP001804-RA	2R	10617750	10620802	1	1	0.0443853	1.27577	up
CUST_7219_PI422575199	transmembrane protein 63a-like	AGAP004584-RA	AGAP004584-RA	2R	57980100	57984881	-1	1	0.0239082	1.27352	up
CUST_11672_PI422575199	geranylgeranyl transferase type i beta subunit	AGAP008406-RA	AGAP008406-RA	3R	10364040	10365504	1	1	0.0396022	1.27076	up
CUST_5278_PI422575199	cell growth regulator with ring finger domain protein 1	AGAP003181-RA	AGAP003181-RA	2R	33597478	33613322	1	1	0.00836323	1.25358	up
CUST_4185_PI422575199	-like protein subfamily c member 14	AGAP002386-RA	AGAP002386-RA	2R	20872914	20877180	-1	1	0.0298312	1.25178	up
CUST_13236_PI422575199	protein memo1-like	AGAP010011-RA	AGAP010011-RA	3R	47581200	47582796	-1	1	0.0435409	1.24852	up
CUST_13230_PI422575199	uncharacterized protein kiaa2013-like protein	AGAP010005-RA	AGAP010005-RA	3R	47545911	47547904	1	1	0.0202902	1.24152	up
CUST_13006_PI422575199	translocation protein isoform a	AGAP009788-RA	AGAP009788-RA	3R	43291055	43294684	1	1	0.0442031	1.20898	up
CUST_5597_PI422575199	sorting nexin	AGAP003437-RA	AGAP003437-RA	2R	37713741	37716839	-1	1	0.0108242	1.20128	up
CUST_6843_PI422575199	calcineurin b	AGAP004298-RB	AGAP004298-RB	2R	54164660	54180674	-1	3	0.0237558	1.16248	up
CUST_2973_PI422575199	pgrp-la	AGAP005205-RC	AGAP005205-RC	2L	12211358	12220587	-1	2	0.0484603	1.15872	up
CUST_6842_PI422575199	calcineurin b	AGAP004298-RC	AGAP004298-RC	2R	54164660	54180674	-1	3	0.042708	1.15576	up
CUST_10117_PI422575199	hypothetical conserved protein	AGAP011522-RA	AGAP011522-RA	3L	26440038	26440922	-1	1	0.000881118	72.5305	down
CUST_1329_PI422575199	phosphogluconate mutase	AGAP005860-RA	AGAP005860-RA	2L	22638513	22640734	-1	1	0.00044245	34.9446	down
CUST_1638_PI422575199	gustatory receptor	AGAP006143-RB	AGAP006143-RB	2L	27137739	27145481	-1	6	0.000385821	34.0134	down
CUST_1641_PI422575199	gustatory receptor 93b	AGAP006143-RE	AGAP006143-RE	2L	27137739	27145481	-1	6	0.000385821	33.1273	down
CUST_1640_PI422575199	gustatory receptor 28b	AGAP006143-RC	AGAP006143-RC	2L	27137739	27145481	-1	6	0.000437801	33.119	down
CUST_1637_PI422575199	gustatory receptor r6	AGAP006143-RD	AGAP006143-RD	2L	27137739	27145481	-1	6	0.000536474	32.6801	down
CUST_1636_PI422575199	gustatory receptor (agap006143-pf)	AGAP006143-RF	AGAP006143-RF	2L	27137739	27145481	-1	6	0.00065844	28.7285	down
CUST_1639_PI422575199	gustatory receptor r6	AGAP006143-RA	AGAP006143-RA	2L	27137739	27145481	-1	6	0.000744613	24.351	down
CUST_13535_PI422575199	trypsin	AGAP008293-RA	AGAP008293-RA	3R	8629287	8630170	-1	1	0.00453609	23.0212	down
CUST_5855_PI422575199	alcohol dehydrogenase	AGAP003582-RA	AGAP003582-RA	2R	40337212	40338521	-1	1	0.0226338	20.7105	down
CUST_6279_PI422575199	protease m1 zinc metalloprotease	AGAP003926-RA	AGAP003926-RA	2R	46361954	46364584	1	1	0.00330596	18.6464	down
DETOX_283_PI422610884	CYP325C2 - Cytochrome P450 monooxygenase; target probed by LSTM-AGAM-DETOX V3 probe agam-detox-1G9	CYP325C2	AGAP002205-RA	2R	17577495	17580929	-1	1	0.00734335	15.8715	down
DETOX_284_PI422610884	CYP325C2 - Cytochrome P450 monooxygenase; target probed by LSTM-AGAM-DETOX V3 probe agam-detox-1G9	CYP325C2	AGAP002205-RA	2R	17577495	17580929	-1	1	0.00541343	15.6258	down
CUST_3914_PI422575199	cytochrome p450	AGAP002205-RA	AGAP002205-RA	2R	17577495	17580929	-1	1	0.00342698	14.2551	down
CUST_11570_PI422575199	trypsin	AGAP008292-RA	AGAP008292-RA	3R	8627718	8628665	1	1	0.000231627	13.2499	down
DETOX_285_PI422610884	CYP325C2 - Cytochrome P450 monooxygenase; target probed by LSTM-AGAM-DETOX V3 probe agam-detox-1G9; alternative detox probe for AG_DETOX_P095	CYP325C2	AGAP002205-RA	2R	17577495	17580929	-1	1	0.00445258	13.1668	down
CUST_6441_PI422575199	AGAP004077-PA [Anopheles gambiae str. PEST]	AGAP004077-RA	AGAP004077-RA	2R	49498122	49499855	1	1	0.0024558	13.1607	down
CUST_3667_PI422575199	beta-galactosidase	AGAP002055-RA	AGAP002055-RA	2R	14678933	14682243	1	1	0.00271129	13.1408	down
CUST_3912_PI422575199	cytochrome p450	AGAP002207-RA	AGAP002207-RA	2R	17589571	17591529	-1	1	0.00178012	13.1234	down
CUST_3165_PI422575199	isoform c	AGAP007612-RA	AGAP007612-RA	2L	48255001	48258120	-1	1	0.00374949	12.5272	down
CUST_13948_PI422575199	trypsin	AGAP012842-RA	AGAP012842-RA	UNKN	33365624	33365956	-1	1	0.00844915	12.0477	down
DETOX_281_PI422610884	CYP325C1 - Cytochrome P450 monooxygenase; target probed by LSTM-AGAM-DETOX V3 probe agam-detox-1G17	CYP325C1	AGAP002207-RA	2R	17589571	17591529	-1	1	0.0024558	12.0319	down
CUST_2400_PI422575199	pre-mrna splicing factor prp8	AGAP006885-RA	AGAP006885-RA	2L	39355321	39363783	1	1	0.00120998	11.7926	down
CUST_5856_PI422575199	alcohol dehydrogenase	AGAP003581-RA	AGAP003581-RA	2R	40335703	40336953	-1	1	0.0048079	11.7097	down
DETOX_286_PI422610884	CYP325C3 - Cytochrome P450 monooxygenase; target probed by LSTM-AGAM-DETOX V3 probe agam-detox-1G3	CYP325C3	AGAP009696-RA	3R	38988757	38990755	1	1	0.0055694	10.2438	down
DETOX_282_PI422610884	CYP325C1 - Cytochrome P450 monooxygenase; target probed by LSTM-AGAM-DETOX V3 probe agam-detox-1G17; alternative detox probe for AG_DETOX_P094	CYP325C1	AGAP002207-RA	2R	17589571	17591529	-1	1	0.00181084	9.42928	down
CUST_5200_PI422575199	hypothetical conserved protein	AGAP001352-RA	AGAP001352-RA	2R	3430765	3432005	-1	1	0.00887709	9.02438	down
CUST_2817_PI422575199	AGAP007263-PA [Anopheles gambiae str. PEST]	AGAP007263-RA	AGAP007263-RA	2L	44768147	44769808	1	1	0.000337624	9.02332	down
DETOX_287_PI422610884	CYP325C3 - Cytochrome P450 monooxygenase; target probed by LSTM-AGAM-DETOX V3 probe agam-detox-1G3	CYP325C3	AGAP009696-RA	3R	38988757	38990755	1	1	0.00151859	8.87071	down
CUST_10038_PI422575199	retinoid-inducible serine carboxypeptidase	AGAP011442-RA	AGAP011442-RA	3L	24745730	24749233	1	1	0.00361789	8.67233	down
CUST_3656_PI422575199	AGAP002043-PA [Anopheles gambiae str. PEST]	AGAP002043-RA	AGAP002043-RA	2R	14412816	14414564	1	1	0.00368744	8.51238	down
CUST_3442_PI422575199	mitochondrial ribosomal protein l17	AGAP001865-RA	AGAP001865-RA	2R	11622216	11623103	-1	1	0.00253283	8.45733	down
CUST_11875_PI422575199	alpha-aminoadipic semialdehyde mitochondrial	AGAP008632-RA	AGAP008632-RA	3R	13774431	13779335	-1	1	0.010591	8.3951	down
CUST_5251_PI422575199	AGAP003150-PA [Anopheles gambiae str. PEST]	AGAP003150-RA	AGAP003150-RA	2R	33362077	33363665	1	1	0.0101684	8.35103	down
DETOX_280_PI422610884	CYP325C1 - Cytochrome P450 monooxygenase; target probed by LSTM-AGAM-DETOX V3 probe agam-detox-1G17	CYP325C1	AGAP002207-RA	2R	17589571	17591529	-1	1	0.00541343	8.17418	down
DETOX_517_PI422610884	CYP9M1 - Cytochrome P450 monooxygenase; suspected Ensembl annotation error; target probed by LSTM-AGAM-DETOX V3 probe agam-detox-1I2	CYP9M1	AGAP009374-RA	3R	31842847	31844432	-1	1	0.00604102	8.04198	down
DETOX_518_PI422610884	CYP9M1 - Cytochrome P450 monooxygenase; suspected Ensembl annotation error; target probed by LSTM-AGAM-DETOX V3 probe agam-detox-1I2	CYP9M1	AGAP009374-RA	3R	31842847	31844432	-1	1	0.00649591	8.02458	down
CUST_2241_PI422575199	uncharacterized conserved protein	AGAP006729-RA	AGAP006729-RA	2L	37298660	37299911	-1	1	0.0170453	7.87369	down
CUST_4851_PI422575199	cystatin-like protein	AGAP002878-RA	AGAP002878-RA	2R	28575382	28576061	-1	1	0.0040328	7.84474	down
DETOX_233_PI422610884	CYP302A1 - Cytochrome P450 monooxygenase; target probed by LSTM-AGAM-DETOX V3 probe agam-detox-1I24	CYP302A1	AGAP005992-RA	2L	24570245	24572409	-1	1	0.00504183	7.61203	down
DETOX_519_PI422610884	CYP9M1 - Cytochrome P450 monooxygenase; suspected Ensembl annotation error; target probed by LSTM-AGAM-DETOX V3 probe agam-detox-1I2; alternative detox probe for AG_DETOX_P173	CYP9M1	AGAP009374-RA	3R	31842847	31844432	-1	1	0.00803696	7.53412	down
CUST_2969_PI422575199	ctlma3 protein	AGAP007410-RA	AGAP007410-RA	2L	46351155	46351761	1	1	0.00592597	7.5278	down
CUST_10429_PI422575199	short-chain dehydrogenase	AGAP011852-RA	AGAP011852-RA	3L	34099972	34101082	-1	1	0.00395741	7.47213	down
CUST_8716_PI422575199	venom allergen	AGAP000356-RA	AGAP000356-RA	X	6349294	6350296	1	1	0.000743259	7.44747	down
DETOX_360_PI422610884	CYP4D22 - Cytochrome P450 monooxygenase; target probed by LSTM-AGAM-DETOX V3 probe agam-detox-1B24; alternative detox probe for AG_DETOX_P120	CYP4D22	AGAP002419-RA	2R	21065272	21067725	1	1	0.00182934	7.3486	down
DETOX_359_PI422610884	CYP4D22 - Cytochrome P450 monooxygenase; target probed by LSTM-AGAM-DETOX V3 probe agam-detox-1B24	CYP4D22	AGAP002419-RA	2R	21065272	21067725	1	1	0.00271129	7.30036	down
CUST_4218_PI422575199	cytochrome p450	AGAP002419-RA	AGAP002419-RA	2R	21065272	21067725	1	1	0.00266638	7.00572	down
CUST_5486_PI422575199	cytochrome p450	AGAP003343-RA	AGAP003343-RA	2R	36314370	36316256	1	1	0.0341147	6.99085	down
CUST_12137_PI422575199	leukocyte receptor	AGAP008903-RA	AGAP008903-RA	3R	20593984	20594934	-1	1	0.00663744	6.93771	down
CUST_1642_PI422575199	zinc metalloproteinase nas-4	AGAP006144-RA	AGAP006144-RA	2L	27146973	27148130	1	1	0.00151859	6.9297	down
CUST_10530_PI422575199	epoxide hydrolase	AGAP011970-RA	AGAP011970-RA	3L	35696991	35698079	-1	1	0.00440867	6.91266	down
DETOX_358_PI422610884	CYP4D22 - Cytochrome P450 monooxygenase; target probed by LSTM-AGAM-DETOX V3 probe agam-detox-1B24	CYP4D22	AGAP002419-RA	2R	21065272	21067725	1	1	0.00224617	6.88741	down
CUST_3701_PI422575199	beta-arrestin 1	AGAP002079-RA	AGAP002079-RA	2R	14838995	14853390	-1	1	0.0124382	6.85258	down
CUST_2855_PI422575199	hemolymph protein	AGAP007304-RA	AGAP007304-RA	2L	45113066	45114016	-1	1	0.00209971	6.82754	down
CUST_4836_PI422575199	sodium calcium exchanger	AGAP002859-RA	AGAP002859-RA	2R	28420677	28511124	1	1	0.030716	6.78569	down
CUST_6940_PI422575199	---NA---	AGAP001510-RA	AGAP001510-RA	2R	5715516	5716495	-1	1	0.0167351	6.60435	down
CUST_11808_PI422575199	maltose phosphorylase	AGAP008547-RA	AGAP008547-RA	3R	12471984	12473760	1	1	0.00372947	6.58634	down
CUST_11530_PI422575199	activin receptor type	AGAP008247-RA	AGAP008247-RA	3R	7803498	7804792	-1	1	0.000303709	6.42589	down
CUST_4766_PI422575199	tm2 domain-containing protein cg11103	AGAP002821-RA	AGAP002821-RA	2R	27977691	27978803	1	1	0.0194269	6.40208	down
CUST_1905_PI422575199	glycoside hydrolases	AGAP006424-RA	AGAP006424-RA	2L	31716670	31718478	-1	1	0.000743259	6.40002	down
DETOX_341_PI422610884	CYP4C35 - Cytochrome P450 monooxygenase; target probed by LSTM-AGAM-DETOX V3 probe agam-detox-1E10	CYP4C35	AGAP009240-RA	3R	29202473	29204628	-1	1	0.00312652	6.1688	down
CUST_12586_PI422575199	cytochrome p450	AGAP009363-RA	AGAP009363-RA	3R	31793155	31795094	-1	1	0.0106813	6.14698	down
CUST_7413_PI422575199	5 nucleotidase	AGAP001600-RA	AGAP001600-RA	2R	6631784	6633758	-1	1	0.0178758	6.10726	down
CUST_11571_PI422575199	trypsin	AGAP008294-RA	AGAP008294-RA	3R	8630698	8631623	1	1	0.0135179	6.09573	down
CUST_12597_PI422575199	cytochrome p450	AGAP009374-RA	AGAP009374-RA	3R	31842847	31844432	-1	1	0.0162157	5.92292	down
CUST_13624_PI422575199	activin receptor type	AGAP012476-RA	AGAP012476-RA	UNKN	5473282	5474597	1	1	0.000231627	5.88131	down
DETOX_234_PI422610884	CYP302A1 - Cytochrome P450 monooxygenase; target probed by LSTM-AGAM-DETOX V3 probe agam-detox-1I24; alternative detox probe for AG_DETOX_P078	CYP302A1	AGAP005992-RA	2L	24570245	24572409	-1	1	0.0113735	5.84536	down
CUST_4128_PI422575199	lipase 1 precursor	AGAP002353-RA	AGAP002353-RA	2R	20547215	20548780	1	1	0.0201193	5.83599	down
DETOX_288_PI422610884	CYP325C3 - Cytochrome P450 monooxygenase; target probed by LSTM-AGAM-DETOX V3 probe agam-detox-1G3; alternative detox probe for AG_DETOX_P096	CYP325C3	AGAP009696-RA	3R	38988757	38990755	1	1	0.00224617	5.66541	down
CUST_9668_PI422575199	aldo-keto reductase	AGAP011053-RA	AGAP011053-RA	3L	15784161	15785543	-1	1	0.0128273	5.58135	down
CUST_1714_PI422575199	zinc carboxypeptidase	AGAP006206-RA	AGAP006206-RA	2L	28239196	28243323	-1	2	0.0153975	5.57844	down
DETOX_232_PI422610884	CYP302A1 - Cytochrome P450 monooxygenase; target probed by LSTM-AGAM-DETOX V3 probe agam-detox-1I24	CYP302A1	AGAP005992-RA	2L	24570245	24572409	-1	1	0.0195908	5.57387	down
CUST_1068_PI422575199	---NA---	AGAP005614-RA	AGAP005614-RA	2L	17864667	17867404	-1	1	0.00100073	5.503	down
CUST_4911_PI422575199	galactokinase 1	AGAP002914-RC	AGAP002914-RC	2R	29271073	29301565	1	3	0.00657299	5.4928	down
CUST_4912_PI422575199	galactokinase 1	AGAP002914-RA	AGAP002914-RA	2R	29271073	29301565	1	3	0.00604102	5.48524	down
CUST_4913_PI422575199	galactokinase 1	AGAP002914-RB	AGAP002914-RB	2R	29271073	29301565	1	3	0.00633535	5.47147	down
CUST_13598_PI422575199	zinc finger protein 593	AGAP012448-RA	AGAP012448-RA	UNKN	1889914	1890248	-1	1	0.00460963	5.46952	down
CUST_8042_PI422575199	high affinity copper	AGAP000100-RA	AGAP000100-RA	X	1628900	1629785	1	1	0.020433	5.41045	down
CUST_1471_PI422575199	cytochrome p450	AGAP005992-RA	AGAP005992-RA	2L	24570245	24572409	-1	1	0.00151859	5.40766	down
CUST_11185_PI422575199	udp-n-acteylglucosamine pyrophosphorylase	AGAP007889-RA	AGAP007889-RA	3R	2534851	2537491	1	1	0.00664071	5.34346	down
CUST_3141_PI422575199	glucosyl glucuronosyl transferases	AGAP007588-RA	AGAP007588-RA	2L	48031046	48032683	-1	1	0.00928694	5.32413	down
CUST_4044_PI422575199	isoform b	AGAP002323-RA	AGAP002323-RA	2R	19547045	19553216	-1	1	0.000978841	5.28127	down
CUST_12466_PI422575199	cytochrome p450	AGAP009240-RA	AGAP009240-RA	3R	29202473	29204628	-1	1	0.0213367	5.26046	down
CUST_2428_PI422575199	adenosine deaminase	AGAP006907-RA	AGAP006907-RA	2L	39856602	39858724	1	1	0.0117477	5.17097	down
CUST_1715_PI422575199	carboxypeptidase b	AGAP006206-RB	AGAP006206-RB	2L	28239196	28243323	-1	2	0.00384221	5.14217	down
CUST_8455_PI422575199	anopheles gambiae pest agap012592-pa	AGAP001089-RA	AGAP001089-RA	X	23749156	23749689	1	1	0.00550386	5.11358	down
CUST_4078_PI422575199	plasma glutamate carboxypeptidase	AGAP013078-RA	AGAP013078-RA	2R	2094039	2095241	1	1	0.00751717	5.09018	down
CUST_163_PI422575199	anopheles gambiae pest agap012531-pa	AGAP004815-RA	AGAP004815-RA	2L	3831551	3831951	-1	1	0.0277793	5.08834	down
CUST_13016_PI422575199	cgmp-dependent protein kinase	AGAP009798-RA	AGAP009798-RA	3R	43564933	43570591	-1	1	0.00167511	5.048	down
CUST_7332_PI422575199	juvenile hormone-inducible protein	AGAP013450-RA	AGAP013450-RA	2R	6122094	6123437	1	1	0.00970976	5.03986	down
CUST_8204_PI422575199	isoform a	AGAP000107-RA	AGAP000107-RA	X	1754563	1759112	-1	1	0.0102265	5.03672	down
CUST_5144_PI422575199	glutamyl aminopeptidase	AGAP003077-RA	AGAP003077-RA	2R	32232510	32242984	-1	2	0.0365876	4.9485	down
CUST_3221_PI422575199	zinc finger protein 509	AGAP005274-RA	AGAP005274-RA	2L	13526307	13530503	-1	1	0.0379218	4.91633	down
CUST_10188_PI422575199	long-chain-fatty-acid coa ligase	AGAP011603-RA	AGAP011603-RA	3L	29279602	29294510	-1	1	0.0471874	4.91544	down
CUST_4533_PI422575199	rna polymerase ii-associated factor 1-like protein	AGAP001302-RA	AGAP001302-RA	2R	2660470	2662493	-1	1	0.000373413	4.8955	down
CUST_1976_PI422575199	---NA---	AGAP006494-RA	AGAP006494-RA	2L	33001657	33002515	-1	1	0.0403287	4.87221	down
CUST_8149_PI422575199	dynactin p62 subunit	AGAP000908-RA	AGAP000908-RA	X	17125043	17134310	-1	1	0.00877918	4.83967	down
CUST_13143_PI422575199		AGAP009918-RA	AGAP009918-RA	3R	45291206	45300124	1	1	0.0211565	4.80364	down
CUST_3669_PI422575199	beta-galactosidase	AGAP002058-RA	AGAP002058-RA	2R	14686567	14689309	1	1	0.00179131	4.76797	down
CUST_933_PI422575199	serine 3-dehydrogenase	AGAP005499-RA	AGAP005499-RA	2L	16238832	16239769	-1	1	0.00440867	4.72141	down
CUST_6309_PI422575199	coagulation factor xi	AGAP013252-RA	AGAP013252-RA	2R	47012394	47014486	1	1	0.00616491	4.70507	down
CUST_12608_PI422575199	cellular retinaldehyde-binding protein	AGAP009385-RA	AGAP009385-RA	3R	31904104	31907559	-1	2	0.00751717	4.6836	down
CUST_6101_PI422575199	tipe homolog 1	AGAP003797-RA	AGAP003797-RA	2R	43408935	43418853	1	1	0.0177722	4.65257	down
CUST_1436_PI422575199	zer1_drome ame: full=protein zer-1 homolog ame: full=zyg-11 homolog b-like protein	AGAP005961-RA	AGAP005961-RA	2L	24056967	24074106	1	1	0.0200173	4.63655	down
CUST_10308_PI422575199	myosin isoform b	AGAP011726-RA	AGAP011726-RA	3L	32456394	32457802	-1	1	0.00826687	4.61076	down
CUST_2933_PI422575199	3-hydroxyacyl-coa dehyrogenase	AGAP013544-RA	AGAP013544-RA	2L	46189138	46192505	1	1	0.000385821	4.59324	down
CUST_5143_PI422575199	glutamyl aminopeptidase	AGAP003077-RB	AGAP003077-RB	2R	32232510	32242984	-1	2	0.0195908	4.54886	down
DETOX_62_PI422610884	AGM1 - Maltase-like protein Agm1; target probed by LSTM-AGAM-DETOX V3 probe agam-detox-1O23	AGM1	AGAP012401-RA	3L	41729162	41731177	1	1	0.00224617	4.53949	down
CUST_4878_PI422575199	AGAP013313-PA [Anopheles gambiae str. PEST]	AGAP013313-RA	AGAP013313-RA	2R	29084080	29084898	1	1	0.0165209	4.52365	down
CUST_9863_PI422575199	homeobox protein nk-2	AGAP011253-RA	AGAP011253-RA	3L	20083443	20097065	-1	1	0.0173882	4.47977	down
CUST_1308_PI422575199	isoform a	AGAP005839-RA	AGAP005839-RA	2L	22337247	22358013	-1	1	0.0262049	4.47773	down
CUST_10843_PI422575199	van gogh	AGAP012288-RA	AGAP012288-RA	3L	39796413	39798179	-1	1	0.00954477	4.46618	down
CUST_8501_PI422575199	phospholipase a2	AGAP000166-RA	AGAP000166-RA	X	2853227	2855005	-1	1	0.0375621	4.46473	down
DETOX_63_PI422610884	AGM1 - Maltase-like protein Agm1; target probed by LSTM-AGAM-DETOX V3 probe agam-detox-1O23; alternative detox probe for AG_DETOX_P021	AGM1	AGAP012401-RA	3L	41729162	41731177	1	1	0.00639424	4.4569	down
CUST_9508_PI422575199	sulfite reductase	AGAP010877-RA	AGAP010877-RA	3L	12378835	12380905	-1	1	0.00151859	4.44672	down
CUST_11995_PI422575199	AGAP008754-PA [Anopheles gambiae str. PEST]	AGAP008754-RA	AGAP008754-RA	3R	17094487	17098302	1	1	0.00595836	4.4273	down
CUST_12478_PI422575199	clip-domain serine proteinase	AGAP009252-RA	AGAP009252-RA	3R	29837378	29844221	1	1	0.0170453	4.42428	down
DETOX_434_PI422610884	CYP6AK1 - Cytochrome P450 monooxygenase; target probed by LSTM-AGAM-DETOX V3 probe agam-detox-1E23	CYP6AK1	AGAP010961-RA	3L	13839175	13841038	-1	1	0.00954872	4.4117	down
CUST_3723_PI422575199	arginine serine-rich coiled-coil protein 2	AGAP001208-RA	AGAP001208-RA	2R	1564839	1569129	1	3	0.0321993	4.37872	down
CUST_9756_PI422575199	tubulin-specific chaperone e	AGAP011141-RA	AGAP011141-RA	3L	17840388	17849785	1	1	0.0164816	4.36731	down
DETOX_61_PI422610884	AGM1 - Maltase-like protein Agm1; target probed by LSTM-AGAM-DETOX V3 probe agam-detox-1O23	AGM1	AGAP012401-RA	3L	41729162	41731177	1	1	0.00204575	4.34425	down
CUST_7763_PI422575199	alpha-2 adrenergic receptor	AGAP000606-RA	AGAP000606-RA	X	10929172	11101428	1	1	0.049233	4.33701	down
CUST_13544_PI422575199	cd36 antigen	AGAP010132-RA	AGAP010132-RA	3R	49285621	49287337	1	1	0.00521356	4.32664	down
CUST_3722_PI422575199	arginine serine-rich coiled-coil protein 2	AGAP001208-RB	AGAP001208-RB	2R	1564839	1569129	1	3	0.041086	4.32547	down
CUST_4858_PI422575199	AGAP013202-PA [Anopheles gambiae str. PEST]	AGAP013202-RA	AGAP013202-RA	2R	28517771	28519399	-1	1	0.00723017	4.30194	down
CUST_10956_PI422575199	alpha-amylase	AGAP012401-RA	AGAP012401-RA	3L	41729162	41731177	1	1	0.00224617	4.2869	down
CUST_6330_PI422575199	short-chain dehydrogenase	AGAP003984-RA	AGAP003984-RA	2R	47481049	47482558	-1	1	0.00228942	4.27063	down
CUST_6234_PI422575199	isoform b	AGAP003887-RA	AGAP003887-RA	2R	45569848	45597307	1	2	0.0341147	4.26416	down
CUST_11899_PI422575199	AGAP008657-PA [Anopheles gambiae str. PEST]	AGAP008657-RA	AGAP008657-RA	3R	14349363	14350106	1	1	0.0075507	4.25723	down
CUST_4362_PI422575199	inwardly rectifying k+	AGAP001283-RA	AGAP001283-RA	2R	2276105	2279562	1	2	0.0293462	4.23545	down
CUST_12814_PI422575199	zinc carboxypeptidase a 1	AGAP009592-RA	AGAP009592-RA	3R	36727532	36728498	1	1	0.00750708	4.22635	down
CUST_63_PI422575199	gustatory receptor 43a	AGAP004727-RA	AGAP004727-RA	2L	2812213	2814510	1	1	0.00646793	4.19079	down
CUST_7572_PI422575199	f-box only protein	AGAP001731-RA	AGAP001731-RA	2R	9071791	9080531	1	1	0.0344922	4.16785	down
CUST_3337_PI422575199	atp-binding cassette transporter	AGAP001777-RA	AGAP001777-RA	2R	10172462	10177055	1	1	0.00662843	4.16694	down
CUST_13726_PI422575199	anopheles gambiae pest agap012592-pa	AGAP012592-RA	AGAP012592-RA	UNKN	18302255	18302788	1	1	0.0319014	4.16042	down
CUST_4467_PI422575199	tubulin polyglutamylase ttll6	AGAP002623-RA	AGAP002623-RA	2R	24289520	24295428	-1	1	0.00440867	4.14587	down
CUST_4876_PI422575199	isoform j	AGAP002896-RA	AGAP002896-RA	2R	28997201	29014636	-1	1	0.0165209	4.12255	down
CUST_3526_PI422575199	chymotrypsin-like protein	AGAP001198-RA	AGAP001198-RA	2R	1275455	1276464	1	1	0.0285632	4.11775	down
CUST_11706_PI422575199	AGAP008442-PA [Anopheles gambiae str. PEST]	AGAP008442-RA	AGAP008442-RA	3R	10821378	10823036	-1	1	0.0164965	4.11097	down
CUST_8662_PI422575199	carbamoyl-phosphate synthase large chain	AGAP000300-RA	AGAP000300-RA	X	5338077	5360330	-1	1	0.0106009	4.08847	down
CUST_11809_PI422575199	maltose phosphorylase	AGAP008548-RA	AGAP008548-RA	3R	12478087	12492720	1	1	0.000256612	4.08719	down
CUST_12553_PI422575199	AGAP009332-PA [Anopheles gambiae str. PEST]	AGAP009332-RA	AGAP009332-RA	3R	31507049	31509139	1	1	0.0396509	4.04704	down
CUST_1902_PI422575199	venom allergen	AGAP006421-RA	AGAP006421-RA	2L	31693742	31694830	1	1	0.011781	4.03598	down
CUST_1904_PI422575199	glycoside hydrolases	AGAP006423-RA	AGAP006423-RA	2L	31714235	31716119	-1	1	0.0415931	4.03589	down
CUST_686_PI422575199	histone h1	AGAP005265-RA	AGAP005265-RA	2L	13395236	13401548	-1	1	0.00480379	4.03286	down
CUST_13955_PI422575199	cd36 antigen	AGAP012849-RA	AGAP012849-RA	UNKN	34056299	34057249	-1	1	0.00307295	4.02323	down
CUST_5320_PI422575199	monocarboxylate transporter	AGAP003206-RB	AGAP003206-RB	2R	33850971	33881274	-1	2	0.0487185	4.01966	down
CUST_11279_PI422575199	missing oocyte	AGAP007984-RA	AGAP007984-RA	3R	3668052	3670907	1	1	0.035198	4.01853	down
CUST_10938_PI422575199	major facilitator superfamily domain-containing protein 8-like	AGAP012382-RA	AGAP012382-RA	3L	41355324	41357277	1	1	0.0202902	3.9773	down
CUST_4860_PI422575199	cytochrome p450	AGAP002869-RA	AGAP002869-RA	2R	28501033	28502910	-1	1	0.00115045	3.97211	down
CUST_10107_PI422575199	phospholipase plb1	AGAP011512-RA	AGAP011512-RA	3L	26253472	26258173	-1	1	0.00234029	3.96756	down
DETOX_769_PI422610884	SP11372 - Serine protease; target probed by LSTM-AGAM-DETOX V3 probe agam-detox-2C2	SP11372	AGAP001240-RA	2R	1882633	1884715	1	1	0.000849778	3.94247	down
CUST_11016_PI422575199	tep1	AGAP010819-RA	AGAP010819-RA	3L	11291103	11295788	1	1	0.0234586	3.93999	down
CUST_11815_PI422575199	mitochondrial tumor suppressor 1-like protein	AGAP008554-RA	AGAP008554-RA	3R	12608043	12620927	1	1	0.012851	3.93925	down
CUST_13873_PI422575199	aminopeptidase n	AGAP012757-RA	AGAP012757-RA	UNKN	27434292	27436767	1	1	0.0204354	3.92764	down
CUST_8292_PI422575199	AGAP001006-PA [Anopheles gambiae str. PEST]	AGAP001006-RA	AGAP001006-RA	X	19098866	19099144	-1	1	0.0250898	3.92306	down
DETOX_435_PI422610884	CYP6AK1 - Cytochrome P450 monooxygenase; target probed by LSTM-AGAM-DETOX V3 probe agam-detox-1E23; alternative detox probe for AG_DETOX_P145	CYP6AK1	AGAP010961-RA	3L	13839175	13841038	-1	1	0.0135609	3.88261	down
CUST_1458_PI422575199	short-chain dehydrogenase	AGAP005980-RA	AGAP005980-RA	2L	24446247	24447868	1	1	0.00224617	3.88166	down
CUST_6235_PI422575199	isoform b	AGAP003887-RB	AGAP003887-RB	2R	45569848	45597307	1	2	0.0221592	3.87317	down
CUST_1796_PI422575199	isoform b	AGAP006281-RA	AGAP006281-RA	2L	29420981	29423677	1	1	0.00350046	3.85316	down
CUST_10359_PI422575199	40s ribosomal protein sa	AGAP011777-RA	AGAP011777-RA	3L	33170785	33172368	1	1	0.0410341	3.84203	down
CUST_12019_PI422575199	lachesin-like isoform 2	AGAP008778-RA	AGAP008778-RA	3R	17615336	17645352	-1	1	0.00420577	3.83296	down
CUST_13282_PI422575199	beta-hexosaminidase b	AGAP010056-RA	AGAP010056-RA	3R	48468803	48473896	1	1	0.0334869	3.83029	down
CUST_6346_PI422575199	alpha-glucosidase	AGAP003995-RA	AGAP003995-RA	2R	47648675	47650906	-1	1	0.0245677	3.81687	down
CUST_10227_PI422575199	skeletal muscle kidney enriched inositol 5-phosphatase	AGAP011644-RA	AGAP011644-RA	3L	30654707	30670454	-1	1	0.0195908	3.80902	down
CUST_8429_PI422575199	amp dependent ligase	AGAP000154-RA	AGAP000154-RA	X	2485052	2486869	1	1	0.00877918	3.80683	down
CUST_9899_PI422575199	alkaline phosphatase	AGAP011302-RA	AGAP011302-RA	3L	20759083	20766129	1	1	0.0163099	3.8037	down
CUST_6517_PI422575199	amp-activated protein gamma regulatory subunit	AGAP001446-RA	AGAP001446-RA	2R	5140730	5214670	-1	5	0.00200629	3.80083	down
DETOX_770_PI422610884	SP11372 - Serine protease; target probed by LSTM-AGAM-DETOX V3 probe agam-detox-2C2	SP11372	AGAP001240-RA	2R	1882633	1884715	1	1	0.000743259	3.79746	down
CUST_6518_PI422575199	snf4 amp-activated protein kinase gamma isoform i	AGAP001446-RD	AGAP001446-RD	2R	5140730	5214670	-1	5	0.00422857	3.78033	down
CUST_1876_PI422575199	alkaline phosphatase	AGAP006400-RA	AGAP006400-RA	2L	31095979	31111627	1	1	0.028713	3.77199	down
CUST_9823_PI422575199	hermansky-pudlak syndrome 1 ortholog	AGAP011210-RA	AGAP011210-RA	3L	19415104	19417748	-1	1	0.005599	3.76563	down
CUST_6519_PI422575199	amp-activated protein gamma regulatory subunit	AGAP001446-RB	AGAP001446-RB	2R	5140730	5214670	-1	5	0.00112616	3.76422	down
CUST_3130_PI422575199	cg10144 cg10144-pa	AGAP007578-RA	AGAP007578-RA	2L	47796760	47800788	-1	1	0.0253454	3.73103	down
CUST_4090_PI422575199	calcineurin a	AGAP001279-RA	AGAP001279-RA	2R	2217740	2222956	-1	1	0.01868	3.72148	down
DETOX_389_PI422610884	CYP4H25 - Cytochrome P450 monooxygenase; suspected Ensembl annotation error; target probed by LSTM-AGAM-DETOX V3 probe agam-detox-1C19	CYP4H25	AGAP001864-RA	2R	11614187	11615787	1	1	0.0102265	3.70934	down
CUST_11370_PI422575199	proteophosphoglycan 5	AGAP008080-RA	AGAP008080-RA	3R	5226886	5233226	1	1	0.0136686	3.70696	down
CUST_4106_PI422575199	trypsin	AGAP001252-RA	AGAP001252-RA	2R	2041741	2042734	-1	1	0.00586857	3.68562	down
CUST_2979_PI422575199	proteasome inhibitor	AGAP007418-RA	AGAP007418-RA	2L	46526066	46527266	-1	1	0.00289714	3.67169	down
DETOX_433_PI422610884	CYP6AK1 - Cytochrome P450 monooxygenase; target probed by LSTM-AGAM-DETOX V3 probe agam-detox-1E23	CYP6AK1	AGAP010961-RA	3L	13839175	13841038	-1	1	0.0291725	3.67078	down
CUST_2287_PI422575199	glucosyl glucuronosyl transferases	AGAP006775-RA	AGAP006775-RA	2L	38126859	38128644	1	1	0.00480759	3.67074	down
CUST_12333_PI422575199	lipase	AGAP009101-RA	AGAP009101-RA	3R	25600112	25612087	-1	1	0.00296556	3.67063	down
CUST_12951_PI422575199	protein wnt-6	AGAP009733-RA	AGAP009733-RA	3R	41921566	41922809	1	1	0.0379218	3.6641	down
CUST_3647_PI422575199	gc-rich sequence dna-binding factor	AGAP002035-RA	AGAP002035-RA	2R	14110610	14115743	-1	1	0.0200936	3.65913	down
CUST_8732_PI422575199	seven in absentia	AGAP000377-RA	AGAP000377-RA	X	6873929	6876076	-1	1	0.00224617	3.63149	down
CUST_8577_PI422575199	protein phosphatase 2c	AGAP000248-RA	AGAP000248-RA	X	4572839	4574704	1	1	0.0270259	3.61884	down
DETOX_771_PI422610884	SP11372 - Serine protease; target probed by LSTM-AGAM-DETOX V3 probe agam-detox-2C2; alternative detox probe for AG_DETOX_P258	SP11372	AGAP001240-RA	2R	1882633	1884715	1	1	0.000743259	3.61217	down
CUST_3018_PI422575199		AGAP007474-RA	AGAP007474-RA	2L	46754148	46767650	-1	1	0.0159794	3.60368	down
DETOX_46_PI422610884	AD28229 - Alcohol dehydrogenae; target probed by LSTM-AGAM-DETOX V3 probe agam-detox-2G2	AD28229	AGAP006926-RA	2L	40078617	40079751	-1	1	0.00587842	3.60365	down
CUST_7041_PI422575199	galactose-1-phosphate uridylyltransferase	AGAP004451-RA	AGAP004451-RA	2R	56364927	56366452	1	1	0.00191602	3.59193	down
CUST_12462_PI422575199	engulfment and cell motility protein 1	AGAP009236-RA	AGAP009236-RA	3R	29084666	29086834	-1	1	0.0109122	3.58561	down
CUST_12605_PI422575199	cellular retinaldehyde-binding protein	AGAP009382-RA	AGAP009382-RA	3R	31874797	31876226	-1	1	0.00865521	3.57933	down
CUST_6515_PI422575199	amp-activated protein gamma regulatory subunit	AGAP001446-RC	AGAP001446-RC	2R	5140730	5214670	-1	5	0.000882706	3.57754	down
DETOX_48_PI422610884	AD28229 - Alcohol dehydrogenae; target probed by LSTM-AGAM-DETOX V3 probe agam-detox-2G2; alternative detox probe for AG_DETOX_P016	AD28229	AGAP006926-RA	2L	40078617	40079751	-1	1	0.00526755	3.57405	down
CUST_2645_PI422575199	ring finger and ccch-type zinc finger domain-containing protein 2-like	AGAP007114-RA	AGAP007114-RA	2L	42980745	42991016	-1	1	0.0159794	3.56668	down
CUST_2087_PI422575199	sodium sialic acid	AGAP006594-RA	AGAP006594-RA	2L	34528609	34533710	-1	2	0.0418992	3.56103	down
CUST_2032_PI422575199	glycine cleavage system h protein	AGAP006548-RA	AGAP006548-RA	2L	34111266	34113290	1	1	0.0394797	3.55961	down
CUST_13674_PI422575199	anopheles gambiae pest agap012532-pa	AGAP012532-RA	AGAP012532-RA	UNKN	11835172	11836597	-1	1	0.0314265	3.5581	down
CUST_10138_PI422575199	AGAP011543-PB [Anopheles gambiae str. PEST]	AGAP011543-RB	AGAP011543-RB	3L	27009752	27015302	1	2	0.00992869	3.55789	down
CUST_8738_PI422575199	alpha-( )-fucosyltransferase c	AGAP000365-RA	AGAP000365-RA	X	6766782	6768218	-1	1	0.0376859	3.55327	down
CUST_8854_PI422575199	f-box lrr-repeat protein 4	AGAP000471-RB	AGAP000471-RB	X	8111769	8116713	1	2	0.0141898	3.53262	down
CUST_13683_PI422575199	phd-finger domain-containing protein	AGAP012541-RA	AGAP012541-RA	UNKN	13014203	13014598	1	1	0.0189767	3.50136	down
CUST_6422_PI422575199	male-specific doublesex protein	AGAP004050-RB	AGAP004050-RB	2R	48703664	48792262	-1	5	0.0140415	3.49523	down
DETOX_47_PI422610884	AD28229 - Alcohol dehydrogenae; target probed by LSTM-AGAM-DETOX V3 probe agam-detox-2G2	AD28229	AGAP006926-RA	2L	40078617	40079751	-1	1	0.00636257	3.47618	down
CUST_5529_PI422575199	zinc finger	AGAP012987-RA	AGAP012987-RA	2R	36943461	36945199	-1	1	0.0381702	3.47248	down
CUST_6775_PI422575199	ubiquitin-like protein 7	AGAP004245-RA	AGAP004245-RA	2R	53131569	53133181	1	1	0.045817	3.46546	down
CUST_12198_PI422575199	maltase 1	AGAP008963-RA	AGAP008963-RA	3R	22246066	22247068	-1	1	0.0495738	3.46296	down
CUST_11649_PI422575199	uhrf1-binding protein 1-like protein	AGAP008379-RA	AGAP008379-RA	3R	10123759	10137186	-1	1	0.0358498	3.45803	down
CUST_1838_PI422575199	2-oxoglutarate dehydrogenase	AGAP006366-RE	AGAP006366-RE	2L	30515922	30536880	-1	5	0.0274185	3.44891	down
CUST_7666_PI422575199	serine protease	AGAP003058-RA	AGAP003058-RA	2R	31605985	31607242	-1	1	0.00278099	3.44261	down
CUST_5345_PI422575199	juvenile hormone-inducible	AGAP003220-RA	AGAP003220-RA	2R	34013530	34016296	-1	2	0.00224617	3.44158	down
CUST_6360_PI422575199	dorsal interacting protein 2	AGAP001432-RA	AGAP001432-RA	2R	4798080	4799501	1	1	0.00235692	3.44127	down
CUST_5633_PI422575199	kda salivary protein	AGAP003442-RA	AGAP003442-RA	2R	37794204	37794953	-1	1	0.031144	3.43565	down
CUST_3860_PI422575199	AGAP002181-PA [Anopheles gambiae str. PEST]	AGAP002181-RC	AGAP002181-RC	2R	17189404	17197354	1	3	0.0159367	3.43052	down
CUST_10072_PI422575199	trypsin delta gamma	AGAP011477-RA	AGAP011477-RA	3L	25031021	25035747	-1	1	0.0320719	3.43007	down
CUST_11162_PI422575199	mitochondrial l-2-hydroxyglutarate dehydrogenase precursor	AGAP007868-RA	AGAP007868-RA	3R	2391126	2393215	1	1	0.00244792	3.42653	down
CUST_2242_PI422575199	AGAP006730-PA [Anopheles gambiae str. PEST]	AGAP006730-RA	AGAP006730-RA	2L	37303003	37305935	-1	1	0.031672	3.42164	down
CUST_3859_PI422575199	AGAP002181-PA [Anopheles gambiae str. PEST]	AGAP002181-RA	AGAP002181-RA	2R	17189404	17197354	1	3	0.00481774	3.42117	down
CUST_4639_PI422575199	mixed lineage kinase	AGAP002710-RA	AGAP002710-RA	2R	26006547	26012382	-1	1	0.0108954	3.42063	down
CUST_6516_PI422575199	snf4 amp-activated protein kinase gamma isoform c	AGAP001446-RE	AGAP001446-RE	2R	5140730	5214670	-1	5	0.00573108	3.42054	down
CUST_114_PI422575199	trypsin	AGAP004770-RA	AGAP004770-RA	2L	3312046	3312961	-1	1	0.00437121	3.40981	down
CUST_6571_PI422575199	transmembrane protein 185b	AGAP001144-RA	AGAP001144-RA	2R	592484	594701	-1	1	0.000337624	3.40589	down
CUST_4091_PI422575199	short coiled-coil protein b-like	AGAP001277-RA	AGAP001277-RA	2R	2189194	2190072	-1	1	0.0488108	3.39318	down
DETOX_224_PI422610884	CYP12F4 - Cytochrome P450 monooxygenase; target probed by LSTM-AGAM-DETOX V3 probe agam-detox-1F5	CYP12F4	AGAP008018-RA	3R	4318878	4320925	1	1	0.00914886	3.38883	down
CUST_5854_PI422575199	alcohol dehydrogenase	AGAP003583-RA	AGAP003583-RA	2R	40339598	40340889	-1	1	0.0101452	3.38173	down
CUST_10191_PI422575199	cg3588	AGAP011606-RA	AGAP011606-RA	3L	29408537	29409151	1	1	0.0234694	3.37677	down
DETOX_340_PI422610884	CYP4C35 - Cytochrome P450 monooxygenase; target probed by LSTM-AGAM-DETOX V3 probe agam-detox-1E10	CYP4C35	AGAP009240-RA	3R	29202473	29204628	-1	1	0.0053583	3.37423	down
CUST_13548_PI422575199	inhibitor of nuclear factor kappa b kinase beta subunit	AGAP009166-RA	AGAP009166-RA	3R	28045440	28048127	-1	1	0.0358498	3.36262	down
CUST_9697_PI422575199	heat shock transcription factor	AGAP011082-RA	AGAP011082-RA	3L	16325046	16332780	1	1	0.00308219	3.35736	down
CUST_11400_PI422575199	n6-adenosine-methyltransferase ime4	AGAP008111-RA	AGAP008111-RA	3R	5828833	5830873	-1	1	0.0333957	3.35207	down
CUST_12217_PI422575199	solute carrier family 30 (zinc transporter) member 2	AGAP008982-RA	AGAP008982-RA	3R	22630282	22635409	1	1	0.0426869	3.34827	down
CUST_10271_PI422575199	protein fam73b-like	AGAP011689-RA	AGAP011689-RA	3L	31405360	31407051	1	1	0.0234085	3.34277	down
CUST_10144_PI422575199	zinc finger protein 235-like isoform 1	AGAP011548-RA	AGAP011548-RA	3L	27198541	27200012	-1	1	0.0281973	3.34266	down
CUST_4158_PI422575199	AGAP002382-PA [Anopheles gambiae str. PEST]	AGAP002382-RA	AGAP002382-RA	2R	20833274	20862118	1	1	0.0328059	3.32769	down
CUST_3422_PI422575199	abc transporter	AGAP001858-RA	AGAP001858-RA	2R	11470623	11474065	-1	1	0.00271935	3.31188	down
CUST_2088_PI422575199	sodium sialic acid	AGAP006594-RB	AGAP006594-RB	2L	34528609	34533710	-1	2	0.0362022	3.30425	down
CUST_1615_PI422575199	density-regulated protein	AGAP006125-RA	AGAP006125-RA	2L	27012258	27013315	1	1	0.00402837	3.29315	down
CUST_7450_PI422575199	sodium solute symporter	AGAP001635-RA	AGAP001635-RA	2R	7210601	7212596	-1	1	0.0194269	3.29218	down
CUST_5238_PI422575199		AGAP003140-RA	AGAP003140-RA	2R	33159856	33179678	1	2	0.0175595	3.29029	down
CUST_10497_PI422575199	low quality protein: phosphorylated ctd-interacting factor 1-like	AGAP011933-RA	AGAP011933-RA	3L	35250550	35254488	-1	1	0.00587842	3.28425	down
CUST_2623_PI422575199	ring finger protein nhl-1	AGAP007095-RA	AGAP007095-RA	2L	42571171	42576805	1	1	0.00509652	3.27955	down
CUST_3913_PI422575199	cytochrome p450	AGAP002206-RA	AGAP002206-RA	2R	17586276	17588086	-1	1	0.0087535	3.27744	down
CUST_1839_PI422575199	2-oxoglutarate dehydrogenase	AGAP006366-RB	AGAP006366-RB	2L	30515922	30536880	-1	5	0.0378266	3.27418	down
CUST_1841_PI422575199	2-oxoglutarate dehydrogenase	AGAP006366-RD	AGAP006366-RD	2L	30515922	30536880	-1	5	0.0341147	3.27265	down
CUST_2253_PI422575199	nicotinamide riboside kinase 1	AGAP006740-RB	AGAP006740-RB	2L	37645995	37648245	1	2	0.00065844	3.27134	down
CUST_3962_PI422575199	AGAP002240-PA [Anopheles gambiae str. PEST]	AGAP002240-RA	AGAP002240-RA	2R	18061032	18061821	-1	1	0.0184925	3.27088	down
CUST_8876_PI422575199	hypothetical protein AND_05715 [Anopheles darlingi]	AGAP000476-RA	AGAP000476-RA	X	8271710	8275858	-1	1	0.0096859	3.2652	down
DETOX_495_PI422610884	CYP6Z4 - Cytochrome P450 monooxygenase; target probed by LSTM-AGAM-DETOX V3 probe agam-detox-1E11; alternative detox probe for AG_DETOX_P165	CYP6Z4	AGAP002894-RA	2R	28981542	28983105	1	1	0.0102788	3.2636	down
CUST_12545_PI422575199	l 37cc	AGAP009323-RA	AGAP009323-RA	3R	31266937	31268285	1	2	0.046413	3.25308	down
CUST_1915_PI422575199	mucin-like peritrophin	AGAP006434-RA	AGAP006434-RA	2L	31793373	31795126	1	1	0.0117168	3.25123	down
CUST_4092_PI422575199	cg14551 cg14551-pa	AGAP001275-RA	AGAP001275-RA	2R	2186061	2186808	-1	1	0.0246545	3.25093	down
CUST_13878_PI422575199	cyclin-related protein fam58a	AGAP012763-RA	AGAP012763-RA	UNKN	27814345	27815823	-1	1	0.00877918	3.25081	down
CUST_10200_PI422575199	isoform c	AGAP011616-RA	AGAP011616-RA	3L	29873109	29873912	1	1	0.00262014	3.24518	down
CUST_10675_PI422575199	lethal 04053	AGAP012116-RA	AGAP012116-RA	3L	37828152	37829705	-1	1	0.0128747	3.24182	down
CUST_4672_PI422575199	AGAP002755-PA [Anopheles gambiae str. PEST]	AGAP002755-RA	AGAP002755-RA	2R	26718948	26720234	-1	1	0.0314265	3.23447	down
CUST_12379_PI422575199	isoform e	AGAP009150-RA	AGAP009150-RA	3R	27675880	27684684	1	1	0.0190133	3.23414	down
CUST_1840_PI422575199	2-oxoglutarate dehydrogenase	AGAP006366-RC	AGAP006366-RC	2L	30515922	30536880	-1	5	0.042479	3.23256	down
DETOX_473_PI422610884	CYP6S1 - Cytochrome P450 monooxygenase; target probed by LSTM-AGAM-DETOX V3 probe agam-detox-1M18	CYP6S1	AGAP008204-RA	3R	6905153	6906716	1	1	0.0197121	3.21741	down
CUST_6693_PI422575199	fgfrl1 protein	AGAP004218-RA	AGAP004218-RA	2R	51978259	51994514	-1	1	0.000186039	3.21649	down
CUST_4036_PI422575199	alpha-amylase	AGAP002318-RA	AGAP002318-RA	2R	19449770	19451260	1	1	0.01868	3.20849	down
DETOX_289_PI422610884	CYP325D1 - Cytochrome P450 monooxygenase; target probed by LSTM-AGAM-DETOX V3 probe agam-detox-1G13	CYP325D1	AGAP002206-RA	2R	17586276	17588086	-1	1	0.0113595	3.18965	down
CUST_9598_PI422575199	zinc finger protein 271-like	AGAP010982-RA	AGAP010982-RA	3L	14466225	14472749	1	1	0.0271666	3.18571	down
CUST_1685_PI422575199	troponin c	AGAP006181-RA	AGAP006181-RA	2L	27817370	27818383	1	1	0.0437151	3.18372	down
CUST_6713_PI422575199	sidestep protein	AGAP004230-RA	AGAP004230-RA	2R	52555281	52589757	-1	1	0.0161883	3.18361	down
DETOX_239_PI422610884	CYP304B1 - Cytochrome P450 monooxygenase; target probed by LSTM-AGAM-DETOX V3 probe agam-detox-1M5	CYP304B1	AGAP003066-RA	2R	31949427	31951489	-1	1	0.0289655	3.1795	down
CUST_3198_PI422575199	ribophorin ii	AGAP007638-RA	AGAP007638-RA	2L	48540332	48542631	-1	1	0.0142941	3.17503	down
CUST_9950_PI422575199	glucosamine-fructose-6-phosphate aminotransferase 2	AGAP011352-RA	AGAP011352-RA	3L	21659132	21661165	1	1	0.0270071	3.17309	down
CUST_3356_PI422575199	AGAP013458-PC [Anopheles gambiae str. PEST]	AGAP013458-RC	AGAP013458-RC	2R	10233605	10254474	-1	3	0.0201786	3.1703	down
CUST_5001_PI422575199	kinase c-binding protein 1	AGAP002983-RA	AGAP002983-RA	2R	30532669	30539785	1	1	0.0104277	3.1626	down
CUST_12832_PI422575199	glyoxylate hydroxypyruvate reductase	AGAP009610-RA	AGAP009610-RA	3R	37001849	37003632	1	1	0.00974185	3.15396	down
CUST_6417_PI422575199	protease m1 zinc metalloprotease	AGAP013150-RA	AGAP013150-RA	2R	48729171	48732237	1	1	0.0220902	3.15298	down
CUST_11595_PI422575199	isoform f	AGAP008318-RA	AGAP008318-RA	3R	8949227	8964788	1	1	0.0145244	3.15059	down
CUST_5793_PI422575199	anionic trypsin-2	AGAP001395-RA	AGAP001395-RA	2R	4178104	4179000	1	1	0.0186627	3.15011	down
CUST_9589_PI422575199	potassium-dependent sodium-calcium	AGAP010973-RA	AGAP010973-RA	3L	14388801	14390416	-1	1	0.00624995	3.14975	down
CUST_12656_PI422575199	valacyclovir hydrolase	AGAP009434-RA	AGAP009434-RA	3R	33482026	33483551	1	1	0.0362651	3.13214	down
CUST_430_PI422575199	cyclin-related protein fam58a	AGAP005056-RA	AGAP005056-RA	2L	8888002	8889485	-1	1	0.00776779	3.12204	down
CUST_8096_PI422575199	mucin related isoform b	AGAP013097-RA	AGAP013097-RA	X	15800223	15802416	-1	1	0.0165057	3.12201	down
CUST_8321_PI422575199	sugar transporter	AGAP001027-RB	AGAP001027-RB	X	19726632	19737089	-1	3	0.0102265	3.12121	down
CUST_10768_PI422575199	AGAP012213-PA [Anopheles gambiae str. PEST]	AGAP012213-RA	AGAP012213-RA	3L	38964777	38966033	-1	1	0.0230277	3.12026	down
CUST_4396_PI422575199	voltage-dependent p q type calcium channel	AGAP002578-RB	AGAP002578-RB	2R	23163895	23198838	-1	4	0.0163826	3.11583	down
CUST_10944_PI422575199	isoform a	AGAP012389-RA	AGAP012389-RA	3L	41628550	41630292	1	1	0.00420577	3.11285	down
CUST_11067_PI422575199	uv radiation resistance-associated gene protein	AGAP007772-RA	AGAP007772-RA	3R	532385	536677	1	1	0.0381702	3.10105	down
CUST_10307_PI422575199	myosin i	AGAP011725-RA	AGAP011725-RA	3L	32454058	32455618	-1	1	0.0220902	3.09167	down
CUST_11933_PI422575199	atrial natriuretic peptide receptor 1-like	AGAP008691-RA	AGAP008691-RA	3R	14920264	14938067	-1	1	0.0437397	3.09142	down
CUST_12175_PI422575199	sodium- and chloride-dependent neurotransmitter transporter	AGAP008940-RA	AGAP008940-RA	3R	21305568	21319547	1	1	0.0145235	3.09116	down
CUST_3582_PI422575199	high affinity nuclear juvenile hormone binding protein	AGAP001982-RA	AGAP001982-RA	2R	13117589	13119875	-1	1	0.0133883	3.09081	down
CUST_6477_PI422575199	serine 3-dehydrogenase	AGAP004103-RA	AGAP004103-RA	2R	49766968	49768176	1	1	0.0348778	3.08592	down
CUST_10310_PI422575199	ankyrin repeat and btb poz domain-containing protein 2	AGAP011728-RA	AGAP011728-RA	3L	32503422	32509436	-1	1	0.0448489	3.08191	down
CUST_8322_PI422575199	sugar transporter	AGAP001027-RA	AGAP001027-RA	X	19726632	19737089	-1	3	0.00986144	3.07324	down
CUST_11377_PI422575199	ribonuclease 3	AGAP008087-RA	AGAP008087-RA	3R	5298415	5303042	1	1	0.0141898	3.07153	down
CUST_3857_PI422575199	isoform b	AGAP002178-RA	AGAP002178-RA	2R	16922254	17079034	-1	1	0.0333287	3.06924	down
CUST_5239_PI422575199		AGAP003140-RB	AGAP003140-RB	2R	33159856	33179678	1	2	0.0127761	3.06222	down
DETOX_290_PI422610884	CYP325D1 - Cytochrome P450 monooxygenase; target probed by LSTM-AGAM-DETOX V3 probe agam-detox-1G13	CYP325D1	AGAP002206-RA	2R	17586276	17588086	-1	1	0.0040328	3.0561	down
CUST_8801_PI422575199	AGAP000420-PA [Anopheles gambiae str. PEST]	AGAP000420-RA	AGAP000420-RA	X	7545011	7550460	1	1	0.0097668	3.0538	down
CUST_1735_PI422575199	aldehyde oxidase	AGAP006225-RA	AGAP006225-RA	2L	28534732	28539416	1	1	0.00330596	3.05182	down
CUST_7331_PI422575199	juvenile hormone-inducible protein	AGAP013239-RA	AGAP013239-RA	2R	6119843	6121188	1	1	0.0351878	3.0494	down
CUST_8320_PI422575199	sugar transporter	AGAP001027-RC	AGAP001027-RC	X	19726632	19737089	-1	3	0.0112156	3.04186	down
CUST_10955_PI422575199	alpha-amylase	AGAP012400-RA	AGAP012400-RA	3L	41725960	41728088	1	1	0.0112067	3.0377	down
CUST_1844_PI422575199	cuticular protein 144 (agap006369-pa)	AGAP006369-RA	AGAP006369-RA	2L	30553004	30556554	1	1	0.0479111	3.02576	down
CUST_3915_PI422575199	cytochrome p450	AGAP002204-RA	AGAP002204-RA	2R	17575015	17576743	-1	1	0.00610502	3.02381	down
CUST_10439_PI422575199	misexpression suppressor of	AGAP011875-RA	AGAP011875-RA	3L	34589783	34595758	-1	1	0.040791	3.01356	down
CUST_12149_PI422575199	gamma glutamyl transpeptidases	AGAP008915-RA	AGAP008915-RA	3R	20772694	20790836	1	1	0.0272421	3.01122	down
CUST_3338_PI422575199		AGAP001780-RA	AGAP001780-RA	2R	10216145	10230335	1	1	0.0279391	3.00779	down
CUST_6711_PI422575199	mixed-lineage leukemia protein	AGAP001451-RA	AGAP001451-RA	2R	5237785	5250571	-1	3	0.00877918	3.00318	down
CUST_2305_PI422575199	mucin-like peritrophin	AGAP006793-RA	AGAP006793-RA	2L	38453475	38454237	-1	1	0.00316601	2.99658	down
CUST_2304_PI422575199	AGAP006792-PA [Anopheles gambiae str. PEST]	AGAP006792-RA	AGAP006792-RA	2L	38451528	38452313	-1	1	0.0105373	2.99401	down
CUST_10542_PI422575199	sugar kinase	AGAP011983-RA	AGAP011983-RA	3L	35857409	35858338	-1	1	0.0400575	2.98782	down
CUST_5395_PI422575199	bumetanide-sensitive sodium- -chloride cotransporter	AGAP003275-RA	AGAP003275-RA	2R	34782135	34786741	1	1	0.0150739	2.9857	down
CUST_2700_PI422575199	camp-specific cyclic nucleotide phosphodiesterase	AGAP007163-RB	AGAP007163-RB	2L	43619494	43706887	-1	2	0.0320355	2.98476	down
CUST_10163_PI422575199	adp-ribosylation factor-binding protein gga1	AGAP011568-RA	AGAP011568-RA	3L	27910931	27913842	1	1	0.0477911	2.98076	down
CUST_936_PI422575199	acetoin reductase	AGAP005502-RA	AGAP005502-RA	2L	16247181	16249286	1	1	0.00679934	2.9761	down
CUST_11551_PI422575199	maternal tudor protein	AGAP008268-RA	AGAP008268-RA	3R	8099561	8108006	1	1	0.00258714	2.97354	down
CUST_11139_PI422575199	aspartyl-trna synthetase	AGAP007844-RA	AGAP007844-RA	3R	1851091	1853117	-1	1	0.0123447	2.97219	down
CUST_11463_PI422575199	dipeptidyl peptidase 4	AGAP008176-RA	AGAP008176-RA	3R	6391001	6393645	-1	1	0.0273324	2.94365	down
CUST_4587_PI422575199	glucose-dependent insulinotropic receptor-like	AGAP002679-RA	AGAP002679-RA	2R	25576295	25578207	1	1	0.0394102	2.93823	down
CUST_12884_PI422575199	zinc finger protein	AGAP009662-RA	AGAP009662-RA	3R	37749770	37752537	1	1	0.0118048	2.92995	down
CUST_12815_PI422575199	zinc carboxypeptidase a 1	AGAP009593-RA	AGAP009593-RA	3R	36730614	36731915	1	1	0.0116428	2.92377	down
DETOX_709_PI422610884	PX13B - Peroxidase; target probed by LSTM-AGAM-DETOX V3 probe agam-detox-1J12	PX13B	AGAP008350-RA	3R	9726877	9731776	1	1	0.0408635	2.9166	down
CUST_2904_PI422575199	AGAP007349-PA [Anopheles gambiae str. PEST]	AGAP007349-RA	AGAP007349-RA	2L	45992090	45998069	-1	1	0.014822	2.91426	down
CUST_4395_PI422575199	voltage-dependent p q type calcium channel	AGAP002578-RC	AGAP002578-RC	2R	23163895	23198838	-1	4	0.0396509	2.91304	down
CUST_8650_PI422575199	AGAP000301-PA [Anopheles gambiae str. PEST]	AGAP000301-RA	AGAP000301-RA	X	5346135	5352888	1	1	0.00110625	2.90846	down
CUST_4282_PI422575199	lmbr1 domain-containing protein 2 homolog	AGAP002467-RA	AGAP002467-RA	2R	21830960	21833199	1	1	0.047065	2.90576	down
CUST_7375_PI422575199	transcription factor	AGAP001565-RA	AGAP001565-RA	2R	6303901	6305412	1	1	0.0486448	2.90437	down
DETOX_474_PI422610884	CYP6S1 - Cytochrome P450 monooxygenase; target probed by LSTM-AGAM-DETOX V3 probe agam-detox-1M18; alternative detox probe for AG_DETOX_P158	CYP6S1	AGAP008204-RA	3R	6905153	6906716	1	1	0.00481203	2.90095	down
CUST_13045_PI422575199	AGAP009815-PA [Anopheles gambiae str. PEST]	AGAP009815-RA	AGAP009815-RA	3R	43774877	43775670	-1	1	0.0260174	2.90003	down
CUST_1913_PI422575199	ichit	AGAP006432-RA	AGAP006432-RA	2L	31789002	31790443	1	1	0.0225477	2.89169	down
CUST_12879_PI422575199	loss of heterozygosity 12 chromosomal region 1 protein	AGAP009657-RA	AGAP009657-RA	3R	37638480	37639511	1	1	0.000186039	2.88998	down
CUST_5872_PI422575199	serine protease	AGAP013221-RA	AGAP013221-RA	2R	40688706	40690136	1	1	0.029925	2.88941	down
CUST_12141_PI422575199	carnitine o-palmitoyltransferase mitochondrial	AGAP008907-RA	AGAP008907-RA	3R	20622956	20625011	-1	1	0.0290941	2.88107	down
CUST_8706_PI422575199	galectin	AGAP000341-RA	AGAP000341-RA	X	5898219	5899477	-1	1	0.0183683	2.87404	down
CUST_4640_PI422575199	mixed lineage kinase	AGAP002709-RA	AGAP002709-RA	2R	26001233	26004244	-1	1	0.0256806	2.87381	down
CUST_8763_PI422575199	rho-associated protein kinase 1	AGAP000406-RA	AGAP000406-RA	X	7310219	7318863	1	1	0.0203948	2.87096	down
CUST_12386_PI422575199	tpa_inf: venus kinase receptor	AGAP009157-RA	AGAP009157-RA	3R	27713091	27714131	-1	1	0.0122459	2.86965	down
CUST_10327_PI422575199	bestrophin isoform a	AGAP011745-RA	AGAP011745-RA	3L	32840159	32847882	-1	1	0.0446723	2.86942	down
CUST_4037_PI422575199	isochorismatase domain-containing protein mitochondrial	AGAP002320-RA	AGAP002320-RA	2R	19483679	19484648	-1	1	0.0113172	2.86598	down
CUST_11790_PI422575199	pre-mrna splicing factor atp-dependent rna helicase prp16	AGAP008528-RA	AGAP008528-RA	3R	11874939	11880654	1	1	0.00984822	2.8632	down
CUST_11507_PI422575199	tpa_exp: ras-like family 11 member a	AGAP008224-RA	AGAP008224-RA	3R	7146471	7156301	-1	1	0.00490088	2.86276	down
CUST_5082_PI422575199	integrator complex subunit 2	AGAP003033-RA	AGAP003033-RA	2R	31272670	31276279	1	1	0.0132703	2.86262	down
DETOX_566_PI422610884	GSG8 - Salivary gland protein; target probed by LSTM-AGAM-DETOX V3 probe agam-detox-1O4	GSG8	AGAP010647-RA	3L	7953733	7954808	-1	1	0.0194815	2.85588	down
CUST_9304_PI422575199	gsg8 protein	AGAP010647-RA	AGAP010647-RA	3L	7953733	7954808	-1	1	0.0203948	2.85384	down
DETOX_565_PI422610884	GSG8 - Salivary gland protein; target probed by LSTM-AGAM-DETOX V3 probe agam-detox-1O4	GSG8	AGAP010647-RA	3L	7953733	7954808	-1	1	0.0159503	2.84922	down
CUST_12749_PI422575199	zinc finger family member 674	AGAP009529-RA	AGAP009529-RA	3R	35395953	35396723	-1	1	0.0412281	2.8466	down
CUST_12667_PI422575199	transmembrane protein 115	AGAP009445-RA	AGAP009445-RA	3R	33534993	33536557	-1	1	0.0314265	2.84208	down
CUST_1558_PI422575199	molybdopterin cofactor synthesis protein a	AGAP006072-RA	AGAP006072-RA	2L	26056657	26062439	-1	1	0.00200629	2.84194	down
CUST_2024_PI422575199	uncharacterized aminotransferase sso0104-like	AGAP006541-RA	AGAP006541-RA	2L	34077108	34082358	1	2	0.0420843	2.83392	down
CUST_4810_PI422575199	niemann-pick type c-	AGAP002848-RA	AGAP002848-RA	2R	28300478	28301113	1	1	0.00134841	2.83166	down
CUST_4017_PI422575199	AGAP002299-PA [Anopheles gambiae str. PEST]	AGAP002299-RA	AGAP002299-RA	2R	19024382	19026375	1	1	0.00440867	2.82878	down
DETOX_710_PI422610884	PX13B - Peroxidase; target probed by LSTM-AGAM-DETOX V3 probe agam-detox-1J12	PX13B	AGAP008350-RA	3R	9726877	9731776	1	1	0.0481398	2.8277	down
CUST_11040_PI422575199	AGAP007745-PA [Anopheles gambiae str. PEST]	AGAP007745-RA	AGAP007745-RA	3R	214912	216077	1	1	0.0163826	2.82548	down
CUST_7187_PI422575199	phosphatase 1 binding protein	AGAP001520-RB	AGAP001520-RB	2R	5789031	5811072	1	2	0.000620874	2.82195	down
CUST_12034_PI422575199	gaba-a receptor interacting factor-	AGAP008801-RA	AGAP008801-RA	3R	18033579	18049327	1	1	0.013896	2.8186	down
CUST_12166_PI422575199	sodium-dependent phosphate transporter	AGAP008931-RA	AGAP008931-RA	3R	21108387	21110390	-1	1	0.0102583	2.81829	down
CUST_3440_PI422575199	cationic amino acid transporter	AGAP001870-RA	AGAP001870-RA	2R	11703669	11716697	-1	1	0.0214055	2.81648	down
CUST_8550_PI422575199	irregular chiasm c-roughest protein	AGAP000218-RA	AGAP000218-RA	X	4002087	4006005	1	1	0.0496764	2.81535	down
CUST_12018_PI422575199	lachesin-like isoform 2	AGAP008777-RA	AGAP008777-RA	3R	17605956	17606564	-1	1	0.00230481	2.80721	down
DETOX_567_PI422610884	GSG8 - Salivary gland protein; target probed by LSTM-AGAM-DETOX V3 probe agam-detox-1O4; alternative detox probe for AG_DETOX_P189	GSG8	AGAP010647-RA	3L	7953733	7954808	-1	1	0.0197933	2.80616	down
DETOX_34_PI422610884	ACE2 - acetylcholinesterase; target probed by LSTM-AGAM-DETOX V3 probe agam-detox-1O1	ACE2	AGAP000466-RA	X	8049063	8054326	1	1	0.0463502	2.80421	down
CUST_5091_PI422575199	AGAP013232-PA [Anopheles gambiae str. PEST]	AGAP013232-RA	AGAP013232-RA	2R	31342592	31342756	1	1	0.0252601	2.79813	down
CUST_11489_PI422575199	cytochrome p450	AGAP008204-RA	AGAP008204-RA	3R	6905153	6906716	1	1	0.00377694	2.79795	down
CUST_1333_PI422575199	n-alpha-acetyltransferase auxiliary subunit	AGAP005863-RA	AGAP005863-RA	2L	22645345	22648522	-1	1	0.000186039	2.79627	down
CUST_4390_PI422575199	n-acetyltransferase separation anxiety	AGAP002568-RA	AGAP002568-RA	2R	22999014	23000671	-1	1	0.00718955	2.79557	down
CUST_631_PI422575199	zinc-finger protein dpf3	AGAP005225-RA	AGAP005225-RA	2L	12527952	12529541	-1	1	0.0323721	2.7944	down
CUST_7724_PI422575199	b-cell cll lymphoma 7 protein family member b-like	AGAP000566-RB	AGAP000566-RB	X	10037064	10038839	-1	2	0.0117477	2.79409	down
CUST_10717_PI422575199	atrial natriuretic peptide receptor	AGAP012161-RA	AGAP012161-RA	3L	38157310	38176230	1	1	0.0408911	2.78659	down
CUST_5941_PI422575199	anopheles gambiae pest agap012489-pa	AGAP003677-RA	AGAP003677-RA	2R	41820136	41820877	1	1	0.0301116	2.77301	down
CUST_1798_PI422575199	pupal cuticle protein	AGAP006283-RB	AGAP006283-RB	2L	29534322	29535616	-1	1	0.0417394	2.77237	down
CUST_13553_PI422575199	oxidase peroxidase	AGAP008350-RA	AGAP008350-RA	3R	9726877	9731776	1	1	0.0426869	2.77228	down
CUST_6601_PI422575199	seryl-trna mitochondrial	AGAP013209-RA	AGAP013209-RA	2R	50717015	50718343	1	1	0.00861285	2.77156	down
CUST_8179_PI422575199	guanine-nucleotide exchange factor c3g	AGAP000932-RA	AGAP000932-RA	X	17601862	17614708	-1	1	0.0418992	2.76015	down
CUST_1788_PI422575199	atp-binding cassette sub-family b member mitochondrial precursor	AGAP006273-RA	AGAP006273-RA	2L	29021062	29023548	-1	1	0.040791	2.75563	down
CUST_1826_PI422575199	proline-rich protein prcc	AGAP006356-RA	AGAP006356-RA	2L	30445888	30447120	1	1	0.00969893	2.75448	down
CUST_2445_PI422575199	alcohol dehydrogenase 1	AGAP006926-RA	AGAP006926-RA	2L	40078617	40079751	-1	1	0.00232683	2.75347	down
CUST_12988_PI422575199	zinc finger protein	AGAP009771-RA	AGAP009771-RA	3R	42775763	42776266	-1	1	0.0442031	2.7523	down
DETOX_9_PI422610884	ABCB3 - ABC transporter ; alternative detox probe for AG_DETOX_P003	ABCB3	AGAP006273-RA	2L	29021062	29023548	-1	1	0.0308901	2.75006	down
CUST_8616_PI422575199	AGAP000273-PA [Anopheles gambiae str. PEST]	AGAP000273-RA	AGAP000273-RA	X	4997982	5005862	1	1	0.0153258	2.74966	down
DETOX_2_PI422610884	ABCB1 - ABC transporter	ABCB1	AGAP002278-RA	2R	18515171	18519919	1	1	0.0475725	2.74389	down
CUST_12238_PI422575199	lethal k09022	AGAP009004-RA	AGAP009004-RA	3R	23176726	23183401	1	1	0.0214944	2.73976	down
CUST_4245_PI422575199	corkscrew phosphatase splice variant a	AGAP002438-RA	AGAP002438-RA	2R	21390291	21415159	-1	2	0.0112915	2.7374	down
CUST_11663_PI422575199	isoform a	AGAP008397-RA	AGAP008397-RA	3R	10312797	10316221	-1	1	0.0323927	2.72784	down
CUST_4730_PI422575199	galactosylgalactosylxylosylprotein 3-beta-glucuronosyltransferase i	AGAP002801-RA	AGAP002801-RA	2R	27656010	27657595	1	1	0.0408773	2.72701	down
CUST_7723_PI422575199	b-cell cll lymphoma 7 protein family member b	AGAP000566-RA	AGAP000566-RA	X	10037064	10038839	-1	2	0.0145968	2.71927	down
CUST_8816_PI422575199	isoform a	AGAP000062-RA	AGAP000062-RA	X	965551	978390	1	1	0.0270259	2.71874	down
CUST_2025_PI422575199	uncharacterized aminotransferase sso0104-like	AGAP006541-RB	AGAP006541-RB	2L	34077108	34082358	1	2	0.0195908	2.71272	down
CUST_677_PI422575199	juvenile hormone acid methyltransferase	AGAP005256-RA	AGAP005256-RA	2L	13245724	13246982	-1	1	0.013558	2.71224	down
CUST_874_PI422575199	ccaat enhancer-binding protein zeta	AGAP005438-RA	AGAP005438-RA	2L	15469592	15472976	1	1	0.0243613	2.70937	down
CUST_2093_PI422575199	maleless protein	AGAP006599-RA	AGAP006599-RA	2L	34634213	34639256	-1	1	0.0202163	2.70546	down
CUST_13060_PI422575199	peritrophin a	AGAP009830-RA	AGAP009830-RA	3R	44029393	44029824	1	1	0.000860193	2.70412	down
CUST_3498_PI422575199	zinc metalloproteinase nas-7	AGAP001931-RA	AGAP001931-RA	2R	12405846	12406419	1	1	0.030163	2.70281	down
DETOX_501_PI422610884	CYP9J4 - Cytochrome P450 monooxygenase; target probed by LSTM-AGAM-DETOX V3 probe agam-detox-1I14; alternative detox probe for AG_DETOX_P167	CYP9J4	AGAP012292-RA	3L	39814231	39816748	1	1	0.00467936	2.69488	down
CUST_7535_PI422575199	isoform b	AGAP001699-RB	AGAP001699-RB	2R	8781985	8790785	1	2	0.00669965	2.69451	down
CUST_3331_PI422575199	phospholipid scramblase 1	AGAP005498-RC	AGAP005498-RC	2L	16235991	16255422	-1	3	0.00526755	2.68942	down
CUST_13951_PI422575199	selenium-binding protein	AGAP012845-RA	AGAP012845-RA	UNKN	33533159	33534089	-1	1	0.0269348	2.68225	down
CUST_13730_PI422575199	atrial natriuretic peptide receptor a	AGAP012597-RA	AGAP012597-RA	UNKN	18826004	18831650	-1	1	0.0112067	2.68114	down
CUST_1830_PI422575199	glutamate synthase	AGAP006360-RA	AGAP006360-RA	2L	30469239	30489533	1	1	0.0113172	2.68066	down
CUST_7711_PI422575199	lethal isoform a	AGAP000576-RA	AGAP000576-RA	X	10135398	10146715	1	1	0.0110064	2.67999	down
CUST_5857_PI422575199	phosphatidylethanolamine-binding protein	AGAP003580-RA	AGAP003580-RA	2R	40286509	40288011	-1	1	0.00312652	2.67915	down
CUST_3687_PI422575199	ov-16 antigen	AGAP013036-RA	AGAP013036-RA	2R	14545715	14546833	-1	1	0.0016874	2.67384	down
CUST_11909_PI422575199	glutathione s-transferase c-terminal domain-containing protein	AGAP008668-RA	AGAP008668-RA	3R	14644361	14646193	-1	1	0.0391962	2.66697	down
DETOX_36_PI422610884	ACE2 - acetylcholinesterase; target probed by LSTM-AGAM-DETOX V3 probe agam-detox-1O1; alternative detox probe for AG_DETOX_P012	ACE2	AGAP000466-RA	X	8049063	8054326	1	1	0.021887	2.66583	down
CUST_9772_PI422575199	kynurenine aminotransferase	AGAP011158-RA	AGAP011158-RA	3L	18109194	18110762	1	1	0.022705	2.6586	down
CUST_11917_PI422575199	hypothetical protein CpipJ_CPIJ001572 [Culex quinquefasciatus]	AGAP008676-RA	AGAP008676-RA	3R	14713378	14713883	1	1	0.0376879	2.6576	down
CUST_12554_PI422575199	mitochondrial carrier protein	AGAP009333-RA	AGAP009333-RA	3R	31516881	31521352	-1	2	0.0248892	2.65289	down
CUST_872_PI422575199	iodotyrosine dehalogenase 1	AGAP005435-RA	AGAP005435-RA	2L	15466771	15467829	1	1	0.00759394	2.64921	down
CUST_7889_PI422575199	molybdopterin cofactor sulfurase	AGAP000699-RB	AGAP000699-RB	X	12542784	12546434	-1	2	0.00223623	2.64694	down
CUST_8374_PI422575199	dna polymerase subunit gamma mitochondrial	AGAP000139-RA	AGAP000139-RA	X	2144313	2149187	1	1	0.00440867	2.64245	down
CUST_2906_PI422575199	AGAP007354-PA [Anopheles gambiae str. PEST]	AGAP007354-RA	AGAP007354-RA	2L	46008938	46011711	1	1	0.00426543	2.64101	down
CUST_13370_PI422575199	AGAP010146-PA [Anopheles gambiae str. PEST]	AGAP010146-RA	AGAP010146-RA	3R	49434839	49436537	-1	1	0.0468763	2.63518	down
CUST_4246_PI422575199	corkscrew phosphatase splice variant a	AGAP002438-RB	AGAP002438-RB	2R	21390291	21415159	-1	2	0.0195908	2.63354	down
CUST_6418_PI422575199	female-specific doublesex protein	AGAP004050-RD	AGAP004050-RD	2R	48703664	48792262	-1	5	0.0163667	2.63304	down
CUST_8755_PI422575199	udp-n-acetylglucosamine transporter	AGAP000387-RA	AGAP000387-RA	X	7114418	7115594	-1	1	0.036526	2.62621	down
CUST_5310_PI422575199	mitochondrial glutamate	AGAP003208-RA	AGAP003208-RA	2R	33888401	33890456	1	1	0.010149	2.62217	down
CUST_9211_PI422575199	fuse-binding protein-interacting repressor siahbp1	AGAP010553-RA	AGAP010553-RA	3L	6298226	6306673	-1	1	0.045817	2.62009	down
CUST_1610_PI422575199	serine protease	AGAP006120-RA	AGAP006120-RA	2L	26960296	26995338	-1	1	0.0484603	2.61584	down
CUST_3585_PI422575199	protein takeout	AGAP001981-RD	AGAP001981-RD	2R	13098151	13110036	-1	4	0.0172164	2.61361	down
CUST_1532_PI422575199	cytochrome p450	AGAP006048-RA	AGAP006048-RA	2L	25634411	25636099	-1	1	0.0260143	2.61035	down
CUST_3163_PI422575199	AGAP007610-PA [Anopheles gambiae str. PEST]	AGAP007610-RA	AGAP007610-RA	2L	48238575	48239734	1	1	0.00294376	2.60727	down
CUST_1851_PI422575199	par domain protein	AGAP006376-RA	AGAP006376-RA	2L	30776928	30826776	1	2	0.00954872	2.60491	down
CUST_6832_PI422575199	protein phosphatase 2c	AGAP004291-RA	AGAP004291-RA	2R	54129249	54132421	1	1	0.0227565	2.6048	down
CUST_9214_PI422575199	inositol polyphosphate 5-phosphatase	AGAP010556-RA	AGAP010556-RA	3L	6359175	6363720	-1	1	0.0222331	2.59963	down
CUST_3531_PI422575199	AGAP001203-PA [Anopheles gambiae str. PEST]	AGAP001203-RA	AGAP001203-RA	2R	1496600	1497238	1	1	0.00668246	2.59836	down
CUST_9146_PI422575199	AGAP010479-PA [Anopheles gambiae str. PEST]	AGAP010479-RA	AGAP010479-RA	3L	4182081	4183912	-1	1	0.0107248	2.59813	down
DETOX_500_PI422610884	CYP9J4 - Cytochrome P450 monooxygenase; target probed by LSTM-AGAM-DETOX V3 probe agam-detox-1I14	CYP9J4	AGAP012292-RA	3L	39814231	39816748	1	1	0.00625126	2.59466	down
CUST_3938_PI422575199	serotonin 5ht-2a receptor (agap002232-pa)	AGAP002232-RA	AGAP002232-RA	2R	17848477	17862626	-1	1	0.038391	2.59389	down
CUST_1157_PI422575199	d-glucuronyl c5-epimerase	AGAP005699-RA	AGAP005699-RA	2L	19145043	19146916	-1	1	0.013464	2.59132	down
DETOX_238_PI422610884	CYP304B1 - Cytochrome P450 monooxygenase; target probed by LSTM-AGAM-DETOX V3 probe agam-detox-1M5	CYP304B1	AGAP003066-RA	2R	31949427	31951489	-1	1	0.0209378	2.58929	down
CUST_7888_PI422575199	molybdopterin cofactor sulfurase	AGAP000699-RA	AGAP000699-RA	X	12542784	12546434	-1	2	0.00117233	2.57692	down
CUST_1216_PI422575199	glucosyl glucuronosyl transferases	AGAP005753-RA	AGAP005753-RA	2L	20208508	20210526	1	1	0.0184925	2.57595	down
CUST_4960_PI422575199	transport and golgi organization 2	AGAP002962-RA	AGAP002962-RA	2R	30137446	30139430	-1	1	0.0260699	2.57494	down
CUST_4215_PI422575199	cytochrome p450	AGAP002418-RA	AGAP002418-RA	2R	21054655	21057484	1	1	0.0245677	2.57251	down
CUST_12270_PI422575199	sodium hydrogen exchanger 3	AGAP009036-RA	AGAP009036-RA	3R	24426421	24457340	1	1	0.0457868	2.57055	down
CUST_5412_PI422575199	carbonic anhydrase	AGAP003289-RA	AGAP003289-RA	2R	35082247	35085308	1	1	0.0319014	2.56906	down
CUST_11563_PI422575199	short d7 protein	AGAP008280-RA	AGAP008280-RA	3R	8556979	8558021	-1	1	0.0333583	2.56781	down
DETOX_472_PI422610884	CYP6S1 - Cytochrome P450 monooxygenase; target probed by LSTM-AGAM-DETOX V3 probe agam-detox-1M18	CYP6S1	AGAP008204-RA	3R	6905153	6906716	1	1	0.0161723	2.56475	down
CUST_8498_PI422575199	methyltransferase like 5	AGAP000172-RA	AGAP000172-RA	X	2926570	2927601	-1	1	0.0291725	2.56372	down
CUST_3952_PI422575199	tetraspanin-33-like isoform 1	AGAP002257-RA	AGAP002257-RA	2R	18229188	18230485	-1	1	0.0382645	2.56347	down
CUST_9225_PI422575199	AGAP010565-PB [Anopheles gambiae str. PEST]	AGAP010565-RA	AGAP010565-RA	3L	6421493	6424472	-1	3	0.0471462	2.562	down
CUST_7534_PI422575199	isoform b	AGAP001699-RA	AGAP001699-RA	2R	8781985	8790785	1	2	0.00467479	2.55498	down
DETOX_354_PI422610884	CYP4D16 - Cytochrome P450 monooxygenase; target probed by LSTM-AGAM-DETOX V3 probe agam-detox-1C12; alternative detox probe for AG_DETOX_P118	CYP4D16	AGAP002418-RA	2R	21054655	21057484	1	1	0.0113172	2.55293	down
CUST_9348_PI422575199	amino acid transporter	AGAP010701-RA	AGAP010701-RA	3L	8728127	8737665	-1	1	0.00776779	2.5511	down
CUST_8339_PI422575199	tyrosine-protein kinase	AGAP000015-RA	AGAP000015-RA	X	192291	201940	1	1	0.0407952	2.54532	down
CUST_10380_PI422575199	28s ribosomal protein mitochondrial	AGAP011803-RA	AGAP011803-RA	3L	33338853	33340291	1	1	0.011113	2.54334	down
CUST_8538_PI422575199	AGAP000208-PA [Anopheles gambiae str. PEST]	AGAP000208-RA	AGAP000208-RA	X	3453859	3458726	-1	2	0.0171876	2.539	down
CUST_7840_PI422575199	aminoacylase	AGAP000679-RA	AGAP000679-RA	X	12117415	12119423	1	1	0.0158892	2.53619	down
CUST_3584_PI422575199	protein takeout	AGAP001981-RB	AGAP001981-RB	2R	13098151	13110036	-1	4	0.0142893	2.53594	down
CUST_9237_PI422575199	tyrosyl-dna phosphodiesterase	AGAP010579-RA	AGAP010579-RA	3L	6471851	6472615	1	1	0.00189034	2.5353	down
CUST_6468_PI422575199	homeobox protein nk-2	AGAP013315-RB	AGAP013315-RB	2R	49631076	49655607	-1	2	0.0457868	2.53427	down
CUST_3797_PI422575199	gtp binding protein	AGAP002133-RA	AGAP002133-RA	2R	16106718	16110009	1	1	0.00218964	2.53129	down
CUST_3586_PI422575199	protein takeout	AGAP001981-RC	AGAP001981-RC	2R	13098151	13110036	-1	4	0.0122273	2.527	down
CUST_10241_PI422575199	AGAP011659-PA [Anopheles gambiae str. PEST]	AGAP011659-RA	AGAP011659-RA	3L	31031602	31035940	-1	1	0.00671063	2.52554	down
CUST_3583_PI422575199	protein takeout	AGAP001981-RA	AGAP001981-RA	2R	13098151	13110036	-1	4	0.0158455	2.52162	down
CUST_1852_PI422575199	par domain protein	AGAP006376-RB	AGAP006376-RB	2L	30776928	30826776	1	2	0.0167351	2.51004	down
CUST_3455_PI422575199	metallothionein c	AGAP001890-RA	AGAP001890-RA	2R	11913002	11913864	1	1	0.0206326	2.50897	down
CUST_11522_PI422575199	atp-dependent rna helicase	AGAP008239-RA	AGAP008239-RA	3R	7566776	7571771	-1	1	0.0170453	2.5077	down
CUST_6189_PI422575199	AGAP013193-PA [Anopheles gambiae str. PEST]	AGAP013193-RA	AGAP013193-RA	2R	44582730	44592484	-1	1	0.0361054	2.50725	down
CUST_9495_PI422575199	sodium shloride dependent amino acid transporter	AGAP010863-RA	AGAP010863-RA	3L	12134860	12136181	1	1	0.00855248	2.50424	down
CUST_3354_PI422575199	AGAP013458-PA [Anopheles gambiae str. PEST]	AGAP013458-RA	AGAP013458-RA	2R	10233605	10254474	-1	3	0.0331843	2.50349	down
CUST_3564_PI422575199	toys are us	AGAP001972-RA	AGAP001972-RA	2R	12999648	13001649	1	1	0.00541294	2.49246	down
DETOX_291_PI422610884	CYP325D1 - Cytochrome P450 monooxygenase; target probed by LSTM-AGAM-DETOX V3 probe agam-detox-1G13; alternative detox probe for AG_DETOX_P097	CYP325D1	AGAP002206-RA	2R	17586276	17588086	-1	1	0.0170453	2.49123	down
CUST_8430_PI422575199	alkylated dna repair protein alkb-like protein 1	AGAP000155-RA	AGAP000155-RA	X	2489228	2490404	1	1	0.0272421	2.48941	down
CUST_10660_PI422575199	pest proteolytic signal-containing nuclear	AGAP012101-RA	AGAP012101-RA	3L	37648959	37649948	1	1	0.000385821	2.48559	down
CUST_7791_PI422575199	odorant binding protein 1	AGAP000638-RA	AGAP000638-RA	X	11413679	11414777	1	1	0.040724	2.48505	down
CUST_3333_PI422575199	phospholipid scramblase 1	AGAP005498-RA	AGAP005498-RA	2L	16235991	16255422	-1	3	0.00675809	2.48404	down
CUST_3894_PI422575199	cytochrome p450 4f8	AGAP013311-RB	AGAP013311-RB	2R	17584690	17586555	1	2	0.0172164	2.48311	down
DETOX_499_PI422610884	CYP9J4 - Cytochrome P450 monooxygenase; target probed by LSTM-AGAM-DETOX V3 probe agam-detox-1I14	CYP9J4	AGAP012292-RA	3L	39814231	39816748	1	1	0.00657299	2.48245	down
CUST_8849_PI422575199	acetylcholinesterase	AGAP000466-RA	AGAP000466-RA	X	8049063	8054326	1	1	0.0330193	2.48097	down
CUST_5168_PI422575199	hydroxypyruvate isomerase	AGAP003099-RA	AGAP003099-RA	2R	32428647	32430319	-1	1	0.0201786	2.47772	down
CUST_2531_PI422575199	cg30089 cg30089-pa	AGAP007005-RA	AGAP007005-RA	2L	40607555	40728192	1	1	0.0326607	2.47499	down
CUST_8188_PI422575199	wnt inhibitory factor 1 precursor	AGAP000117-RA	AGAP000117-RA	X	1929371	1935351	1	1	0.029288	2.47458	down
CUST_2945_PI422575199	peptide-n -(n-acetyl-beta-glucosaminyl)asparagine amidase	AGAP007390-RA	AGAP007390-RA	2L	46277483	46280114	-1	1	0.00284418	2.47416	down
CUST_11634_PI422575199	sodium solute symporter	AGAP008359-RA	AGAP008359-RA	3R	10022318	10025260	1	1	0.0307953	2.47202	down
CUST_5510_PI422575199	isoform b	AGAP003361-RA	AGAP003361-RA	2R	36739350	36740361	1	1	0.000186039	2.47177	down
CUST_10795_PI422575199	dbnl_drome ame: full=drebrin-like protein	AGAP012240-RA	AGAP012240-RA	3L	39249773	39251450	1	1	0.0227886	2.47149	down
CUST_10444_PI422575199	g patch domain containing 1	AGAP011880-RA	AGAP011880-RA	3L	34610027	34613184	1	1	0.00759394	2.46704	down
CUST_5823_PI422575199	alcohol dehydrogenase	AGAP003584-RA	AGAP003584-RA	2R	40342413	40344359	1	1	0.00460207	2.46545	down
DETOX_8_PI422610884	ABCB3 - ABC transporter	ABCB3	AGAP006273-RA	2L	29021062	29023548	-1	1	0.00404556	2.46482	down
CUST_7990_PI422575199	carboxypeptidase m	AGAP000756-RA	AGAP000756-RA	X	13752966	13764965	-1	2	0.0293637	2.46259	down
CUST_10847_PI422575199	cytochrome p450	AGAP012292-RA	AGAP012292-RA	3L	39814231	39816748	1	1	0.00688573	2.45936	down
CUST_10645_PI422575199	bicoid-interacting protein 3	AGAP012087-RA	AGAP012087-RA	3L	37502480	37505830	-1	1	0.0102583	2.45865	down
CUST_9208_PI422575199	venom allergen	AGAP010550-RA	AGAP010550-RA	3L	6251403	6252489	1	1	0.00898083	2.45568	down
CUST_3858_PI422575199	AGAP002181-PA [Anopheles gambiae str. PEST]	AGAP002181-RB	AGAP002181-RB	2R	17189404	17197354	1	3	0.045625	2.45563	down
CUST_10808_PI422575199	n-acetylgalactosaminyltransferase	AGAP012253-RA	AGAP012253-RA	3L	39406604	39411867	-1	1	0.0253454	2.45562	down
CUST_13039_PI422575199	carbohydrate sulfotransferase 5	AGAP009809-RA	AGAP009809-RA	3R	43713434	43733410	-1	1	0.048981	2.45322	down
CUST_7633_PI422575199	high-affinity cgmp-specific -cyclic phosphodiesterase	AGAP002927-RA	AGAP002927-RA	2R	29691917	29710307	-1	2	0.0486448	2.44854	down
CUST_11608_PI422575199	wd repeat protein 59	AGAP008331-RA	AGAP008331-RA	3R	9184714	9196894	1	1	0.00915079	2.44715	down
CUST_3332_PI422575199	phospholipid scramblase	AGAP005498-RB	AGAP005498-RB	2L	16235991	16255422	-1	3	0.0101738	2.44108	down
CUST_9716_PI422575199	AGAP011101-PA [Anopheles gambiae str. PEST]	AGAP011101-RA	AGAP011101-RA	3L	16940178	16940970	-1	1	0.0376859	2.43876	down
CUST_10071_PI422575199	isoform b	AGAP011476-RA	AGAP011476-RA	3L	25026924	25029981	1	1	0.000634977	2.43846	down
CUST_8817_PI422575199	paired box protein pax-6	AGAP000063-RA	AGAP000063-RA	X	980089	983261	-1	1	0.013468	2.43838	down
CUST_636_PI422575199	isoform c	AGAP005230-RA	AGAP005230-RA	2L	12596948	12598564	-1	1	0.0371369	2.43771	down
DETOX_138_PI422610884	COEAE2D - Carboxylesterase, incorrectly named as COEAE2E in Ensembl; target probed by LSTM-AGAM-DETOX V3 probe agam-detox-1G4; alternative detox probe for AG_DETOX_P046	COEAE2D	AGAP005757-RA	2L	20290151	20293785	1	1	0.0112067	2.43616	down
CUST_5811_PI422575199	AGAP001392-PA [Anopheles gambiae str. PEST]	AGAP001392-RA	AGAP001392-RA	2R	4149629	4151307	-1	1	0.0158754	2.43237	down
CUST_7276_PI422575199	cg13365 cg13365-pa	AGAP004627-RA	AGAP004627-RA	2R	58635633	58636149	1	1	0.00776779	2.43202	down
CUST_796_PI422575199	bat5 hla-b-associated transcript	AGAP005364-RA	AGAP005364-RA	2L	14654367	14658275	1	1	0.0293274	2.43163	down
CUST_8124_PI422575199	aldehyde dehydrogenase	AGAP000881-RA	AGAP000881-RA	X	16705324	16707385	-1	1	0.00299998	2.43117	down
CUST_8144_PI422575199	amp dependent ligase	AGAP000907-RA	AGAP000907-RA	X	17122994	17124751	1	1	0.00100073	2.42974	down
CUST_3447_PI422575199	ras-related protein rap-1b	AGAP001874-RC	AGAP001874-RC	2R	11749194	11777977	-1	3	0.00298828	2.4287	down
CUST_751_PI422575199	d-amino acid oxidase	AGAP005323-RB	AGAP005323-RB	2L	14057406	14073092	1	2	0.0194269	2.42674	down
CUST_214_PI422575199	protease m1 zinc metalloprotease	AGAP004860-RA	AGAP004860-RA	2L	4506869	4510053	-1	1	0.00200629	2.42195	down
CUST_12459_PI422575199	AGAP009233-PA [Anopheles gambiae str. PEST]	AGAP009233-RA	AGAP009233-RA	3R	29060117	29060766	1	1	0.0206585	2.41477	down
CUST_11807_PI422575199	maltose phosphorylase	AGAP008546-RA	AGAP008546-RA	3R	12470808	12471331	1	1	0.00453609	2.41422	down
CUST_5804_PI422575199	short-chain dehydrogenase	AGAP001405-RA	AGAP001405-RA	2R	4201702	4202915	-1	1	0.0399554	2.41344	down
DETOX_321_PI422610884	CYP49A1 - Cytochrome P450 monooxygenase; target probed by LSTM-AGAM-DETOX V3 probe agam-detox-1I7; alternative detox probe for AG_DETOX_P107	CYP49A1	AGAP005774-RA	2L	20455252	20464457	1	1	0.0293467	2.40724	down
CUST_11900_PI422575199	isoform b	AGAP008658-RA	AGAP008658-RA	3R	14501352	14517906	-1	1	0.036526	2.40451	down
CUST_11750_PI422575199	sphingomyelin phosphodiesterase	AGAP008487-RA	AGAP008487-RA	3R	11220766	11223124	1	1	0.0150739	2.40173	down
CUST_4310_PI422575199	protease m1 zinc metalloprotease	AGAP002508-RA	AGAP002508-RA	2R	22123544	22127039	-1	1	0.0206276	2.39876	down
CUST_11409_PI422575199	hypothetical conserved protein	AGAP008123-RA	AGAP008123-RA	3R	5907583	5909604	-1	1	0.0320537	2.3927	down
CUST_8342_PI422575199	ww domain-containing protein 1	AGAP000002-RA	AGAP000002-RA	X	582	16387	-1	1	0.0418171	2.39209	down
CUST_6888_PI422575199	isoform i	AGAP004335-RB	AGAP004335-RB	2R	54775486	54819966	1	3	0.0298312	2.39171	down
CUST_6887_PI422575199	isoform i	AGAP004335-RC	AGAP004335-RC	2R	54775486	54819966	1	3	0.0355056	2.39005	down
CUST_11553_PI422575199	zinc finger	AGAP008270-RA	AGAP008270-RA	3R	8121472	8123101	1	1	0.0458775	2.38997	down
CUST_138_PI422575199	ornithine mitochondrial	AGAP004793-RA	AGAP004793-RA	2L	3585262	3590507	1	2	0.0065257	2.38874	down
CUST_2888_PI422575199	e3 ubiquitin-protein ligase bre1	AGAP007335-RA	AGAP007335-RA	2L	45643052	45646676	-1	1	0.020616	2.38825	down
CUST_5980_PI422575199	glycerol-3-phosphate acyltransferase	AGAP003687-RA	AGAP003687-RA	2R	42017755	42028168	-1	1	0.00110625	2.38695	down
CUST_13937_PI422575199	ebna2 binding protein p100	AGAP012831-RA	AGAP012831-RA	UNKN	32639368	32640665	1	1	0.0337211	2.38335	down
CUST_5589_PI422575199	AGAP003422-PA [Anopheles gambiae str. PEST]	AGAP003422-RA	AGAP003422-RA	2R	37516475	37519464	1	1	0.0123152	2.37888	down
CUST_9956_PI422575199	vesicle protein sorting-associated	AGAP011358-RA	AGAP011358-RA	3L	21847951	21850145	-1	1	0.0308998	2.37753	down
CUST_12140_PI422575199	brefeldin a-inhibited guanine nucleotide-exchange protein	AGAP008906-RA	AGAP008906-RA	3R	20608264	20620478	1	1	0.0189767	2.37226	down
CUST_2517_PI422575199	integral membrane protein	AGAP006992-RA	AGAP006992-RA	2L	40500484	40506296	-1	1	0.0416695	2.37028	down
DETOX_319_PI422610884	CYP49A1 - Cytochrome P450 monooxygenase; target probed by LSTM-AGAM-DETOX V3 probe agam-detox-1I7	CYP49A1	AGAP005774-RA	2L	20455252	20464457	1	1	0.034356	2.36733	down
CUST_7704_PI422575199	forkhead box protein	AGAP000569-RB	AGAP000569-RB	X	10075921	10080884	1	2	0.0451777	2.36517	down
CUST_4579_PI422575199	beta- -galactosyltransferase	AGAP002671-RA	AGAP002671-RA	2R	25281239	25287524	1	1	0.00586857	2.36423	down
CUST_4999_PI422575199	lethal neo43	AGAP002981-RA	AGAP002981-RA	2R	30514393	30514972	1	1	0.0179046	2.36383	down
CUST_9474_PI422575199	probable methyltransferase c20orf7 mitochondrial-like isoform 1	AGAP010842-RA	AGAP010842-RA	3L	11872437	11873586	1	1	0.0385344	2.36211	down
CUST_13545_PI422575199	cd36 antigen	AGAP008179-RA	AGAP008179-RA	3R	6403240	6404970	-1	1	0.0260887	2.3604	down
CUST_7330_PI422575199	juvenile hormone-inducible	AGAP012996-RA	AGAP012996-RA	2R	6117432	6119119	1	1	0.0260887	2.3587	down
CUST_13239_PI422575199	AGAP010014-PA [Anopheles gambiae str. PEST]	AGAP010014-RA	AGAP010014-RA	3R	47641533	47642210	-1	1	0.0247248	2.35848	down
CUST_10090_PI422575199	aspartyl beta-	AGAP011494-RA	AGAP011494-RA	3L	25445797	25446968	1	1	0.00264765	2.35667	down
CUST_8909_PI422575199	transcriptional enhancer factor tef-1	AGAP000512-RB	AGAP000512-RB	X	9067175	9086241	1	2	0.0194269	2.35592	down
CUST_1221_PI422575199	carboxylesterase	AGAP005757-RA	AGAP005757-RA	2L	20290151	20293785	1	1	0.0102265	2.35502	down
CUST_6889_PI422575199		AGAP004335-RA	AGAP004335-RA	2R	54775486	54819966	1	3	0.0291725	2.35346	down
CUST_9051_PI422575199	oligopeptide transporter	AGAP010383-RA	AGAP010383-RA	3L	2418050	2420425	1	1	0.0428612	2.3529	down
DETOX_706_PI422610884	PX13A - Peroxidase; target probed by LSTM-AGAM-DETOX V3 probe agam-detox-1J8	PX13A	AGAP008350-RA	3R	9726877	9731776	1	1	0.0437397	2.35183	down
CUST_139_PI422575199	ornithine mitochondrial	AGAP004793-RB	AGAP004793-RB	2L	3585262	3590507	1	2	0.00759394	2.34989	down
CUST_9750_PI422575199	synaptosomal-associated protein 29	AGAP011135-RA	AGAP011135-RA	3L	17786160	17787569	-1	1	0.013464	2.34454	down
DETOX_342_PI422610884	CYP4C35 - Cytochrome P450 monooxygenase; target probed by LSTM-AGAM-DETOX V3 probe agam-detox-1E10; alternative detox probe for AG_DETOX_P114	CYP4C35	AGAP009240-RA	3R	29202473	29204628	-1	1	0.0192875	2.34385	down
CUST_1837_PI422575199	2-oxoglutarate dehydrogenase	AGAP006366-RA	AGAP006366-RA	2L	30515922	30536880	-1	5	0.0280549	2.34118	down
CUST_8302_PI422575199		AGAP001015-RA	AGAP001015-RA	X	19495565	19526057	-1	1	0.0444811	2.33793	down
DETOX_137_PI422610884	COEAE2D - Carboxylesterase, incorrectly named as COEAE2E in Ensembl; target probed by LSTM-AGAM-DETOX V3 probe agam-detox-1G4	COEAE2D	AGAP005757-RA	2L	20290151	20293785	1	1	0.00954872	2.3354	down
CUST_6929_PI422575199	anterior fat body protein	AGAP001501-RB	AGAP001501-RB	2R	5689163	5690818	1	3	0.00259912	2.33377	down
CUST_9400_PI422575199	lines_drome ame: full=protein lines	AGAP010757-RA	AGAP010757-RA	3L	9872823	9875474	1	1	0.0280794	2.32889	down
CUST_3678_PI422575199	AGAP002068-PA [Anopheles gambiae str. PEST]	AGAP002068-RA	AGAP002068-RA	2R	14731223	14737475	-1	2	0.0158702	2.32888	down
CUST_5888_PI422575199	proximal to isoform b	AGAP003638-RA	AGAP003638-RA	2R	40868693	40876251	1	1	0.0468807	2.32432	down
CUST_12467_PI422575199	CYP4C36 - Cytochrome P450 monooxygenase; target probed by LSTM-AGAM-DETOX V3 probe agam-detox-1E18	AGAP009241-RA	AGAP009241-RA	3R	29222046	29224369	1	1	0.00179131	2.32295	down
CUST_10270_PI422575199	huntingtin interacting protein	AGAP011688-RA	AGAP011688-RA	3L	31395604	31403654	-1	1	0.041671	2.32198	down
CUST_3534_PI422575199	suppressor of fused	AGAP001948-RA	AGAP001948-RA	2R	12766675	12768198	1	1	0.0495738	2.3209	down
CUST_1417_PI422575199	af285759_1d- core domains	AGAP005943-RB	AGAP005943-RB	2L	23925404	23947603	1	2	0.0315916	2.32055	down
CUST_3698_PI422575199	sorting nexin	AGAP002081-RA	AGAP002081-RA	2R	14897832	14903827	1	1	0.00224617	2.31849	down
CUST_4556_PI422575199	gustatory receptor	AGAP001117-RD	AGAP001117-RD	2R	374651	384172	1	8	0.0414125	2.3114	down
CUST_8001_PI422575199	adenosylhomocysteinase 3	AGAP000792-RA	AGAP000792-RA	X	14419729	14435537	1	1	0.000983118	2.31075	down
CUST_6608_PI422575199		AGAP004144-RA	AGAP004144-RA	2R	50718412	50730810	-1	1	0.00701202	2.309	down
CUST_12720_PI422575199	isoform d	AGAP009500-RA	AGAP009500-RA	3R	34768056	34769658	-1	1	0.00759394	2.30899	down
CUST_6927_PI422575199	anterior fat body protein	AGAP001501-RA	AGAP001501-RA	2R	5689163	5690818	1	3	0.00230056	2.30547	down
CUST_6551_PI422575199	kda salivary peptide	AGAP013066-RA	AGAP013066-RA	2R	697546	697881	-1	1	0.00391125	2.30515	down
CUST_13881_PI422575199	anopheles gambiae pest agap012766-pa	AGAP012766-RA	AGAP012766-RA	UNKN	27919594	27920772	-1	1	0.00761368	2.3042	down
CUST_11392_PI422575199	viral a-type inclusion protein	AGAP008103-RA	AGAP008103-RA	3R	5785552	5793809	-1	2	0.0447148	2.30036	down
CUST_1387_PI422575199	rothmund-thomson syndrome dna helicase recq4	AGAP005917-RA	AGAP005917-RA	2L	23651967	23657711	1	1	0.0152046	2.29967	down
CUST_6864_PI422575199	isoform b	AGAP004323-RA	AGAP004323-RA	2R	54462372	54487724	1	1	0.0343239	2.29135	down
CUST_2205_PI422575199	hairy	AGAP006699-RA	AGAP006699-RA	2L	36906556	36908354	-1	1	0.0131011	2.29132	down
DETOX_136_PI422610884	COEAE2D - Carboxylesterase, incorrectly named as COEAE2E in Ensembl; target probed by LSTM-AGAM-DETOX V3 probe agam-detox-1G4	COEAE2D	AGAP005757-RA	2L	20290151	20293785	1	1	0.0143881	2.29082	down
CUST_350_PI422575199	AGAP004987-PA [Anopheles gambiae str. PEST]	AGAP004987-RA	AGAP004987-RA	2L	7545673	7546442	1	1	0.0246477	2.29025	down
DETOX_343_PI422610884	CYP4C36 - Cytochrome P450 monooxygenase; target probed by LSTM-AGAM-DETOX V3 probe agam-detox-1E18	CYP4C36	AGAP009241-RA	3R	29222046	29224369	1	1	0.0019564	2.28932	down
CUST_3060_PI422575199	zinc finger protein 224	AGAP007513-RA	AGAP007513-RA	2L	47111200	47112840	-1	1	0.011113	2.28854	down
CUST_11989_PI422575199	steroid receptor-interacting snf2 domain protein	AGAP008748-RA	AGAP008748-RA	3R	16868883	16871397	-1	1	0.00480759	2.2871	down
CUST_13260_PI422575199	regulatory-associated protein of mtor	AGAP010035-RA	AGAP010035-RA	3R	48065354	48069423	1	1	0.00440867	2.28135	down
CUST_6369_PI422575199		AGAP001427-RA	AGAP001427-RA	2R	4761983	4771036	-1	1	0.0266158	2.28012	down
CUST_1052_PI422575199	sugar transporter	AGAP005600-RA	AGAP005600-RA	2L	17749470	17750903	-1	1	0.00930455	2.27945	down
CUST_10141_PI422575199	helicase with zinc finger	AGAP011545-RA	AGAP011545-RA	3L	27076490	27083374	-1	1	0.00634859	2.27898	down
CUST_8600_PI422575199	isoform a	AGAP000264-RA	AGAP000264-RA	X	4937232	4952623	1	2	0.0180494	2.27698	down
CUST_11422_PI422575199	peptidyl-prolyl cis-trans isomerase cyp6	AGAP008136-RA	AGAP008136-RA	3R	6050821	6053266	1	1	0.0426869	2.27688	down
CUST_1827_PI422575199	wd-repeat protein	AGAP006357-RA	AGAP006357-RA	2L	30447420	30450620	-1	1	0.045506	2.27671	down
CUST_4081_PI422575199	gastrula zinc finger protein	AGAP001269-RB	AGAP001269-RB	2R	2140536	2145097	1	2	0.0230277	2.27445	down
CUST_2767_PI422575199	AGAP007219-PA [Anopheles gambiae str. PEST]	AGAP007219-RA	AGAP007219-RA	2L	44383538	44384474	-1	1	0.0206326	2.27285	down
CUST_11416_PI422575199	menin isoform a	AGAP008130-RA	AGAP008130-RA	3R	6003811	6005991	1	1	0.0213416	2.26935	down
CUST_2181_PI422575199	serine protease	AGAP006673-RA	AGAP006673-RA	2L	36639059	36639982	1	1	0.0385344	2.26874	down
CUST_1857_PI422575199	AGAP006381-PA [Anopheles gambiae str. PEST]	AGAP006381-RA	AGAP006381-RA	2L	30950862	30957382	1	1	0.0441742	2.26671	down
CUST_8908_PI422575199	transcription enhancer	AGAP000512-RA	AGAP000512-RA	X	9067175	9086241	1	2	0.020872	2.26592	down
CUST_5670_PI422575199	sugar transporter	AGAP003495-RA	AGAP003495-RA	2R	38663026	38664553	1	1	0.012343	2.26099	down
CUST_1819_PI422575199	potassium channel	AGAP006347-RB	AGAP006347-RB	2L	30175822	30340409	-1	2	0.046136	2.26071	down
CUST_2031_PI422575199	isoform b	AGAP006547-RA	AGAP006547-RA	2L	34107955	34110522	1	1	0.0431916	2.25984	down
DETOX_406_PI422610884	CYP4K2 - Cytochrome P450 monooxygenase; target probed by LSTM-AGAM-DETOX V3 probe agam-detox-1E9	CYP4K2	AGAP002416-RA	2R	21047645	21049457	1	1	0.0420789	2.25414	down
CUST_4969_PI422575199	peptidyl-prolyl cis-trans isomerase ppig	AGAP002952-RB	AGAP002952-RB	2R	30054830	30063986	-1	3	0.0433297	2.24912	down
CUST_9236_PI422575199	tyrosyl-dna phosphodiesterase	AGAP010578-RA	AGAP010578-RA	3L	6470662	6471381	1	1	0.00672959	2.24836	down
CUST_9567_PI422575199	atg5	AGAP010939-RA	AGAP010939-RA	3L	13486023	13510619	-1	1	0.0127023	2.24733	down
CUST_6928_PI422575199	anterior fat body protein	AGAP001501-RC	AGAP001501-RC	2R	5689163	5690818	1	3	0.00323017	2.24476	down
CUST_6439_PI422575199	fimbrin plastin	AGAP004071-RC	AGAP004071-RC	2R	49467087	49492708	1	3	0.0408635	2.24301	down
CUST_10395_PI422575199	transmembrane protein 129	AGAP011818-RA	AGAP011818-RA	3L	33742546	33744174	1	1	0.0314466	2.24129	down
CUST_12200_PI422575199	maltase 2	AGAP008965-RA	AGAP008965-RA	3R	22252242	22257789	-1	1	0.0332913	2.24122	down
CUST_2839_PI422575199	odorant-binding protein	AGAP007289-RB	AGAP007289-RB	2L	45014419	45015087	-1	1	0.033722	2.23878	down
CUST_9283_PI422575199	pab-dependent poly -specific ribonuclease subunit 2	AGAP010626-RA	AGAP010626-RA	3L	7418956	7423495	-1	1	0.0144788	2.23424	down
CUST_6316_PI422575199	gtp-binding protein hflx	AGAP003969-RA	AGAP003969-RA	2R	47230061	47231692	-1	1	0.0203132	2.2339	down
CUST_9652_PI422575199	AGAP011037-PA [Anopheles gambiae str. PEST]	AGAP011037-RA	AGAP011037-RA	3L	15337201	15339192	-1	1	0.0330797	2.23319	down
CUST_5702_PI422575199		AGAP003519-RA	AGAP003519-RA	2R	39084807	39102835	1	1	0.0482098	2.22703	down
CUST_2591_PI422575199	isoform e	AGAP007064-RB	AGAP007064-RB	2L	42129453	42133676	1	3	0.0479431	2.2241	down
DETOX_345_PI422610884	CYP4C36 - Cytochrome P450 monooxygenase; target probed by LSTM-AGAM-DETOX V3 probe agam-detox-1E18; alternative detox probe for AG_DETOX_P115	CYP4C36	AGAP009241-RA	3R	29222046	29224369	1	1	0.0440839	2.22291	down
CUST_5266_PI422575199	oocyte maintenance defects	AGAP003159-RA	AGAP003159-RA	2R	33411229	33414462	-1	1	0.0112067	2.22199	down
CUST_3326_PI422575199	dna binding protein elf-1	AGAP005564-RC	AGAP005564-RC	2L	17101402	17247167	-1	4	0.0402408	2.22196	down
CUST_7892_PI422575199	isoform b	AGAP000081-RA	AGAP000081-RA	X	1418615	1421698	1	1	0.0418171	2.22062	down
CUST_8271_PI422575199	discontinuous actin hexagon	AGAP000996-RA	AGAP000996-RA	X	18992868	18996348	1	1	0.00974185	2.21657	down
DETOX_57_PI422610884	AGAP008432 - Cuticle protein; target probed by LSTM-AGAM-DETOX V3 probe agam-detox-2C3; alternative detox probe for AG_DETOX_P019	AGAP008432	AGAP008432-RA	3R	10614108	10616468	1	1	0.0159794	2.21599	down
CUST_11640_PI422575199	zinc carboxypeptidase	AGAP008370-RA	AGAP008370-RA	3R	10093784	10095488	1	1	0.00954477	2.21504	down
CUST_7390_PI422575199	translation initiation factor eif-2b	AGAP001589-RA	AGAP001589-RA	2R	6496847	6498319	-1	1	0.0227565	2.21479	down
DETOX_156_PI422610884	COEAE5G - Carboxylesterase; target probed by LSTM-AGAM-DETOX V3 probe agam-detox-1K6; alternative detox probe for AG_DETOX_P052	COEAE5G	AGAP006726-RA	2L	37291002	37292961	1	1	0.0207887	2.2116	down
DETOX_99_PI422610884	COE09916 - Putative Carboxylesterase ; alternative detox probe for AG_DETOX_P028	COE09916	AGAP010917-RA	3L	12933926	12935954	1	1	0.0394797	2.20948	down
CUST_7485_PI422575199	mitochondrial translational initiation factor	AGAP001670-RA	AGAP001670-RA	2R	7680933	7683252	-1	1	0.0209378	2.2086	down
CUST_10816_PI422575199	udp-glucose 4-epimerase	AGAP012261-RA	AGAP012261-RA	3L	39524698	39526328	-1	1	0.0202882	2.20323	down
CUST_2166_PI422575199	isocitrate dehydrogenase	AGAP006660-RC	AGAP006660-RC	2L	36426076	36430048	-1	3	0.0199889	2.19901	down
CUST_5681_PI422575199	thioredoxin domain-containing protein 9	AGAP003485-RA	AGAP003485-RA	2R	38586297	38588350	-1	1	0.00625207	2.19061	down
DETOX_55_PI422610884	AGAP008432 - Cuticle protein; target probed by LSTM-AGAM-DETOX V3 probe agam-detox-2C3	AGAP008432	AGAP008432-RA	3R	10614108	10616468	1	1	0.0175781	2.18605	down
CUST_11833_PI422575199	isoform c	AGAP008574-RA	AGAP008574-RA	3R	13102795	13113796	1	1	0.00104117	2.18532	down
CUST_13976_PI422575199	serine proteinase stubble	AGAP012870-RA	AGAP012870-RA	UNKN	35191541	35192736	-1	1	0.0203948	2.1843	down
CUST_9469_PI422575199	mitogen-activated protein kinase kinase kinase kinase 5	AGAP010837-RA	AGAP010837-RA	3L	11729140	11738943	1	1	0.0143982	2.18409	down
CUST_2590_PI422575199	---NA---	AGAP007064-RC	AGAP007064-RC	2L	42129453	42133676	1	3	0.0487854	2.18091	down
CUST_11696_PI422575199	transmembrane protein c20orf108	AGAP008432-RA	AGAP008432-RA	3R	10614108	10616468	1	1	0.0154619	2.18049	down
CUST_5900_PI422575199	uncharacterized protein kiaa0090	AGAP003647-RA	AGAP003647-RA	2R	40951961	40955483	-1	1	0.0226484	2.17977	down
CUST_4881_PI422575199	AGAP012948-PA [Anopheles gambiae str. PEST]	AGAP012948-RA	AGAP012948-RA	2R	29090350	29091054	1	1	0.0407952	2.17925	down
CUST_11120_PI422575199	dead box atp-dependent rna helicase	AGAP007825-RA	AGAP007825-RA	3R	1473559	1476104	1	1	0.0437626	2.17701	down
CUST_3780_PI422575199	zinc finger ccch-type with g patch domain-containing protein	AGAP002111-RA	AGAP002111-RA	2R	15751132	15752827	1	1	0.00752777	2.17681	down
CUST_11925_PI422575199	juvenile hormone epoxide hydrolase 1	AGAP008684-RA	AGAP008684-RA	3R	14838460	14840065	1	1	0.0113179	2.1765	down
CUST_2165_PI422575199	isocitrate dehydrogenase	AGAP006660-RB	AGAP006660-RB	2L	36426076	36430048	-1	3	0.0208594	2.17562	down
DETOX_404_PI422610884	CYP4J9 - Cytochrome P450 monooxygenase; target probed by LSTM-AGAM-DETOX V3 probe agam-detox-1E21	CYP4J9	AGAP006047-RA	2L	25632214	25633880	-1	1	0.0112067	2.17483	down
CUST_11802_PI422575199	gpi transamidase component pig-t	AGAP008540-RA	AGAP008540-RA	3R	12309118	12311022	1	1	0.00397868	2.17475	down
CUST_5776_PI422575199	AGAP003573-PA [Anopheles gambiae str. PEST]	AGAP003573-RA	AGAP003573-RA	2R	39986816	39998725	-1	2	0.0330797	2.17345	down
CUST_9233_PI422575199	retinoblastoma-binding protein 5	AGAP010575-RA	AGAP010575-RA	3L	6454103	6456001	1	1	0.0379956	2.17164	down
CUST_7964_PI422575199	cysteine-rich protein	AGAP000755-RA	AGAP000755-RA	X	13749445	13753936	1	1	0.00333349	2.16893	down
CUST_5834_PI422575199	methyltransferase-like protein 9-like	AGAP003602-RB	AGAP003602-RB	2R	40439000	40441564	1	2	0.00541343	2.16816	down
CUST_5225_PI422575199	dihydropyrimidinase	AGAP003124-RB	AGAP003124-RB	2R	32937705	32949396	-1	2	0.0139682	2.16658	down
CUST_12255_PI422575199	transmembrane protein 65	AGAP009021-RA	AGAP009021-RA	3R	23746168	23759634	-1	1	0.0351878	2.16297	down
CUST_2592_PI422575199	AGAP007064-PA [Anopheles gambiae str. PEST]	AGAP007064-RA	AGAP007064-RA	2L	42129453	42133676	1	3	0.0495197	2.16282	down
CUST_10399_PI422575199	ecm29_drome ame: full=proteasome-associated protein ecm29 homolog	AGAP011822-RA	AGAP011822-RA	3L	33824771	33831791	-1	1	0.00525379	2.16112	down
CUST_11781_PI422575199	actin binding	AGAP008518-RA	AGAP008518-RA	3R	11743694	11748144	1	1	0.0190133	2.15732	down
DETOX_56_PI422610884	AGAP008432 - Cuticle protein; target probed by LSTM-AGAM-DETOX V3 probe agam-detox-2C3	AGAP008432	AGAP008432-RA	3R	10614108	10616468	1	1	0.0195908	2.15685	down
CUST_13770_PI422575199	decapping protein 1	AGAP012645-RA	AGAP012645-RA	UNKN	22214349	22216166	-1	1	0.0153484	2.15626	down
CUST_2140_PI422575199	defective proventriculus	AGAP006642-RA	AGAP006642-RA	2L	35530156	35538434	1	1	0.0152387	2.14664	down
CUST_12713_PI422575199	neurotransmitter gated ion channel	AGAP009493-RA	AGAP009493-RA	3R	34721510	34725375	-1	1	0.0483332	2.14384	down
CUST_4553_PI422575199	gustatory receptor	AGAP001117-RF	AGAP001117-RF	2R	374651	384172	1	8	0.0227988	2.14262	down
CUST_12518_PI422575199	nipped- isoform f	AGAP009290-RA	AGAP009290-RA	3R	30859656	30868908	1	1	0.0262887	2.14131	down
CUST_10267_PI422575199	anarchy 1	AGAP011685-RA	AGAP011685-RA	3L	31378369	31380363	1	1	0.0273714	2.14046	down
CUST_5833_PI422575199	methyltransferase-like protein 9-like	AGAP003602-RA	AGAP003602-RA	2R	40439000	40441564	1	2	0.00374949	2.13827	down
CUST_10715_PI422575199	AGAP012159-PA [Anopheles gambiae str. PEST]	AGAP012159-RA	AGAP012159-RA	3L	38122357	38123187	1	1	0.00146104	2.13759	down
CUST_2660_PI422575199	isoform a	AGAP007129-RA	AGAP007129-RA	2L	43112100	43124434	-1	1	0.00415711	2.13728	down
CUST_10503_PI422575199	alpha-amylase	AGAP011939-RA	AGAP011939-RA	3L	35407855	35408974	-1	1	0.0300031	2.13691	down
CUST_157_PI422575199	protease m1 zinc metalloprotease	AGAP004809-RA	AGAP004809-RA	2L	3793554	3797323	-1	1	0.00928694	2.13548	down
CUST_8197_PI422575199	ovo protein	AGAP000114-RA	AGAP000114-RA	X	1857410	1862000	-1	1	0.0212413	2.13334	down
CUST_1497_PI422575199	bab-i protein	AGAP006018-RA	AGAP006018-RA	2L	24713099	24845318	-1	2	0.0106813	2.13247	down
CUST_8035_PI422575199	cytochrome p450	AGAP000818-RA	AGAP000818-RA	X	15240572	15242864	-1	1	0.0461532	2.1321	down
CUST_10806_PI422575199	inorganic phosphate cotransporter	AGAP012251-RA	AGAP012251-RA	3L	39324424	39328403	1	1	0.028438	2.13167	down
CUST_3423_PI422575199	period	AGAP001856-RA	AGAP001856-RA	2R	11449082	11460839	-1	1	0.0150194	2.13136	down
CUST_12313_PI422575199	fad oxidoreductase	AGAP009080-RA	AGAP009080-RA	3R	25447744	25449379	1	1	0.000971612	2.13086	down
CUST_5939_PI422575199	lbe	AGAP003672-RA	AGAP003672-RA	2R	41704669	41731909	1	1	0.0160674	2.12861	down
CUST_11945_PI422575199	juvenile hormone-inducible	AGAP008704-RA	AGAP008704-RA	3R	15669396	15670778	-1	1	0.00330596	2.12637	down
CUST_10318_PI422575199	fatty acyl- reductase	AGAP011736-RA	AGAP011736-RA	3L	32637953	32655940	-1	1	0.0099185	2.12448	down
CUST_8632_PI422575199	alcohol dehydrogenase	AGAP000287-RA	AGAP000287-RA	X	5122419	5123598	-1	1	0.0293274	2.12411	down
CUST_6590_PI422575199	cysteine-rich hydrophobic protein	AGAP004120-RA	AGAP004120-RA	2R	50320113	50321238	-1	1	0.0197128	2.12005	down
CUST_3677_PI422575199	AGAP002068-PA [Anopheles gambiae str. PEST]	AGAP002068-RB	AGAP002068-RB	2R	14731223	14737475	-1	2	0.0152387	2.11782	down
CUST_13037_PI422575199	e2f homolog	AGAP009807-RA	AGAP009807-RA	3R	43706644	43708261	-1	1	0.0460001	2.11699	down
CUST_11468_PI422575199	protein takeout	AGAP008182-RA	AGAP008182-RA	3R	6429943	6433759	1	1	0.0152046	2.11576	down
CUST_4792_PI422575199	isoform b	AGAP013054-RA	AGAP013054-RA	2R	28203507	28205019	1	1	0.00238487	2.11483	down
CUST_12071_PI422575199	signal peptide peptidase	AGAP008838-RA	AGAP008838-RA	3R	19291230	19292333	-1	1	0.0248907	2.11466	down
CUST_3711_PI422575199	cgi-51-prov protein	AGAP013167-RA	AGAP013167-RA	2R	15145588	15147333	1	1	0.026201	2.10949	down
CUST_2141_PI422575199	leucine-rich transmembrane protein	AGAP006643-RA	AGAP006643-RA	2L	35557440	35561384	1	1	0.0395242	2.10934	down
CUST_4920_PI422575199	short-chain dehydrogenase	AGAP002926-RA	AGAP002926-RA	2R	29684697	29686399	1	1	0.0158754	2.10764	down
CUST_672_PI422575199	myeloid differentiation primary response protein 88	AGAP005252-RA	AGAP005252-RA	2L	13194968	13196613	-1	1	0.00759394	2.1048	down
CUST_10145_PI422575199	thioredoxin domain-containing protein 15	AGAP011549-RA	AGAP011549-RA	3L	27206923	27207870	1	1	0.0341147	2.10477	down
CUST_11267_PI422575199	odd skipped	AGAP007972-RA	AGAP007972-RA	3R	3476831	3478758	1	1	0.0203948	2.1027	down
CUST_12004_PI422575199	isoform a	AGAP008763-RA	AGAP008763-RA	3R	17164197	17169169	-1	1	0.0426869	2.09469	down
CUST_9914_PI422575199	sentrin-specific protease 8	AGAP011316-RA	AGAP011316-RA	3L	20942933	20943586	-1	1	0.0488357	2.09412	down
CUST_7594_PI422575199	nucleolar protein c7b	AGAP001751-RB	AGAP001751-RB	2R	9305752	9397954	1	5	0.0322177	2.0931	down
CUST_3069_PI422575199	isoform d	AGAP007521-RB	AGAP007521-RB	2L	47135284	47141337	-1	2	0.0440626	2.09265	down
CUST_2427_PI422575199	adenosine deaminase	AGAP006906-RA	AGAP006906-RA	2L	39851960	39854636	1	1	0.000525739	2.09108	down
CUST_2150_PI422575199	exocyst complex component 6	AGAP006648-RA	AGAP006648-RA	2L	35664073	35666441	1	1	0.0465139	2.0881	down
CUST_3577_PI422575199	peptidyl-prolyl cis-trans isomerase	AGAP001987-RA	AGAP001987-RA	2R	13195029	13197722	-1	1	0.0262754	2.08764	down
DETOX_663_PI422610884	GSTU2 - Glutathion S-transferase; target probed by LSTM-AGAM-DETOX V3 probe agam-detox-1N19; alternative detox probe for AG_DETOX_P221	GSTU2	AGAP003257-RA	2R	34496913	34498065	-1	1	0.0495189	2.08541	down
CUST_13708_PI422575199	aldehyde oxidase	AGAP012569-RA	AGAP012569-RA	UNKN	16939871	16940696	-1	1	0.0328397	2.08301	down
CUST_772_PI422575199	isoform b	AGAP005341-RA	AGAP005341-RA	2L	14269657	14288258	-1	2	0.00709464	2.08041	down
CUST_11855_PI422575199	leucine-rich transmembrane protein	AGAP008611-RA	AGAP008611-RA	3R	13576810	13586748	1	1	0.0259806	2.07726	down
CUST_8014_PI422575199	e3 ubiquitin-protein ligase hecw2	AGAP000797-RA	AGAP000797-RA	X	14561683	14577309	1	1	0.0136789	2.07711	down
CUST_7593_PI422575199	nucleolar protein c7b	AGAP001751-RC	AGAP001751-RC	2R	9305752	9397954	1	5	0.0349847	2.07538	down
CUST_7597_PI422575199	nucleolar protein c7b	AGAP001751-RE	AGAP001751-RE	2R	9305752	9397954	1	5	0.0363338	2.07536	down
CUST_6438_PI422575199	fimbrin plastin	AGAP004071-RB	AGAP004071-RB	2R	49467087	49492708	1	3	0.0492734	2.07268	down
CUST_2396_PI422575199	n-acetylgalactosaminyltransferase	AGAP006881-RA	AGAP006881-RA	2L	39325101	39327080	-1	1	0.0337456	2.07096	down
CUST_11697_PI422575199	splicing factor	AGAP008433-RA	AGAP008433-RA	3R	10617606	10620230	-1	1	0.0314265	2.06149	down
CUST_7373_PI422575199	gs homeobox 1	AGAP001560-RA	AGAP001560-RA	2R	6255962	6256978	1	1	0.0245677	2.05869	down
CUST_7596_PI422575199	nucleolar protein c7b	AGAP001751-RA	AGAP001751-RA	2R	9305752	9397954	1	5	0.0341195	2.05862	down
CUST_4552_PI422575199	gustatory receptor	AGAP001117-RA	AGAP001117-RA	2R	374651	384172	1	8	0.0270026	2.05746	down
CUST_7595_PI422575199	nucleolar protein c7b	AGAP001751-RD	AGAP001751-RD	2R	9305752	9397954	1	5	0.0366435	2.05464	down
CUST_5877_PI422575199	5 nucleotidase	AGAP003629-RA	AGAP003629-RA	2R	40698086	40705049	-1	1	0.0290941	2.05116	down
CUST_5259_PI422575199	map kinase-interacting serine threonine kinase	AGAP003160-RA	AGAP003160-RA	2R	33421972	33429971	1	1	0.0136789	2.04957	down
CUST_2487_PI422575199	lethal 76bdm	AGAP006965-RA	AGAP006965-RA	2L	40281223	40285900	1	1	0.0330193	2.04894	down
CUST_1873_PI422575199	phospholipase plb1	AGAP006396-RA	AGAP006396-RA	2L	31067812	31069302	-1	1	0.0325382	2.04818	down
CUST_12037_PI422575199	peroxisomal biogenesis factor 19	AGAP008804-RA	AGAP008804-RA	3R	18063417	18064618	1	1	0.018623	2.0481	down
CUST_10742_PI422575199	isoform b	AGAP012186-RA	AGAP012186-RA	3L	38521895	38528388	1	1	0.0214537	2.04679	down
CUST_12868_PI422575199	homeobox protein cdx	AGAP009646-RA	AGAP009646-RA	3R	37552057	37566571	1	1	0.0143478	2.04239	down
CUST_7563_PI422575199	pax-interacting protein 1	AGAP001710-RA	AGAP001710-RA	2R	8851105	8857906	-1	1	0.0378266	2.04048	down
CUST_5660_PI422575199	serine-pyruvate aminotransferase	AGAP003490-RA	AGAP003490-RA	2R	38606946	38608408	1	1	0.000835304	2.03978	down
CUST_3452_PI422575199	protease m1 zinc metalloprotease	AGAP001881-RA	AGAP001881-RA	2R	11833852	11837198	1	1	0.00905229	2.03273	down
CUST_2217_PI422575199	ninjurin a	AGAP006708-RA	AGAP006708-RA	2L	37117085	37117629	-1	1	0.0418302	2.03234	down
CUST_5688_PI422575199	AGAP003510-PA [Anopheles gambiae str. PEST]	AGAP003510-RA	AGAP003510-RA	2R	38955991	38958318	1	2	0.0450119	2.02316	down
CUST_6936_PI422575199	actin binding	AGAP001513-RA	AGAP001513-RA	2R	5735736	5739949	-1	1	0.0388357	2.02261	down
CUST_12382_PI422575199	ga20842	AGAP009153-RA	AGAP009153-RA	3R	27689403	27690443	-1	1	0.0399696	2.01986	down
CUST_6749_PI422575199	AGAP001462-PA [Anopheles gambiae str. PEST]	AGAP001462-RA	AGAP001462-RA	2R	5294601	5296609	-1	1	0.0292373	2.01448	down
CUST_9091_PI422575199	prip interacting pimt	AGAP010424-RA	AGAP010424-RA	3L	3128410	3129162	1	1	0.0199615	2.01331	down
CUST_3559_PI422575199	niemann-pick type c-	AGAP001956-RA	AGAP001956-RA	2R	12803734	12805105	-1	1	0.0108954	2.01316	down
CUST_1781_PI422575199	isoform a	AGAP006266-RA	AGAP006266-RA	2L	28797365	28841865	1	1	0.00422646	2.01301	down
CUST_521_PI422575199	elongation factor tu (ef-tu)	AGAP005128-RA	AGAP005128-RA	2L	10336780	10338354	1	1	0.0402561	2.01231	down
CUST_10291_PI422575199	lim domain kinase 1	AGAP011709-RA	AGAP011709-RA	3L	31729619	31731877	1	1	0.0435282	2.0046	down
CUST_1718_PI422575199	carboxypeptidase b	AGAP006209-RA	AGAP006209-RA	2L	28258831	28260544	1	1	0.0194269	2.00178	down
CUST_1806_PI422575199	AGAP006339-PA [Anopheles gambiae str. PEST]	AGAP006339-RA	AGAP006339-RA	2L	29815445	29823466	-1	1	0.0048079	1.99923	down
CUST_2787_PI422575199	AGAP007239-PA [Anopheles gambiae str. PEST]	AGAP007239-RA	AGAP007239-RA	2L	44506991	44509042	1	1	0.00723017	1.99523	down
CUST_8853_PI422575199	f-box lrr-repeat protein 4	AGAP000471-RA	AGAP000471-RA	X	8111769	8116713	1	2	0.0303129	1.99523	down
CUST_4214_PI422575199	cytochrome p450	AGAP002416-RA	AGAP002416-RA	2R	21047645	21049457	1	1	0.0304798	1.99423	down
CUST_11187_PI422575199	methionine-trna synthetase	AGAP007891-RA	AGAP007891-RA	3R	2530399	2533785	1	1	0.0442031	1.99274	down
CUST_1076_PI422575199	f-box only protein 33	AGAP005622-RA	AGAP005622-RA	2L	17935918	17938174	1	1	0.0436997	1.99177	down
CUST_10781_PI422575199	roundabout 1	AGAP012226-RA	AGAP012226-RA	3L	39134655	39139431	-1	1	0.0226338	1.98938	down
CUST_12839_PI422575199	amidotransferase subunit	AGAP009617-RA	AGAP009617-RA	3R	37045603	37047696	1	1	0.043408	1.98931	down
CUST_11126_PI422575199	reduction in cnn dots isoform a	AGAP007831-RA	AGAP007831-RA	3R	1502331	1519798	1	1	0.0463018	1.98927	down
CUST_6062_PI422575199	glucose dehydrogenase	AGAP003781-RA	AGAP003781-RA	2R	43181610	43189891	1	1	0.0246486	1.98886	down
CUST_6130_PI422575199	cg2794 cg2794-pa	AGAP013183-RA	AGAP013183-RA	2R	43702897	43712998	1	1	0.0225477	1.98736	down
CUST_2060_PI422575199	malate dehydrogenase	AGAP006576-RA	AGAP006576-RA	2L	34221213	34225227	-1	3	0.0109161	1.98537	down
CUST_7555_PI422575199	sphingosine-1-phosphate lyase	AGAP001724-RA	AGAP001724-RA	2R	8933814	8936243	-1	1	0.00366057	1.98455	down
CUST_9711_PI422575199	slow border cells	AGAP011096-RA	AGAP011096-RA	3L	16748600	16749619	1	1	0.0342273	1.98047	down
CUST_8793_PI422575199	ras-related protein rab-39b	AGAP000433-RB	AGAP000433-RB	X	7694969	7699060	-1	2	0.0366435	1.98002	down
DETOX_405_PI422610884	CYP4J9 - Cytochrome P450 monooxygenase; target probed by LSTM-AGAM-DETOX V3 probe agam-detox-1E21; alternative detox probe for AG_DETOX_P135	CYP4J9	AGAP006047-RA	2L	25632214	25633880	-1	1	0.0254947	1.97521	down
CUST_9795_PI422575199	zinc finger protein 271-like	AGAP011181-RA	AGAP011181-RA	3L	18290107	18291601	1	1	0.0373237	1.97392	down
CUST_1235_PI422575199	upf0428 protein cxorf56 homolog	AGAP005769-RA	AGAP005769-RA	2L	20390822	20391728	-1	1	0.00298888	1.97345	down
CUST_4711_PI422575199	eukaryotic translation initiation factor 2 alpha kinase pek	AGAP013266-RA	AGAP013266-RA	2R	27044116	27048207	-1	1	0.045817	1.97146	down
CUST_8808_PI422575199	zinc finger protein	AGAP000049-RA	AGAP000049-RA	X	803642	810496	1	1	0.0166012	1.96995	down
CUST_7601_PI422575199	autophagy protein 9	AGAP001762-RA	AGAP001762-RA	2R	9488303	9493744	1	1	0.0106813	1.96736	down
CUST_13130_PI422575199	leukotriene a-4 hydrolase	AGAP009907-RA	AGAP009907-RA	3R	45186831	45189277	-1	1	0.0290481	1.9623	down
CUST_4970_PI422575199	peptidyl-prolyl cis-trans isomerase ppig	AGAP002952-RC	AGAP002952-RC	2R	30054830	30063986	-1	3	0.00679258	1.96211	down
CUST_1062_PI422575199	isoform a	AGAP005609-RB	AGAP005609-RB	2L	17833846	17837159	1	2	0.019006	1.95486	down
CUST_2062_PI422575199	malate dehydrogenase	AGAP006576-RC	AGAP006576-RC	2L	34221213	34225227	-1	3	0.0130171	1.95373	down
CUST_2061_PI422575199	malate dehydrogenase	AGAP006576-RB	AGAP006576-RB	2L	34221213	34225227	-1	3	0.0101738	1.95135	down
CUST_11084_PI422575199	isoform a	AGAP007789-RA	AGAP007789-RA	3R	863586	871317	1	2	0.0476706	1.9483	down
CUST_10311_PI422575199	inosine-uridine preferring nucleoside hydrolase	AGAP011729-RA	AGAP011729-RA	3L	32595068	32615939	1	1	0.0319969	1.94734	down
CUST_4389_PI422575199	partner of drosha	AGAP002554-RA	AGAP002554-RA	2R	22780368	22782949	-1	1	0.0469297	1.94555	down
CUST_12658_PI422575199	valacyclovir hydrolase	AGAP009436-RA	AGAP009436-RA	3R	33485565	33486853	1	1	0.0290941	1.94431	down
CUST_10128_PI422575199	tetratricopeptide repeat protein 15	AGAP011533-RA	AGAP011533-RA	3L	26889027	26890643	-1	1	0.0260484	1.94058	down
CUST_11824_PI422575199	t-box transcription factor tbx20	AGAP008564-RA	AGAP008564-RA	3R	12830537	12830842	1	1	0.0416695	1.9366	down
CUST_8637_PI422575199	monocarboxylate transporter	AGAP000040-RA	AGAP000040-RA	X	503319	510089	1	1	0.0266436	1.9364	down
CUST_4285_PI422575199	numb-associated kinase	AGAP002469-RA	AGAP002469-RA	2R	21839444	21842815	1	1	0.0339727	1.93427	down
CUST_4854_PI422575199	family with sequence similarity member a1	AGAP002874-RA	AGAP002874-RA	2R	28545637	28549187	-1	1	0.00587842	1.93416	down
CUST_7196_PI422575199	rab3 gtpase-activating protein regulatory subunit	AGAP001533-RA	AGAP001533-RA	2R	5920731	5925849	1	1	0.00789897	1.93347	down
CUST_12353_PI422575199	serine-type	AGAP009122-RA	AGAP009122-RA	3R	26188248	26195500	-1	1	0.0491445	1.93318	down
CUST_11613_PI422575199	phosphatase methylesterase 1	AGAP008336-RA	AGAP008336-RA	3R	9409722	9411439	-1	1	0.0222609	1.93291	down
DETOX_349_PI422610884	CYP4D15 - Cytochrome P450 monooxygenase; target probed by LSTM-AGAM-DETOX V3 probe agam-detox-1C4	CYP4D15	AY062193	2R	21054655	21057484	1	1	0.0431206	1.92962	down
CUST_13287_PI422575199	protein ric1-like protein	AGAP010061-RA	AGAP010061-RA	3R	48503644	48509142	-1	1	0.0154933	1.92936	down
CUST_5105_PI422575199	isoform a	AGAP003042-RA	AGAP003042-RA	2R	31403377	31411793	-1	2	0.0320436	1.92908	down
CUST_9990_PI422575199	integrator complex subunit 7	AGAP011393-RA	AGAP011393-RA	3L	23469138	23472110	-1	1	0.0040328	1.92721	down
CUST_6799_PI422575199	mitochondrial chaperone bcs1	AGAP004266-RA	AGAP004266-RA	2R	53495974	53497357	-1	1	0.0145213	1.92561	down
CUST_1684_PI422575199	carboxypeptidase polypeptide 2	AGAP006180-RA	AGAP006180-RA	2L	27812485	27815220	-1	1	0.0414125	1.92434	down
CUST_828_PI422575199	ensangg00000018630 protein	AGAP005391-RA	AGAP005391-RA	2L	14897966	14902000	1	1	0.0441742	1.9198	down
CUST_13731_PI422575199	riken cdna isoform cra_a	AGAP012598-RA	AGAP012598-RA	UNKN	19001113	19001943	-1	1	0.0360744	1.91693	down
CUST_4147_PI422575199	ensangp00000014982 isoform 2	AGAP002361-RA	AGAP002361-RA	2R	20620164	20636209	-1	1	0.0112067	1.91442	down
CUST_10435_PI422575199	e3 ubiquitin-protein ligase siah1	AGAP011871-RA	AGAP011871-RA	3L	34557879	34559191	-1	1	0.020616	1.91374	down
CUST_11841_PI422575199	lysosomal alpha-mannosidase (mannosidase alpha class 2b member 1)	AGAP008584-RA	AGAP008584-RA	3R	13292076	13297285	1	1	0.000678481	1.91225	down
CUST_8249_PI422575199	neutral ceramidase	AGAP000973-RA	AGAP000973-RA	X	18649631	18659609	1	1	0.0230316	1.9103	down
CUST_2148_PI422575199	leucine-rich transmembrane protein	AGAP006647-RA	AGAP006647-RA	2L	35660795	35663682	1	2	0.0097044	1.91029	down
CUST_7606_PI422575199	serine threonine protein kinase	AGAP001752-RA	AGAP001752-RA	2R	9412295	9418087	-1	2	0.01998	1.90999	down
CUST_13005_PI422575199	isoform a	AGAP009787-RA	AGAP009787-RA	3R	43287963	43289420	-1	1	0.0440812	1.90896	down
CUST_10534_PI422575199	ufsp2_drome ame: full=probable ufm1-specific protease 2 short= 2	AGAP011975-RA	AGAP011975-RA	3L	35718390	35720109	1	1	0.00307259	1.9063	down
CUST_4157_PI422575199	adenylosuccinate lyase	AGAP002378-RA	AGAP002378-RA	2R	20815983	20817794	1	1	0.0261429	1.90523	down
DETOX_344_PI422610884	CYP4C36 - Cytochrome P450 monooxygenase; target probed by LSTM-AGAM-DETOX V3 probe agam-detox-1E18	CYP4C36	AGAP009241-RA	3R	29222046	29224369	1	1	0.0460001	1.90328	down
CUST_7637_PI422575199	beta adrenergic receptor	AGAP002888-RA	AGAP002888-RA	2R	28822444	28860915	-1	3	0.0414459	1.90307	down
CUST_11393_PI422575199	hypothetical protein AND_06989 [Anopheles darlingi]	AGAP008104-RA	AGAP008104-RA	3R	5797807	5799642	-1	1	0.0434635	1.90191	down
CUST_1100_PI422575199	isoform a	AGAP005641-RA	AGAP005641-RA	2L	18132154	18165156	-1	1	0.00230692	1.901	down
CUST_2015_PI422575199	udp-glucose 6-dehydrogenase	AGAP006532-RA	AGAP006532-RA	2L	33939186	33946087	1	1	0.0457868	1.90076	down
CUST_6079_PI422575199	juvenile hormone-inducible	AGAP003766-RA	AGAP003766-RA	2R	43114625	43116179	-1	1	0.0186095	1.90036	down
CUST_5276_PI422575199	nad mitochondrial-like	AGAP003167-RA	AGAP003167-RA	2R	33497839	33502541	-1	1	0.0182367	1.89936	down
CUST_8608_PI422575199	isoform c	AGAP000266-RA	AGAP000266-RA	X	4953414	4954737	-1	1	0.0175595	1.89597	down
CUST_9585_PI422575199	roundabout 1	AGAP010969-RA	AGAP010969-RA	3L	14047820	14062527	-1	1	0.00521356	1.89507	down
CUST_8879_PI422575199	dual specificity protein phosphatase cdc14a	AGAP000492-RA	AGAP000492-RA	X	8689135	8692322	1	1	0.0255861	1.88673	down
CUST_10314_PI422575199	palmitoyltransferase zdhhc17	AGAP011732-RA	AGAP011732-RA	3L	32625388	32628255	1	1	0.040791	1.88654	down
CUST_13916_PI422575199	mitochondrial chaperone bcs1	AGAP012809-RA	AGAP012809-RA	UNKN	30770941	30772030	-1	1	0.0106813	1.8865	down
DETOX_457_PI422610884	CYP6P2 - Cytochrome P450 monooxygenase; target probed by LSTM-AGAM-DETOX V3 probe agam-detox-1O6	CYP6P2	AGAP002869-RA	2R	28501033	28502910	-1	1	0.0464507	1.88454	down
CUST_1524_PI422575199	ring finger protein 185	AGAP006041-RA	AGAP006041-RA	2L	25554043	25554891	1	1	0.0148114	1.88354	down
CUST_3935_PI422575199	isoform a	AGAP012965-RA	AGAP012965-RA	2R	17922001	17939898	1	1	0.0389761	1.87922	down
CUST_5104_PI422575199	isoform a	AGAP003042-RB	AGAP003042-RB	2R	31403377	31411793	-1	2	0.00804281	1.87883	down
CUST_10076_PI422575199	serotonin receptor	AGAP011481-RA	AGAP011481-RA	3L	25176100	25198543	1	1	0.045409	1.87416	down
CUST_3808_PI422575199	juvenile hormone-inducible protein 26	AGAP002136-RA	AGAP002136-RA	2R	16381647	16385706	1	1	0.04907	1.87298	down
CUST_2149_PI422575199	leucine-rich transmembrane protein	AGAP006647-RB	AGAP006647-RB	2L	35660795	35663682	1	2	0.0106813	1.86913	down
CUST_11779_PI422575199	nicotinate phosphoribosyltransferase-like isoform 1	AGAP008516-RA	AGAP008516-RA	3R	11698730	11712568	-1	1	0.0466041	1.86905	down
CUST_12875_PI422575199	tetraspanin family protein	AGAP009653-RA	AGAP009653-RA	3R	37626605	37628034	-1	1	0.00202649	1.8638	down
CUST_11873_PI422575199	AGAP008630-PA [Anopheles gambiae str. PEST]	AGAP008630-RA	AGAP008630-RA	3R	13760227	13763593	-1	1	0.0330193	1.86335	down
CUST_12685_PI422575199	abc transporter	AGAP009466-RA	AGAP009466-RA	3R	33997005	33998495	1	1	0.0154387	1.86115	down
CUST_7025_PI422575199	glycerol-3-phosphate dehydrogenase	AGAP004437-RC	AGAP004437-RC	2R	55996972	56006061	1	4	0.0253454	1.86114	down
CUST_7462_PI422575199	rna-binding protein cabeza	AGAP001645-RA	AGAP001645-RA	2R	7266758	7271844	1	1	0.0106813	1.85207	down
DETOX_292_PI422610884	CYP325D2 - Cytochrome P450 monooxygenase; target probed by LSTM-AGAM-DETOX V3 probe agam-detox-1O7	CYP325D2	AGAP002203-RA	2R	17573483	17575141	1	1	0.0210407	1.85178	down
CUST_9951_PI422575199	phosphomannomutase	AGAP011353-RA	AGAP011353-RA	3L	21675766	21676733	1	1	0.00969893	1.84757	down
CUST_10176_PI422575199	autophagy related protein atg3-like protein	AGAP011582-RA	AGAP011582-RA	3L	28383812	28385385	1	1	0.00503063	1.84634	down
CUST_4962_PI422575199	tfiia large subunit	AGAP002958-RA	AGAP002958-RA	2R	30120879	30125985	-1	2	0.0345487	1.8461	down
CUST_12461_PI422575199	alpha- and gamma-adaptin-binding protein p34	AGAP009235-RA	AGAP009235-RA	3R	29061644	29062525	1	1	0.00460207	1.84542	down
CUST_1361_PI422575199	electron transfer flavoprotein-ubiquinone oxidoreductase	AGAP005894-RA	AGAP005894-RA	2L	23226447	23229089	-1	1	0.0372105	1.84448	down
CUST_10560_PI422575199	class a rhodopsin-like g-protein coupled receptor	AGAP012004-RA	AGAP012004-RA	3L	36085656	36087825	1	1	0.0487185	1.8444	down
CUST_11027_PI422575199	sodium-dependent phosphate transporter	AGAP007732-RA	AGAP007732-RA	3R	24056	39486	1	2	0.0163201	1.84415	down
CUST_3590_PI422575199	scf apoptosis response protein	AGAP001975-RA	AGAP001975-RA	2R	13017723	13018831	-1	1	0.00116568	1.84378	down
CUST_375_PI422575199	isoform h	AGAP005008-RB	AGAP005008-RB	2L	7820730	7916840	-1	2	0.0144788	1.84184	down
CUST_9784_PI422575199	digestive organ expansion factor homolog	AGAP011170-RA	AGAP011170-RA	3L	18220347	18222809	-1	1	0.00191602	1.84149	down
CUST_6611_PI422575199	elongation factor 1-alpha	AGAP013524-RA	AGAP013524-RA	2R	50689842	50692141	-1	1	0.0307068	1.83784	down
CUST_12345_PI422575199	equilibrative nucleoside transporter	AGAP009114-RA	AGAP009114-RA	3R	26051863	26053440	1	1	0.0170354	1.83693	down
CUST_1004_PI422575199	26s proteasome non-atpase regulatory subunit	AGAP005559-RA	AGAP005559-RA	2L	17032428	17034254	1	1	0.0202911	1.83349	down
CUST_7356_PI422575199	autoimmune regulator	AGAP001542-RA	AGAP001542-RA	2R	6057241	6059432	-1	1	0.0435232	1.83099	down
CUST_13997_PI422575199	selenium-binding protein	AGAP012893-RA	AGAP012893-RA	UNKN	37132355	37133338	1	1	0.0264809	1.82658	down
CUST_8273_PI422575199	trafficking protein particle complex subunit 1	AGAP000995-RA	AGAP000995-RA	X	18984372	18985864	-1	1	0.0406132	1.82194	down
CUST_4529_PI422575199	geranylgeranyl transferase type ii beta subunit	AGAP013277-RA	AGAP013277-RA	2R	2656776	2658264	1	1	0.0246345	1.82154	down
CUST_1848_PI422575199	isoform b	AGAP006373-RA	AGAP006373-RA	2L	30566598	30573592	-1	1	0.0194269	1.82066	down
CUST_3036_PI422575199	sulfhydryl oxidase 1	AGAP007491-RA	AGAP007491-RA	2L	46899435	46903683	1	1	0.0469297	1.81991	down
CUST_1191_PI422575199	transcription initiation factor tfiid subunit 2	AGAP005731-RA	AGAP005731-RA	2L	19922903	19927047	-1	2	0.0193229	1.81943	down
CUST_1030_PI422575199	3-hydroxyisobutyrate dehydrogenase	AGAP005581-RA	AGAP005581-RA	2L	17369416	17371537	1	1	0.0228229	1.81579	down
CUST_1192_PI422575199	transcription initiation factor tfiid subunit 2	AGAP005731-RB	AGAP005731-RB	2L	19922903	19927047	-1	2	0.0360744	1.81385	down
CUST_9985_PI422575199	zinc transporter	AGAP011388-RA	AGAP011388-RA	3L	23277332	23283124	1	1	0.030716	1.81353	down
CUST_10285_PI422575199	AGAP011703-PA [Anopheles gambiae str. PEST]	AGAP011703-RA	AGAP011703-RA	3L	31669885	31671405	-1	1	0.00709464	1.81286	down
CUST_11206_PI422575199	AGAP007910-PA [Anopheles gambiae str. PEST]	AGAP007910-RA	AGAP007910-RA	3R	2715973	2717008	-1	1	0.0173529	1.81137	down
DETOX_408_PI422610884	CYP4K2 - Cytochrome P450 monooxygenase; target probed by LSTM-AGAM-DETOX V3 probe agam-detox-1E9; alternative detox probe for AG_DETOX_P136	CYP4K2	AGAP002416-RA	2R	21047645	21049457	1	1	0.00504183	1.8109	down
CUST_10636_PI422575199	atp synthase beta subunit	AGAP012078-RA	AGAP012078-RA	3L	37451542	37454908	1	1	0.0255703	1.80536	down
CUST_10253_PI422575199	zinc finger protein 436	AGAP011671-RA	AGAP011671-RA	3L	31258843	31259642	1	1	0.0298312	1.80387	down
CUST_8633_PI422575199	alcohol dehydrogenase	AGAP000288-RA	AGAP000288-RA	X	5124882	5126231	-1	1	0.00504183	1.80289	down
CUST_3736_PI422575199	alpha- -mannosyltransferase alg2	AGAP001232-RA	AGAP001232-RA	2R	1745953	1747762	1	1	0.00473731	1.8018	down
CUST_5714_PI422575199	mitochondrial carrier protein	AGAP003536-RA	AGAP003536-RA	2R	39218214	39219510	-1	1	0.00111275	1.80062	down
CUST_13407_PI422575199	wd repeat-containing protein 32-like protein	AGAP010182-RA	AGAP010182-RA	3R	49959165	49961061	1	1	0.005599	1.79799	down
CUST_374_PI422575199	isoform h	AGAP005008-RA	AGAP005008-RA	2L	7820730	7916840	-1	2	0.0136686	1.79742	down
CUST_13537_PI422575199	wd repeat-containing protein 55 homolog	AGAP008286-RA	AGAP008286-RA	3R	8575793	8577794	-1	1	0.0149284	1.79683	down
CUST_10965_PI422575199	t-cell specific transcription tcf	AGAP012411-RA	AGAP012411-RA	3L	41808845	41811309	-1	1	0.00752777	1.79292	down
CUST_9362_PI422575199	proteasome subunit beta type	AGAP010718-RA	AGAP010718-RA	3L	8974021	8975126	1	1	0.0234811	1.79087	down
CUST_1940_PI422575199	longitudinals lacking	AGAP006458-RA	AGAP006458-RA	2L	32360184	32362091	-1	1	0.0136686	1.78484	down
CUST_10213_PI422575199	venom protein r-like protein	AGAP011630-RA	AGAP011630-RA	3L	30364745	30365316	1	1	0.030484	1.78148	down
CUST_7264_PI422575199	canalicular multispecific organic anion transporter 1	AGAP004600-RA	AGAP004600-RA	2R	58299669	58308241	-1	1	0.0466041	1.78091	down
CUST_5423_PI422575199	poly rna mitochondrial	AGAP003293-RA	AGAP003293-RA	2R	35192466	35194648	-1	1	0.0150739	1.77745	down
CUST_12144_PI422575199	dna polymerase delta small subunit	AGAP008910-RA	AGAP008910-RA	3R	20629311	20632202	1	1	0.0157748	1.77702	down
CUST_1400_PI422575199	pyridoxal kinase	AGAP005929-RA	AGAP005929-RA	2L	23813529	23815350	-1	1	0.0135656	1.77701	down
CUST_2938_PI422575199	AGAP007383-PA [Anopheles gambiae str. PEST]	AGAP007383-RA	AGAP007383-RA	2L	46219079	46219793	1	1	0.0212414	1.7762	down
CUST_6487_PI422575199	39s ribosomal protein l43	AGAP004100-RA	AGAP004100-RA	2R	49761418	49762081	-1	1	0.0317923	1.77585	down
DETOX_428_PI422610884	CYP6AH1 - Cytochrome P450 monooxygenase; target probed by LSTM-AGAM-DETOX V3 probe agam-detox-1E19	CYP6AH1	AGAP007480-RA	2L	46845944	46847857	1	1	0.00586857	1.77511	down
CUST_8539_PI422575199	AGAP000208-PB [Anopheles gambiae str. PEST]	AGAP000208-RB	AGAP000208-RB	X	3453859	3458726	-1	2	0.0246345	1.77053	down
CUST_5311_PI422575199	sterol desaturase	AGAP003209-RA	AGAP003209-RA	2R	33903973	33905170	1	1	0.0285632	1.77026	down
CUST_5337_PI422575199	isoform a	AGAP003232-RA	AGAP003232-RA	2R	34060555	34065980	1	1	0.0380742	1.76904	down
CUST_12669_PI422575199	s-adenosylmethionine synthetase	AGAP009447-RA	AGAP009447-RA	3R	33543667	33550803	1	1	0.0463018	1.76701	down
CUST_9128_PI422575199	---NA---	AGAP010461-RA	AGAP010461-RA	3L	3933639	3934662	1	1	0.0366435	1.76689	down
CUST_2224_PI422575199	btb poz domain-containing protein 9	AGAP006714-RA	AGAP006714-RA	2L	37138749	37140644	-1	1	0.0363005	1.76126	down
CUST_4650_PI422575199	AGAP002733-PA [Anopheles gambiae str. PEST]	AGAP002733-RA	AGAP002733-RA	2R	26337577	26338896	1	1	0.0484846	1.75923	down
CUST_10254_PI422575199	isoform cra_a	AGAP011672-RA	AGAP011672-RA	3L	31259778	31260439	1	1	0.000634977	1.75825	down
CUST_11997_PI422575199	syntaxin isoform a	AGAP008756-RA	AGAP008756-RA	3R	17130066	17131211	-1	1	0.0378634	1.75295	down
CUST_6493_PI422575199	cystinosin-like protein	AGAP004116-RA	AGAP004116-RA	2R	50167816	50178488	1	1	0.0131011	1.75084	down
CUST_3519_PI422575199	fumarylacetoacetate hydrolase	AGAP001942-RA	AGAP001942-RA	2R	12682472	12683927	-1	1	0.0255703	1.75063	down
CUST_8047_PI422575199	isoform c	AGAP000095-RB	AGAP000095-RB	X	1550317	1558031	-1	2	0.0362543	1.75008	down
CUST_1985_PI422575199	isoform b	AGAP006502-RA	AGAP006502-RA	2L	33120617	33122458	-1	1	0.0389896	1.74964	down
CUST_1105_PI422575199	henmt_drome ame: full=small rna 2 -o-methyltransferase ame: full=hen1 methyltransferase homolog short= en1 ame: full=pirna methyltransferase	AGAP005646-RA	AGAP005646-RA	2L	18220868	18229541	-1	1	0.0202902	1.74961	down
CUST_2556_PI422575199	glucosyl glucuronosyl transferases	AGAP007029-RA	AGAP007029-RA	2L	41052366	41054305	1	1	0.0103635	1.74741	down
CUST_12400_PI422575199	prolyl endopeptidase	AGAP009172-RA	AGAP009172-RA	3R	28109014	28111787	-1	1	0.0476342	1.7474	down
CUST_7392_PI422575199	vacuolar proton atpases	AGAP001587-RA	AGAP001587-RA	2R	6485732	6489508	-1	1	0.0291162	1.74566	down
CUST_2941_PI422575199	lysozyme	AGAP007386-RA	AGAP007386-RA	2L	46225913	46227541	1	1	0.00954477	1.74279	down
CUST_11402_PI422575199	AGAP008113-PA [Anopheles gambiae str. PEST]	AGAP008113-RA	AGAP008113-RA	3R	5834900	5839018	1	2	0.0158455	1.7421	down
CUST_3760_PI422575199	isoleucyl trna synthetase	AGAP002101-RA	AGAP002101-RA	2R	15427379	15431581	1	1	0.0438402	1.73977	down
CUST_3603_PI422575199	mitochondrial ribosomal	AGAP001998-RA	AGAP001998-RA	2R	13322900	13323616	-1	1	0.0179275	1.73943	down
CUST_3789_PI422575199	fk506 binding protein 15	AGAP002112-RA	AGAP002112-RA	2R	15753032	15754999	-1	1	0.00188092	1.73933	down
CUST_6377_PI422575199	survival motor neuron protein smn	AGAP004011-RA	AGAP004011-RA	2R	47862452	47863669	1	1	0.0391057	1.73546	down
CUST_5021_PI422575199	hps5_anoga ame: full=hermansky-pudlak syndrome 5 protein homolog ame: full=protein pink	AGAP013499-RA	AGAP013499-RA	2R	30514944	30518310	-1	1	0.026732	1.73518	down
CUST_11921_PI422575199	ubiquitin-conjugating enzyme e2r	AGAP008680-RA	AGAP008680-RA	3R	14786625	14800912	-1	1	0.0123321	1.73268	down
DETOX_807_PI422610884	TPX3 - Thioredoxin dependent peroxidase; target probed by LSTM-AGAM-DETOX V3 probe agam-detox-1B6; alternative detox probe for AG_DETOX_P270	TPX3	AGAP007543-RA	2L	47438235	47439649	1	1	0.0460515	1.73266	down
CUST_1574_PI422575199	isoform a	AGAP006088-RA	AGAP006088-RA	2L	26350127	26354319	-1	1	0.0170453	1.73	down
CUST_6538_PI422575199	peroxisomal targeting signal 2 receptor	AGAP001159-RA	AGAP001159-RA	2R	658073	660564	1	1	0.0413124	1.72753	down
DETOX_407_PI422610884	CYP4K2 - Cytochrome P450 monooxygenase; target probed by LSTM-AGAM-DETOX V3 probe agam-detox-1E9	CYP4K2	AGAP002416-RA	2R	21047645	21049457	1	1	0.00526373	1.72599	down
CUST_2705_PI422575199	lethal neighbor of tid	AGAP007168-RA	AGAP007168-RA	2L	43757885	43765059	-1	1	0.0438637	1.72566	down
CUST_6317_PI422575199		AGAP003967-RA	AGAP003967-RA	2R	47212045	47227325	-1	1	0.0123403	1.72456	down
CUST_5898_PI422575199	uncharacterized protein cg7065 homolog	AGAP003633-RA	AGAP003633-RA	2R	40786307	40793705	-1	1	0.0214055	1.72188	down
CUST_6391_PI422575199	g-protein coupled receptor mth2	AGAP004026-RA	AGAP004026-RA	2R	47949596	47963509	-1	2	0.0044928	1.7214	down
CUST_7584_PI422575199	estrogen-related receptor	AGAP001743-RA	AGAP001743-RA	2R	9205696	9237530	-1	1	0.0203948	1.7203	down
CUST_10259_PI422575199	116 kda u5 small nuclear ribonucleoprotein component	AGAP011677-RA	AGAP011677-RA	3L	31276190	31279018	-1	1	0.0112915	1.71989	down
CUST_3179_PI422575199	AGAP007624-PA [Anopheles gambiae str. PEST]	AGAP007624-RA	AGAP007624-RA	2L	48381924	48383549	1	1	0.0201786	1.7167	down
CUST_10647_PI422575199	nuclear inhibitor of protein phosphatase 1	AGAP012089-RA	AGAP012089-RA	3L	37515950	37517440	-1	1	0.0147795	1.71637	down
CUST_10650_PI422575199	AGAP012092-PA [Anopheles gambiae str. PEST]	AGAP012092-RA	AGAP012092-RA	3L	37591562	37592343	-1	1	0.0455235	1.71463	down
CUST_9117_PI422575199	mitochondrial ribosomal protein l2	AGAP010450-RA	AGAP010450-RA	3L	3858682	3859782	1	1	0.024374	1.71413	down
CUST_6326_PI422575199	vacuolar protein sorting-associated	AGAP003980-RA	AGAP003980-RA	2R	47467067	47469414	1	1	0.00509652	1.71372	down
CUST_9581_PI422575199	cg13532 cg13532-pa	AGAP010964-RA	AGAP010964-RA	3L	13921398	13922370	1	1	0.0196976	1.71368	down
CUST_6603_PI422575199	exocyst complex component 5	AGAP004147-RA	AGAP004147-RA	2R	50740501	50742791	1	1	0.0318842	1.71165	down
CUST_6935_PI422575199	pre-mrna 3 -end-processing factor fip1	AGAP001514-RA	AGAP001514-RA	2R	5742048	5744240	-1	1	0.0332913	1.70915	down
CUST_12705_PI422575199	trna-splicing endonuclease subunit sen2	AGAP009485-RA	AGAP009485-RA	3R	34691867	34692805	-1	1	0.0319542	1.70877	down
CUST_9515_PI422575199	cos_drome ame: full=kinesin-like protein costa ame: full=kinesin-like protein costal2	AGAP010883-RA	AGAP010883-RA	3L	12413547	12416891	-1	1	0.0270071	1.70768	down
CUST_1546_PI422575199	isoform d	AGAP006062-RA	AGAP006062-RA	2L	25935512	25940149	-1	1	0.0252601	1.70756	down
CUST_7348_PI422575199	juvenile hormone-inducible	AGAP013243-RA	AGAP013243-RA	2R	6109673	6111048	-1	1	0.0067251	1.70745	down
CUST_4219_PI422575199	alpha 3 glucosyltransferase	AGAP002420-RA	AGAP002420-RA	2R	21070040	21071555	1	1	0.0116428	1.70742	down
CUST_6226_PI422575199	wd-repeat protein	AGAP001414-RA	AGAP001414-RA	2R	4563164	4564968	-1	1	0.00395741	1.70512	down
CUST_8257_PI422575199	receptor-binding cancer antigen expressed on o cells	AGAP000967-RA	AGAP000967-RA	X	18569272	18570787	-1	1	0.0158754	1.7045	down
CUST_10277_PI422575199	sine oculis	AGAP011695-RA	AGAP011695-RA	3L	31489958	31518398	1	1	0.0262754	1.70314	down
CUST_7393_PI422575199	u1 small nuclear ribonucleoprotein c	AGAP001584-RA	AGAP001584-RA	2R	6478872	6479529	-1	1	0.0341147	1.70168	down
CUST_1778_PI422575199	peroxisomal biogenesis factor 7	AGAP006264-RA	AGAP006264-RA	2L	28781554	28786006	1	2	0.0130043	1.70135	down
CUST_6523_PI422575199	AGAP013537-PA [Anopheles gambiae str. PEST]	AGAP013537-RA	AGAP013537-RA	2R	5147348	5148187	-1	1	0.0170647	1.6981	down
CUST_11313_PI422575199	cytochrome p450	AGAP008018-RA	AGAP008018-RA	3R	4318878	4320925	1	1	0.0273598	1.69773	down
CUST_12096_PI422575199	cgmp-dependent protein kinase	AGAP008864-RA	AGAP008864-RA	3R	19933695	19939057	-1	1	0.0360812	1.69501	down
CUST_5809_PI422575199	myo inositol monophosphatase	AGAP001396-RA	AGAP001396-RA	2R	4179318	4181072	-1	1	0.00703316	1.69317	down
CUST_8148_PI422575199	lung seven transmembrane receptor	AGAP000913-RA	AGAP000913-RA	X	17173441	17179958	1	1	0.00228942	1.69	down
CUST_13962_PI422575199	dead box atp-dependent rna helicase	AGAP012856-RA	AGAP012856-RA	UNKN	34279847	34281205	1	1	0.0457179	1.68973	down
CUST_6721_PI422575199	vacuolar protein sorting	AGAP001463-RA	AGAP001463-RA	2R	5296806	5298958	1	1	0.0458607	1.68904	down
CUST_8885_PI422575199	eph receptor tyrosine isoform c	AGAP000489-RA	AGAP000489-RA	X	8635241	8652253	-1	1	0.0498821	1.68854	down
CUST_9410_PI422575199	isoform e	AGAP010767-RA	AGAP010767-RA	3L	10025481	10070878	-1	1	0.0262754	1.68726	down
CUST_7880_PI422575199	phosphorylase b kinase	AGAP000708-RA	AGAP000708-RA	X	12682362	12698181	1	2	0.00218591	1.6865	down
CUST_3506_PI422575199	cap binding protein	AGAP001195-RA	AGAP001195-RA	2R	1238210	1257658	-1	1	0.00954872	1.6822	down
CUST_10891_PI422575199	n-acetylglucosamine-1-phosphotransferase subunits alpha beta-like	AGAP012336-RA	AGAP012336-RA	3L	40744216	40746580	1	1	0.0123447	1.68008	down
CUST_2852_PI422575199	isoform a	AGAP007301-RA	AGAP007301-RA	2L	45099802	45127857	1	1	0.0201364	1.67631	down
CUST_1375_PI422575199	mediator 100kd-	AGAP005906-RA	AGAP005906-RA	2L	23596387	23604932	-1	1	0.0195908	1.67625	down
CUST_12558_PI422575199	zinc finger protein	AGAP009337-RA	AGAP009337-RA	3R	31535924	31538209	1	1	0.0481398	1.67271	down
CUST_12417_PI422575199	epidermal growth factor receptor pathway substrate clone isoform a	AGAP009189-RA	AGAP009189-RA	3R	28576718	28590073	1	1	0.0467854	1.67151	down
CUST_14030_PI422575199	capicua protein	AGAP012928-RA	AGAP012928-RA	UNKN	40240498	40241194	-1	1	0.0418992	1.67057	down
DETOX_223_PI422610884	CYP12F4 - Cytochrome P450 monooxygenase; target probed by LSTM-AGAM-DETOX V3 probe agam-detox-1F5	CYP12F4	AGAP008018-RA	3R	4318878	4320925	1	1	0.0208863	1.67018	down
CUST_10655_PI422575199	phenylalanyl-trna mitochondrial	AGAP012096-RA	AGAP012096-RA	3L	37631554	37633381	1	1	0.00586915	1.66985	down
CUST_10168_PI422575199	zinc finger protein	AGAP011573-RA	AGAP011573-RA	3L	27991325	27995820	1	1	0.0115877	1.66754	down
CUST_10862_PI422575199	spondin-1-like isoform 4	AGAP012307-RA	AGAP012307-RA	3L	40029016	40034980	1	1	0.0497297	1.66716	down
CUST_12406_PI422575199	zinc binding dehydrogenase	AGAP009178-RA	AGAP009178-RA	3R	28154525	28156130	-1	1	0.0407952	1.6665	down
CUST_8186_PI422575199	glutamine-dependent nad(+) synthetase	AGAP000112-RA	AGAP000112-RA	X	1798381	1835932	1	1	0.0300009	1.66357	down
CUST_6105_PI422575199	AGAP003806-PA [Anopheles gambiae str. PEST]	AGAP003806-RA	AGAP003806-RA	2R	43477525	43483423	1	1	0.0223504	1.66305	down
CUST_4596_PI422575199	mgc83673 protein	AGAP002692-RA	AGAP002692-RA	2R	25654994	25662404	1	1	0.0254612	1.66126	down
CUST_7397_PI422575199	rac gtpase	AGAP001573-RA	AGAP001573-RA	2R	6360323	6361802	-1	1	0.0341147	1.66022	down
CUST_6284_PI422575199	dolichyl glycosyltransferase	AGAP003928-RA	AGAP003928-RA	2R	46366613	46368408	-1	1	0.0428612	1.65952	down
CUST_2446_PI422575199	zinc finger	AGAP006927-RA	AGAP006927-RA	2L	40081078	40082362	-1	1	0.0407952	1.65717	down
CUST_6772_PI422575199	mmp37-like mitochondrial	AGAP004242-RA	AGAP004242-RA	2R	52976439	52977446	-1	1	0.00279449	1.65684	down
CUST_7575_PI422575199	mitochondrial ribosomal protein l1	AGAP001738-RA	AGAP001738-RA	2R	9102163	9103618	1	1	0.00685489	1.65531	down
CUST_6846_PI422575199	leucine-zipper-like transcriptional regulator 1 (lztr-1)	AGAP004292-RA	AGAP004292-RA	2R	54134598	54137474	-1	1	0.0101738	1.65519	down
CUST_11739_PI422575199	dc2 protein	AGAP008475-RA	AGAP008475-RA	3R	11011139	11011826	-1	1	0.0411082	1.6444	down
CUST_2437_PI422575199	gustatory receptor (agap006917-pa)	AGAP006917-RA	AGAP006917-RA	2L	39994248	39995592	-1	1	0.0249462	1.63996	down
CUST_8097_PI422575199	mitochondrial 39s ribosomal protein l3	AGAP000857-RA	AGAP000857-RA	X	15790708	15792393	-1	1	0.0106518	1.63971	down
CUST_5249_PI422575199	nad dehydrogenase	AGAP003148-RA	AGAP003148-RA	2R	33357282	33358683	1	1	0.0233645	1.63684	down
CUST_9383_PI422575199	glycosylphosphatidylinositol anchor attachment	AGAP010738-RA	AGAP010738-RA	3L	9134049	9136220	1	1	0.00368744	1.63171	down
DETOX_716_PI422610884	PX15 - Peroxidase; target probed by LSTM-AGAM-DETOX V3 probe agam-detox-1J20	PX15	AGAP000051-RA	X	838200	841171	1	1	0.0115877	1.63099	down
CUST_13399_PI422575199	olygosaccharyltransferase alpha subunit	AGAP010174-RA	AGAP010174-RA	3R	49911343	49913215	1	1	0.00639424	1.63078	down
CUST_2308_PI422575199	peritrophin a	AGAP006795-RA	AGAP006795-RA	2L	38567686	38568743	-1	1	0.039749	1.62913	down
CUST_5726_PI422575199	isoform a	AGAP003513-RB	AGAP003513-RB	2R	39039537	39053264	-1	2	0.0308901	1.62889	down
CUST_12232_PI422575199	serine protease	AGAP008997-RA	AGAP008997-RA	3R	22908320	22909323	-1	1	0.0467854	1.62884	down
[truncated: 217 more rows]

## Sheet: PEM DAR-UNG
									Pemba vs. Dar			Pemba vs. Unguja
ProbeName	Description	GeneName	Systematic name	Chromosome Name	Gene Start (bp)	Gene End (bp)	Strand	Transcript count	logFC.2	Pval.2	logQval.2	logFC.4	Pval.4	logQval.4
CUST_13315_PI422575199	blue-sensitive visual pigment	AGAP010089-RA	AGAP010089-RA	3R	48805823	48807270	-1	1	1.34732	1.04e-07	5.8688	2.21329	5.97e-11	8.23288
CUST_12412_PI422575199	anopheles gambiae pest agap012539-pa	AGAP009184-RA	AGAP009184-RA	3R	28493656	28494600	1	1	0.915199	0.000643008	2.82776	1.86107	9.43e-08	5.90033
CUST_11021_PI422575199	serine protease	AGAP010968-RA	AGAP010968-RA	3L	14000015	14001312	1	1	1.84493	1.95e-11	8.57013	1.84121	3.57e-12	9.04374
CUST_12602_PI422575199	cellular retinaldehyde-binding protein	AGAP009379-RA	AGAP009379-RA	3R	31864465	31865543	1	1	1.17839	5.88e-06	4.49937	1.78087	1.12e-08	6.59813
CUST_9146_PI422575199	AGAP010479-PA [Anopheles gambiae str. PEST]	AGAP010479-RA	AGAP010479-RA	3L	4182081	4183912	-1	1	2.87913	4.9e-12	8.98245	1.76124	2.59e-09	7.06457
CUST_11783_PI422575199	AGAP008521-PA [Anopheles gambiae str. PEST]	AGAP008521-RA	AGAP008521-RA	3R	11759910	11766716	1	1	1.10388	9.49e-06	4.33153	1.7576	1.25e-08	6.56458
CUST_4566_PI422575199	d-amino acid oxidase	AGAP001116-RA	AGAP001116-RA	2R	372675	374369	-1	1	1.20067	1.48e-09	7.24785	1.75257	6.28e-13	9.55962
CUST_14027_PI422575199	arginine kinase	AGAP012924-RA	AGAP012924-RA	UNKN	39405743	39406544	-1	1	1.23761	1.19e-05	4.25242	1.70435	1.34e-07	5.78071
CUST_4178_PI422575199	AGAP013137-PA [Anopheles gambiae str. PEST]	AGAP013137-RA	AGAP013137-RA	2R	20950475	20951200	1	1	2.32575	5e-11	8.2842	1.6857	1.69e-09	7.20638
CUST_4833_PI422575199	niemann-pick type c-2f	AGAP002852-RA	AGAP002852-RA	2R	28307397	28309299	-1	1	1.62925	1.27e-09	7.29605	1.68206	4.6e-10	7.61262
CUST_12093_PI422575199	trypsin	AGAP008861-RA	AGAP008861-RA	3R	19868089	19869122	-1	1	1.64015	3.95e-08	6.18618	1.67203	1.75e-08	6.45545
CUST_890_PI422575199	5 nucleotidase	AGAP005458-RA	AGAP005458-RA	2L	15771785	15773485	-1	1	1.83827	3.56e-13	9.70714	1.65982	7.45e-13	9.5332
CUST_5628_PI422575199	centrosomal protein	AGAP003449-RA	AGAP003449-RA	2R	37852538	37862386	-1	1	2.24307	8.25e-13	9.51014	1.6532	4.29e-11	8.33412
CUST_889_PI422575199	5 nucleotidase	AGAP005457-RA	AGAP005457-RA	2L	15767703	15769403	-1	1	1.8186	2.62e-13	9.76849	1.6522	3.11e-13	9.74801
CUST_3000_PI422575199	membrane glycoprotein lig-1	AGAP007457-RA	AGAP007457-RA	2L	46653007	46654080	-1	1	0.536499	0.029766	1.44878	1.64937	8.49e-07	5.16833
CUST_1915_PI422575199	mucin-like peritrophin	AGAP006434-RA	AGAP006434-RA	2L	31793373	31795126	1	1	1.16515	0.000122461	3.42427	1.64478	9.91e-07	5.11574
CUST_13873_PI422575199	aminopeptidase n	AGAP012757-RA	AGAP012757-RA	UNKN	27434292	27436767	1	1	1.58622	9.04e-10	7.4	1.63012	2.68e-10	7.77053
CUST_10950_PI422575199	peptide methionine sulfoxide reductase	AGAP012395-RA	AGAP012395-RA	3L	41712157	41713673	1	1	1.38	2.54e-07	5.57563	1.6279	1.51e-08	6.50533
CUST_10347_PI422575199	fat- isoform a	AGAP011765-RA	AGAP011765-RA	3L	33005140	33009720	1	1	1.13548	6.29e-07	5.27141	1.6238	3.27e-09	6.99155
CUST_10949_PI422575199	peptide methionine sulfoxide reductase	AGAP012394-RA	AGAP012394-RA	3L	41710048	41711592	-1	1	1.25206	1.69e-06	4.93207	1.62352	2.87e-08	6.28858
CUST_2996_PI422575199	membrane glycoprotein lig-1	AGAP007453-RA	AGAP007453-RA	2L	46645836	46647388	1	1	1.83415	5.14e-12	8.97107	1.61777	1.04e-11	8.7664
CUST_6558_PI422575199	rhodopsin	AGAP012985-RA	AGAP012985-RA	2R	671584	672932	-1	1	1.80512	2.41e-09	7.08908	1.61286	1.29e-08	6.55581
CUST_55_PI422575199	hemolymph proteinase 6	AGAP004719-RA	AGAP004719-RA	2L	2714552	2719933	-1	1	1.73159	1.85e-10	7.88614	1.59444	1.69e-10	7.9148
CUST_11588_PI422575199	drosophila melanogaster cg14022	AGAP008311-RA	AGAP008311-RA	3R	8856976	8861097	1	1	0.54495	0.00102348	2.65916	1.58541	1.17e-09	7.32033
CUST_766_PI422575199	ctl4	AGAP005335-RA	AGAP005335-RA	2L	14233403	14234307	-1	1	1.41313	1.99e-08	6.41227	1.58534	1.55e-09	7.23462
CUST_7517_PI422575199	alkaline phosphatase	AGAP001684-RA	AGAP001684-RA	2R	8367926	8373549	1	1	2.08194	5.58e-10	7.54895	1.58498	2.41e-08	6.34847
CUST_11202_PI422575199	kazal domain-containing peptide	AGAP007906-RA	AGAP007906-RA	3R	2639446	2639682	-1	1	0.953959	1.67e-05	4.13318	1.56881	1.21e-08	6.5769
CUST_214_PI422575199	protease m1 zinc metalloprotease	AGAP004860-RA	AGAP004860-RA	2L	4506869	4510053	-1	1	0.699765	5.14e-06	4.54679	1.56348	6.22e-12	8.90636
CUST_8124_PI422575199	aldehyde dehydrogenase	AGAP000881-RA	AGAP000881-RA	X	16705324	16707385	-1	1	0.332854	0.033587	1.40619	1.53	2.52e-09	7.07411
CUST_11639_PI422575199	melanization-related protein	AGAP008369-RA	AGAP008369-RA	3R	10088721	10093543	1	1	2.86396	6.38e-11	8.21595	1.52331	2.82e-07	5.54122
CUST_12845_PI422575199	glyceraldehyde-3-phosphate dehydrogenase	AGAP009623-RA	AGAP009623-RA	3R	37154051	37155049	1	1	0.897979	4.51e-06	4.59237	1.48694	9.65e-10	7.38026
CUST_2299_PI422575199	arylalkylamine n-acetyltransferase	AGAP006788-RA	AGAP006788-RA	2L	38278596	38279264	1	1	1.33111	6.73e-09	6.76686	1.45432	5.29e-10	7.56636
CUST_13559_PI422575199	cd109 antigen	AGAP008654-RA	AGAP008654-RA	3R	14064429	14067173	-1	1	1.16765	1.82e-07	5.68274	1.44587	2.81e-09	7.04044
CUST_259_PI422575199	serine protease	AGAP004900-RA	AGAP004900-RA	2L	5634117	5649497	-1	1	1.71214	2.77e-10	7.75881	1.44574	7.93e-10	7.43794
DETOX_489_PI422610884	CYP6Z2	CYP6Z2	AGAP008218-RA	3R	6973779	6975563	-1	1	0.692048	4.96e-06	4.55927	1.43432	9.6e-11	8.08629
CUST_6164_PI422575199	acyl-coa thioesterase	AGAP003848-RA	AGAP003848-RA	2R	44354598	44356588	1	1	1.08547	1.31e-08	6.55272	1.43035	1.19e-10	8.0251
CUST_1914_PI422575199	peritrophic matrix protein 14	AGAP006433-RA	AGAP006433-RA	2L	31791910	31793059	-1	1	1.28394	7.23e-10	7.46721	1.42916	3.27e-11	8.42202
CUST_13822_PI422575199	protein takeout	AGAP012703-RA	AGAP012703-RA	UNKN	24226294	24228623	-1	1	1.9431	8.24e-13	9.51014	1.42297	1.52e-11	8.64933
CUST_1810_PI422575199	apl1c	AGAP007033-RA	AGAP007033-RA	2L	41257850	41260185	-1	1	0.845567	0.000134836	3.39056	1.41457	7.06e-08	5.99706
CUST_11640_PI422575199	zinc carboxypeptidase	AGAP008370-RA	AGAP008370-RA	3R	10093784	10095488	1	1	1.38304	1.14e-06	5.06708	1.40685	3.38e-07	5.48042
CUST_11147_PI422575199	isoform b	AGAP007852-RA	AGAP007852-RA	3R	2122084	2127067	-1	2	0.778071	0.000411523	2.9878	1.35191	7.23e-07	5.22311
DETOX_827_PI422610884	TubulinA - House-keeping gene; target probed by LSTM-AGAM-DETOX V3 probe agam-detox-1B13	TubulinA	AGAP001219-RA	2R	1621913	1624294	1	1	0.811632	4.81e-07	5.36042	1.35069	1.59e-10	7.92902
DETOX_71_PI422610884	AP7862 - Amino peptidase; target probed by LSTM-AGAM-DETOX V3 probe agam-detox-2B1	AP7862	AGAP007809-RA	3R	1328087	1329667	-1	1	1.15628	5.9e-07	5.29277	1.34691	2.8e-08	6.29907
DETOX_828_PI422610884	TubulinA - House-keeping gene; target probed by LSTM-AGAM-DETOX V3 probe agam-detox-1B13; alternative detox probe for AG_DETOX_P277	TubulinA	AGAP001219-RA	2R	1621913	1624294	1	1	0.822474	5.63e-08	6.07072	1.34433	3.27e-11	8.42202
CUST_1122_PI422575199	acyl-coa dehydrogenase	AGAP005662-RA	AGAP005662-RA	2L	18491771	18494246	-1	1	1.24103	2.17e-08	6.38456	1.33716	2.23e-09	7.11383
CUST_1710_PI422575199	AGAP006196-PA [Anopheles gambiae str. PEST]	AGAP006202-RA	AGAP006202-RA	2L	28228128	28228839	-1	1	2.17271	3.78e-10	7.67012	1.33432	1.91e-07	5.66552
CUST_3972_PI422575199		AGAP002268-RA	AGAP002268-RA	2R	18384422	18395773	-1	1	1.02252	2.68e-07	5.55668	1.33084	1.18e-09	7.31647
DETOX_487_PI422610884	CYP6Z2	CYP6Z2	AGAP008218-RA	3R	6973779	6975563	-1	1	0.487054	0.00138885	2.54987	1.32991	3e-09	7.01784
CUST_2695_PI422575199	lethal essential for life l2efl	AGAP007160-RD	AGAP007160-RD	2L	43603779	43607408	-1	4	0.684044	3.71e-05	3.85257	1.31971	6.03e-09	6.80107
CUST_4864_PI422575199	lipid storage droplets surface-binding protein 1	AGAP002890-RB	AGAP002890-RB	2R	28940946	28943675	1	2	1.54458	1.89e-06	4.89361	1.31564	7.01e-06	4.439
DETOX_488_PI422610884	CYP6Z2	CYP6Z2	AGAP008218-RA	3R	6973779	6975563	-1	1	0.902177	1.08e-07	5.85683	1.30084	4.77e-10	7.60208
DETOX_362_PI422610884	CYP4G16	CYP4G16	AGAP001076-RA	X	22937392	22947129	-1	4	2.25448	9.61e-14	10.0715	1.29913	2.04e-10	7.85542
CUST_13278_PI422575199	carbonic anhydrase 1	AGAP010052-RA	AGAP010052-RA	3R	48348398	48350675	-1	1	1.03593	2.57e-08	6.32684	1.29732	7.47e-10	7.45864
CUST_9376_PI422575199	clipa8 protein	AGAP010731-RA	AGAP010731-RA	3L	9015519	9016866	1	1	1.17547	4.17e-07	5.40862	1.29464	2.63e-08	6.31956
CUST_2997_PI422575199	membrane glycoprotein lig-1	AGAP007454-RA	AGAP007454-RA	2L	46647363	46649114	-1	1	0.297719	0.00743066	1.94355	1.27731	8.44e-11	8.12638
CUST_11307_PI422575199	AGAP008012-PA [Anopheles gambiae str. PEST]	AGAP008012-RA	AGAP008012-RA	3R	4173267	4174199	-1	1	0.909045	4.46e-08	6.14548	1.27385	6.33e-11	8.21676
CUST_11365_PI422575199	zinc finger protein	AGAP008075-RA	AGAP008075-RA	3R	5095629	5101271	-1	3	1.15281	5.73e-08	6.06534	1.25949	1.37e-08	6.53786
CUST_4035_PI422575199	alpha-amylase	AGAP002317-RA	AGAP002317-RA	2R	19444357	19446105	1	1	1.06475	2.29e-09	7.10599	1.25749	2.43e-11	8.51267
CUST_2673_PI422575199	chymotrypsin 2	AGAP007142-RA	AGAP007142-RA	2L	43564228	43565240	1	1	0.721585	0.00809604	1.91322	1.25672	3.63e-05	3.85981
DETOX_70_PI422610884	AP7862 - Amino peptidase; target probed by LSTM-AGAM-DETOX V3 probe agam-detox-2B1	AP7862	AGAP007809-RA	3R	1328087	1329667	-1	1	1.11595	3.33e-07	5.48453	1.24816	3.58e-08	6.21768
DETOX_72_PI422610884	AP7862 - Amino peptidase; target probed by LSTM-AGAM-DETOX V3 probe agam-detox-2B1; alternative detox probe for AG_DETOX_P024	AP7862	AGAP007809-RA	3R	1328087	1329667	-1	1	1.02434	3.28e-06	4.70207	1.24458	6.51e-08	6.02357
CUST_1562_PI422575199	odorant-binding protein 50d	AGAP006075-RA	AGAP006075-RA	2L	26103215	26103894	1	1	2.07165	5.02e-14	10.2447	1.24423	3.17e-11	8.4278
DETOX_769_PI422610884	SP11372 - Serine protease; target probed by LSTM-AGAM-DETOX V3 probe agam-detox-2C2	SP11372	AGAP001240-RA	2R	1882633	1884715	1	1	0.785278	0.0118378	1.77744	1.2409	0.000197612	3.25305
CUST_5491_PI422575199	phosphoenolpyruvate carboxykinase	AGAP003350-RB	AGAP003350-RB	2R	36471016	36474549	1	2	0.437733	0.0354368	1.38698	1.23055	3.25e-06	4.70494
CUST_6222_PI422575199	brain protein 44-like protein	AGAP001417-RA	AGAP001417-RA	2R	4657950	4659347	-1	2	1.61684	7.44e-10	7.45928	1.23008	1.93e-08	6.42012
CUST_2967_PI422575199	ctlma3 protein	AGAP007407-RA	AGAP007407-RA	2L	46343669	46344488	1	1	1.5264	1.12e-10	8.04577	1.22954	9.55e-10	7.38419
CUST_5759_PI422575199	AGAP003557-PA [Anopheles gambiae str. PEST]	AGAP003557-RA	AGAP003557-RA	2R	39461136	39462023	1	1	0.878899	2.72e-09	7.04726	1.22953	1.52e-12	9.29763
CUST_10363_PI422575199	serine protease	AGAP011780-RA	AGAP011780-RA	3L	33242078	33245971	-1	1	1.53077	9.34e-07	5.13545	1.22771	6.41e-06	4.4693
CUST_3349_PI422575199	10 kda salivary protein	AGAP001193-RA	AGAP001193-RA	2R	1214536	1215158	1	1	1.8039	3.31e-07	5.48713	1.22524	4.12e-05	3.81614
CUST_4316_PI422575199	glutamate semialdehyde dehydrogenase	AGAP002518-RA	AGAP002518-RA	2R	22184936	22193619	-1	1	0.878965	2.26e-05	4.0275	1.2217	1.54e-07	5.73807
CUST_10404_PI422575199	trifunctional enzyme beta subunit (tp-beta)	AGAP011827-RA	AGAP011827-RA	3L	33866988	33868703	1	1	0.812205	1.64e-05	4.14039	1.2216	1.7e-08	6.46431
CUST_6223_PI422575199	brain protein 44-like protein	AGAP001417-RB	AGAP001417-RB	2R	4657950	4659347	-1	2	1.57001	7.47e-10	7.45864	1.21885	1.26e-08	6.56405
CUST_10405_PI422575199	cathepsin l	AGAP011828-RA	AGAP011828-RA	3L	33872056	33877105	1	1	0.934602	2.01e-07	5.65143	1.21545	1.66e-09	7.21166
CUST_12328_PI422575199	cysteine desulfurylase	AGAP009094-RA	AGAP009094-RA	3R	25571979	25573793	-1	1	1.45269	5.39e-11	8.25987	1.21247	1.98e-10	7.86445
CUST_10359_PI422575199	40s ribosomal protein sa	AGAP011777-RA	AGAP011777-RA	3L	33170785	33172368	1	1	0.998332	2.32e-06	4.82138	1.20525	1.88e-07	5.67186
CUST_9042_PI422575199	---NA---	AGAP010374-RA	AGAP010374-RA	3L	2325001	2325367	1	1	1.10007	1.4e-08	6.52919	1.20263	7.2e-10	7.46789
DETOX_770_PI422610884	SP11372 - Serine protease; target probed by LSTM-AGAM-DETOX V3 probe agam-detox-2C2	SP11372	AGAP001240-RA	2R	1882633	1884715	1	1	0.738726	0.0178435	1.63028	1.20198	0.000316256	3.08261
CUST_3282_PI422575199	solute carrier family 39-like protein	AGAP007713-RA	AGAP007713-RA	2L	49195752	49198404	1	4	1.03196	3.35e-10	7.70881	1.18546	9.78e-12	8.77811
DETOX_361_PI422610884	CYP4G16	CYP4G16	AGAP001076-RA	X	22937392	22947129	-1	4	2.42929	8.86e-14	10.0715	1.18267	4.49e-09	6.89477
CUST_13562_PI422575199	tep2 protein	AGAP008368-RA	AGAP008368-RA	3R	10083049	10087589	-1	1	1.63036	4.56e-11	8.3138	1.18113	1.26e-09	7.2995
CUST_4863_PI422575199	lipid storage droplets surface-binding protein 1	AGAP002890-RA	AGAP002890-RA	2R	28940946	28943675	1	2	1.29095	1.34e-05	4.20973	1.17957	1.51e-05	4.169
CUST_1820_PI422575199	lrim1	AGAP006348-RA	AGAP006348-RA	2L	30329656	30331296	-1	1	1.05919	6.52e-07	5.25962	1.17488	8.63e-08	5.93003
CUST_9407_PI422575199	zinc metalloproteinase nas-12	AGAP010764-RA	AGAP010764-RA	3L	10011452	10012510	1	1	0.621362	7.9e-06	4.39719	1.16647	1.61e-10	7.92711
CUST_13450_PI422575199	uncharacterized polypeptide	AGAP010226-RA	AGAP010226-RA	3R	51272221	51289162	-1	3	1.0416	3.82e-11	8.36355	1.16347	6.41e-13	9.55823
CUST_5959_PI422575199	aminopeptidase n	AGAP013393-RA	AGAP013393-RA	2R	42070199	42073464	1	1	0.558692	0.000850971	2.72531	1.15075	5.11e-08	6.10218
CUST_756_PI422575199	ribonuclease uk114	AGAP005327-RA	AGAP005327-RA	2L	14114567	14115657	1	1	0.622125	0.000100549	3.49515	1.14615	1.11e-08	6.60229
CUST_3280_PI422575199	solute carrier family 39-like protein	AGAP007713-RC	AGAP007713-RC	2L	49195752	49198404	1	4	1.01868	4.22e-12	9.01744	1.14533	6.32e-13	9.55962
DETOX_593_PI422610884	GSTD3 - Glutathion S-transferase; target probed by LSTM-AGAM-DETOX V3 probe agam-detox-1N10	GSTD3	AGAP004382-RA	2R	55509263	55510160	-1	1	0.9238	7.86e-05	3.5834	1.13763	6.3e-06	4.47536
CUST_10594_PI422575199	serine protease	AGAP012036-RA	AGAP012036-RA	3L	36795960	36799743	-1	1	0.700156	1.41e-07	5.76638	1.13662	2.41e-11	8.51267
CUST_10906_PI422575199	mdl1	AGAP012352-RA	AGAP012352-RA	3L	40909880	40910871	-1	1	1.12795	1.03e-07	5.87166	1.13419	4.29e-08	6.15789
CUST_1707_PI422575199	AGAP006199-PA [Anopheles gambiae str. PEST]	AGAP006199-RA	AGAP006199-RA	2L	28222220	28222916	-1	1	1.06224	7.21e-07	5.2242	1.13389	1.03e-07	5.87295
CUST_5961_PI422575199	aminopeptidase n	AGAP013188-RA	AGAP013188-RA	2R	42094116	42098276	1	1	0.482479	0.00221441	2.38137	1.13365	4.51e-08	6.1419
DETOX_771_PI422610884	SP11372 - Serine protease; target probed by LSTM-AGAM-DETOX V3 probe agam-detox-2C2; alternative detox probe for AG_DETOX_P258	SP11372	AGAP001240-RA	2R	1882633	1884715	1	1	0.66984	0.0239175	1.52631	1.13334	0.000309599	3.08999
DETOX_592_PI422610884	GSTD3 - Glutathion S-transferase; target probed by LSTM-AGAM-DETOX V3 probe agam-detox-1N10	GSTD3	AGAP004382-RA	2R	55509263	55510160	-1	1	1.09705	5.97e-10	7.53037	1.13062	6.1e-11	8.22841
DETOX_594_PI422610884	GSTD3 - Glutathion S-transferase; target probed by LSTM-AGAM-DETOX V3 probe agam-detox-1N10; alternative detox probe for AG_DETOX_P198	GSTD3	AGAP004382-RA	2R	55509263	55510160	-1	1	1.06007	1.44e-09	7.25944	1.12241	1.27e-10	7.99891
CUST_11122_PI422575199	enolase	AGAP007827-RA	AGAP007827-RA	3R	1483634	1487210	1	3	0.720674	0.000133858	3.39314	1.12143	3.63e-07	5.4572
CUST_3281_PI422575199	solute carrier family 39-like protein	AGAP007713-RB	AGAP007713-RB	2L	49195752	49198404	1	4	0.999831	3.35e-10	7.70881	1.1213	2.57e-11	8.49839
DETOX_363_PI422610884	CYP4G16	CYP4G16	AGAP001076-RA	X	22937392	22947129	-1	4	1.78399	9.71e-12	8.77811	1.12096	6.96e-09	6.7571
CUST_4116_PI422575199	AGAP002341-PA [Anopheles gambiae str. PEST]	AGAP002341-RA	AGAP002341-RA	2R	20288825	20290349	-1	1	0.72831	3.1e-07	5.50954	1.11802	1.09e-10	8.05206
CUST_32_PI422575199	spirit	AGAP004700-RA	AGAP004700-RA	2L	2013634	2015127	1	2	0.612235	0.000338883	3.05819	1.11471	1.54e-07	5.73891
CUST_9003_PI422575199	low molecular mass ubiquinone-binding protein	AGAP010337-RA	AGAP010337-RA	3L	1664258	1664967	-1	1	1.09641	3.87e-10	7.66536	1.11469	5.91e-11	8.23581
CUST_240_PI422575199	salivary secreted peptide	AGAP004883-RA	AGAP004883-RA	2L	4939315	4940319	1	1	1.00343	4.09e-06	4.62684	1.11067	1.11e-06	5.0766
CUST_10099_PI422575199	leucine rich protein	AGAP011503-RA	AGAP011503-RA	3L	25674044	25675124	-1	1	0.5541	0.00134401	2.56132	1.10982	2.95e-07	5.52578
CUST_3279_PI422575199	solute carrier family 39-like protein	AGAP007713-RD	AGAP007713-RD	2L	49195752	49198404	1	4	0.947162	6.1e-11	8.22841	1.10742	3.79e-12	9.03459
CUST_10189_PI422575199	AGAP011604-PA [Anopheles gambiae str. PEST]	AGAP011604-RA	AGAP011604-RA	3L	29404478	29405218	-1	1	0.607783	0.000683929	2.80529	1.10371	3.83e-07	5.43791
CUST_6791_PI422575199	protein takeout	AGAP004262-RA	AGAP004262-RA	2R	53459331	53461749	1	1	1.95907	1.01e-10	8.06641	1.1014	1.92e-07	5.66508
CUST_1790_PI422575199	hemolymph protein	AGAP006275-RA	AGAP006275-RA	2L	29082536	29083876	1	1	1.1322	2.65e-07	5.5606	1.10017	2.43e-07	5.58838
CUST_2218_PI422575199	chymotrypsin 1	AGAP006709-RA	AGAP006709-RA	2L	37118475	37119488	-1	1	2.39853	3.8e-08	6.19843	1.09163	0.000366496	3.02934
CUST_5960_PI422575199	aminopeptidase n	AGAP013255-RA	AGAP013255-RA	2R	42088785	42093294	1	1	0.718373	5.62e-05	3.70437	1.09025	2.17e-07	5.62446
DETOX_449_PI422610884	CYP6N1 - Cytochrome P450 monooxygenase; target probed by LSTM-AGAM-DETOX V3 probe agam-detox-1M22	CYP6N1	AY028786	0	0	0	0	0	1.58636	1.44e-11	8.66332	1.09012	2.3e-09	7.10414
CUST_3891_PI422575199	AGAP013290-PB [Anopheles gambiae str. PEST]	AGAP013290-RB	AGAP013290-RB	2R	17512465	17514965	1	2	0.525243	0.000241297	3.18059	1.08653	7.09e-09	6.75128
CUST_11326_PI422575199	ttc19 protein	AGAP008033-RA	AGAP008033-RA	3R	4761802	4763268	1	1	0.521906	0.000765833	2.76349	1.08455	1.47e-07	5.7531
CUST_11079_PI422575199	3-hydroxyacyl-coa dehyrogenase	AGAP007784-RA	AGAP007784-RA	3R	833176	836369	1	2	0.885502	7.15e-06	4.43189	1.08198	1.55e-07	5.73539
CUST_6860_PI422575199	AGAP012966-PA [Anopheles gambiae str. PEST]	AGAP012966-RA	AGAP012966-RA	2R	54393884	54394355	1	1	0.697523	0.00249826	2.33793	1.07891	1.76e-05	4.11467
CUST_9915_PI422575199	hypothetical conserved protein	AGAP011317-RA	AGAP011317-RA	3L	20946446	20947670	1	1	1.46013	3.98e-08	6.1841	1.07705	8.44e-07	5.17029
CUST_11510_PI422575199	trehalose-6-phosphate synthase 1	AGAP008227-RA	AGAP008227-RA	3R	7167425	7172871	-1	1	1.29136	5.27e-09	6.84352	1.0728	2.58e-08	6.32572
CUST_14023_PI422575199	fatty acid	AGAP012920-RA	AGAP012920-RA	UNKN	39225433	39226120	-1	1	0.47073	0.000426778	2.97497	1.0692	3.43e-09	6.97631
CUST_12603_PI422575199	cellular retinaldehyde-binding protein	AGAP009380-RA	AGAP009380-RA	3R	31866871	31868107	-1	1	0.737155	6.89e-05	3.63106	1.06874	2.62e-07	5.56454
CUST_3829_PI422575199	adipokinetic hormone receptor	AGAP002156-RA	AGAP002156-RA	2R	16572378	16574313	1	1	1.31185	1.53e-08	6.50219	1.06543	8.83e-08	5.92288
CUST_5787_PI422575199	serpin 11 non-inhibitory serine protease inhibitor	AGAP001377-RA	AGAP001377-RA	2R	4017727	4020192	1	1	0.807879	1.23e-05	4.24	1.06155	9.06e-08	5.91332
CUST_10442_PI422575199	mad2l1 binding	AGAP011878-RA	AGAP011878-RA	3L	34605874	34606864	-1	1	1.75589	2.02e-12	9.21329	1.05457	5.85e-09	6.8112
CUST_4634_PI422575199	tryptophan oxygenase	AGAP002721-RA	AGAP002721-RA	2R	26234853	26238591	-1	1	0.528164	1.29e-05	4.22283	1.04882	1.58e-10	7.9304
CUST_13374_PI422575199	cytochrome b5-related	AGAP010150-RA	AGAP010150-RA	3R	49504044	49508479	-1	1	1.07339	7.83e-10	7.44232	1.04221	1.62e-10	7.92649
CUST_9746_PI422575199	mitochondrial f0 atp synthase d	AGAP011131-RA	AGAP011131-RA	3L	17689307	17690340	1	1	0.773525	1.07e-06	5.08851	1.03842	3.34e-09	6.98572
CUST_9713_PI422575199	l-asparaginase	AGAP011098-RA	AGAP011098-RA	3L	16824981	16825968	1	1	1.43343	1.17e-07	5.82804	1.0379	2.41e-06	4.80903
CUST_3450_PI422575199	protease m1 zinc metalloprotease	AGAP012984-RA	AGAP012984-RA	2R	11826670	11829618	1	1	1.55062	5.67e-11	8.24719	1.02405	6.7e-09	6.76819
CUST_3528_PI422575199	glycogen debranching enzyme	AGAP001200-RA	AGAP001200-RA	2R	1284944	1291277	1	2	1.69369	3.23e-11	8.42287	1.02236	1.48e-08	6.51147
DETOX_386_PI422610884	CYP4H24 - Cytochrome P450 monooxygenase; suspected Ensembl annotation error; target probed by LSTM-AGAM-DETOX V3 probe agam-detox-1C22	CYP4H24	AGAP000088-RA	X	1457228	1458852	1	1	1.26726	7.05e-08	5.99757	1.02182	1.33e-06	5.01356
CUST_13282_PI422575199	beta-hexosaminidase b	AGAP010056-RA	AGAP010056-RA	3R	48468803	48473896	1	1	1.0386	1.93e-09	7.16244	1.01873	8.17e-10	7.42859
CUST_8622_PI422575199	short-chain dehydrogenase	AGAP012953-RA	AGAP012953-RA	X	5010455	5014238	-1	1	0.838263	3.71e-07	5.44955	1.01429	3.82e-09	6.94294
CUST_6938_PI422575199	AGAP013185-PA [Anopheles gambiae str. PEST]	AGAP013185-RA	AGAP013185-RA	2R	5722189	5723201	-1	1	1.5441	5.98e-07	5.28847	1.01243	9.72e-05	3.50732
CUST_33_PI422575199	spirit	AGAP004700-RB	AGAP004700-RB	2L	2013634	2015127	1	2	0.55635	0.000575124	2.86727	1.00809	3.95e-07	5.42682
CUST_9083_PI422575199	coagulation factor xi	AGAP010415-RA	AGAP010415-RA	3L	2976480	2977755	-1	1	1.31224	5.23e-10	7.56992	1.00743	6.14e-09	6.79644
CUST_1655_PI422575199	c-amp-dependent rap1 guanine-nucleotide exchange factor	AGAP006157-RA	AGAP006157-RA	2L	27365176	27365859	-1	1	0.50829	0.000690733	2.80144	1.00616	8.61e-08	5.93027
CUST_11234_PI422575199	glycogen phosphorylase	AGAP007939-RA	AGAP007939-RA	3R	3217893	3222170	-1	1	0.795273	3.49e-06	4.68052	0.999147	6.17e-08	6.04041
CUST_2570_PI422575199	urokinase-type plasminogen activator	AGAP007043-RB	AGAP007043-RB	2L	41561354	41563347	-1	2	0.899853	2.16e-05	4.04363	0.996166	6.42e-06	4.46904
CUST_12882_PI422575199	adenylate kinase 3	AGAP009660-RA	AGAP009660-RA	3R	37679291	37679941	-1	1	0.922142	3.73e-08	6.20358	0.995532	2.59e-09	7.06453
CUST_4475_PI422575199	mitochondrial nadh-ubiquinone oxidoreductase aggg subunit	AGAP002630-RA	AGAP002630-RA	2R	24619825	24620932	-1	1	0.788025	4.2e-06	4.61701	0.994462	1.89e-07	5.67033
CUST_9798_PI422575199	AGAP011184-PA [Anopheles gambiae str. PEST]	AGAP011184-RA	AGAP011184-RA	3L	18300300	18301255	-1	1	1.78505	2.1e-11	8.55863	0.992208	7.94e-08	5.95698
CUST_2164_PI422575199	isocitrate dehydrogenase	AGAP006660-RA	AGAP006660-RA	2L	36426076	36430048	-1	3	0.737925	5.53e-07	5.31447	0.99213	1.75e-09	7.195
CUST_3529_PI422575199	glycogen debranching enzyme	AGAP001200-RB	AGAP001200-RB	2R	1284944	1291277	1	2	1.67878	4.81e-11	8.29661	0.991416	2.14e-08	6.38884
CUST_2333_PI422575199	3-ketoacyl-coa mitochondrial (beta- ketothiolase) (acetyl-coa acyltransferase) (mitochondrial 3-oxoacyl- coa thiolase)	AGAP006821-RA	AGAP006821-RA	2L	38890935	38893474	1	1	0.754126	6e-06	4.4926	0.985831	4.2e-08	6.16544
CUST_11965_PI422575199	mitochondrial cytochrome c oxidase subunit 5b isoform 1	AGAP008724-RA	AGAP008724-RA	3R	16067602	16069099	-1	1	0.800353	6.44e-06	4.46793	0.985419	2.27e-07	5.6096
CUST_2671_PI422575199	5 nucleotidase	AGAP007140-RA	AGAP007140-RA	2L	43559192	43561083	1	1	0.478544	0.000425977	2.97553	0.985049	1.84e-08	6.43741
CUST_5506_PI422575199	venom allergen 5	AGAP003354-RA	AGAP003354-RA	2R	36524171	36525319	1	1	3.38048	6.34e-12	8.90636	0.983808	8.75e-05	3.54482
CUST_6937_PI422575199	AGAP013005-PA [Anopheles gambiae str. PEST]	AGAP013005-RA	AGAP013005-RA	2R	5723787	5725030	-1	1	1.1961	6.76e-06	4.45096	0.983231	4.24e-05	3.8059
CUST_9375_PI422575199	serine protease	AGAP010730-RA	AGAP010730-RA	3L	9014113	9014954	1	1	0.423701	0.00456619	2.11975	0.980814	2.36e-07	5.59893
CUST_751_PI422575199	d-amino acid oxidase	AGAP005323-RB	AGAP005323-RB	2L	14057406	14073092	1	2	1.05988	2.58e-07	5.56969	0.980747	4.22e-07	5.40422
DETOX_444_PI422610884	CYP6M3 - Cytochrome P450 monooxygenase; target probed by LSTM-AGAM-DETOX V3 probe agam-detox-1F17; alternative detox probe for AG_DETOX_P148	CYP6M3	AGAP008213-RA	3R	6931811	6933699	1	1	0.804604	1.21e-06	5.04836	0.98023	5.21e-08	6.09631
CUST_8082_PI422575199	cytochrome c subunit	AGAP000851-RA	AGAP000851-RA	X	15724065	15725189	-1	1	0.963179	2.43e-10	7.79949	0.978831	2.47e-11	8.50762
CUST_2569_PI422575199	urokinase-type plasminogen activator	AGAP007043-RA	AGAP007043-RA	2L	41561354	41563347	-1	2	0.914327	5.07e-05	3.74214	0.978468	2.14e-05	4.04636
CUST_1941_PI422575199	translation initiation factor 1	AGAP006459-RA	AGAP006459-RA	2L	32370953	32375631	1	1	1.06174	6.21e-08	6.03883	0.977832	1.97e-07	5.65687
CUST_13147_PI422575199	inosine-uridine preferring nucleoside hydrolase	AGAP009922-RA	AGAP009922-RA	3R	45326024	45327259	-1	1	0.77601	5.41e-08	6.08452	0.974351	3.99e-10	7.65835
CUST_11508_PI422575199	trehalose-6-phosphate phosphatase	AGAP008225-RA	AGAP008225-RA	3R	7163635	7165312	1	1	0.557032	0.000161987	3.32424	0.973335	5.95e-08	6.05331
CUST_13736_PI422575199	juvenile hormone-inducible	AGAP012604-RA	AGAP012604-RA	UNKN	19223537	19224790	1	1	1.59736	5.41e-13	9.60283	0.970152	1.9e-10	7.87874
CUST_10606_PI422575199	citrate synthase	AGAP012048-RA	AGAP012048-RA	3L	36859940	36869012	1	1	0.38818	0.0344609	1.397	0.967713	1.99e-05	4.07236
CUST_5773_PI422575199	threonine dehydratase deaminase	AGAP003571-RB	AGAP003571-RB	2R	39763896	39770739	1	3	1.10681	2.36e-06	4.81521	0.967542	6.19e-06	4.48148
DETOX_490_PI422610884	CYP6Z3	CYP6Z3	AGAP008217-RA	3R	6971669	6973290	-1	1	0.731512	0.000139094	3.37956	0.967461	3.49e-06	4.68016
DETOX_642_PI422610884	GSTMS3 - Glutathion S-transferase; target probed by LSTM-AGAM-DETOX V3 probe agam-detox-1C10; alternative detox probe for AG_DETOX_P214	GSTMS3	AGAP009946-RA	3R	45853445	45854470	1	1	1.12983	7.76e-08	5.96451	0.965854	2.11e-07	5.63419
CUST_9899_PI422575199	alkaline phosphatase	AGAP011302-RA	AGAP011302-RA	3L	20759083	20766129	1	1	1.44054	2.6e-08	6.32335	0.957466	6.41e-06	4.46917
CUST_7455_PI422575199	triose phosphate isomerase	AGAP001630-RA	AGAP001630-RA	2R	7025243	7026261	-1	1	0.636367	4.13e-05	3.81556	0.955075	1.18e-07	5.82672
CUST_3921_PI422575199	thymus-specific serine protease	AGAP001240-RA	AGAP001240-RA	2R	1882633	1884715	1	1	0.860541	0.000112662	3.45436	0.953876	1.02e-05	4.30491
CUST_12776_PI422575199	microfibril-associated glycoprotein 4	AGAP009556-RA	AGAP009556-RA	3R	36127568	36145659	1	1	0.832792	3.26e-07	5.49202	0.951703	3.06e-08	6.26759
DETOX_507_PI422610884	CYP9K1 - Cytochrome P450 monooxygenase; target probed by LSTM-AGAM-DETOX V3 probe agam-detox-1F21; alternative detox probe for AG_DETOX_P169	CYP9K1	AGAP000818-RA	X	15240572	15242864	-1	1	0.24002	0.0170035	1.64754	0.950989	7.09e-09	6.75128
CUST_8439_PI422575199	CYP4G16	AGAP001076-RC	AGAP001076-RC	X	22937392	22947129	-1	4	2.21037	4.05e-13	9.68613	0.949888	5.09e-08	6.10326
CUST_1561_PI422575199	odorant binding protein (agap006076-pa)	AGAP006076-RA	AGAP006076-RA	2L	26104148	26104931	1	1	2.29181	4.77e-15	10.8684	0.949433	1.42e-09	7.26289
CUST_12607_PI422575199	AGAP009384-PA [Anopheles gambiae str. PEST]	AGAP009384-RA	AGAP009384-RA	3R	31895575	31898859	-1	1	1.34959	7.6e-11	8.15876	0.94796	8.68e-09	6.68334
CUST_7493_PI422575199	AGAP001181-PA [Anopheles gambiae str. PEST]	AGAP001181-RA	AGAP001181-RA	2R	789095	789957	1	1	0.686211	2.2e-06	4.83859	0.946702	4.02e-09	6.92827
CUST_9177_PI422575199	organic cation transporter protein	AGAP010509-RA	AGAP010509-RA	3L	5244024	5251183	-1	1	1.0915	5.56e-09	6.82554	0.944035	9.47e-09	6.6538
CUST_4284_PI422575199	ribosomal protein l26e	AGAP002468-RA	AGAP002468-RA	2R	21835953	21836716	1	1	0.98465	1.94e-08	6.41862	0.943603	6.88e-09	6.76002
CUST_9297_PI422575199	AGAP010640-PA [Anopheles gambiae str. PEST]	AGAP010640-RA	AGAP010640-RA	3L	7898310	7902990	-1	1	1.1245	1.49e-08	6.50994	0.94283	4.96e-08	6.11174
CUST_13582_PI422575199	uncharacterized fam18-like protein cg5021-like	AGAP012432-RA	AGAP012432-RA	UNKN	465890	466427	1	1	1.11211	2.1e-12	9.20574	0.942405	4.2e-12	9.01744
CUST_5507_PI422575199	venom allergen 5	AGAP013192-RA	AGAP013192-RA	2R	36528412	36529582	1	1	2.70165	2.7e-13	9.76849	0.942332	5.11e-07	5.34108
CUST_9587_PI422575199	tubulin alpha-1 chain	AGAP010971-RA	AGAP010971-RA	3L	14341371	14342747	-1	1	0.533157	0.000418698	2.98146	0.93916	4.44e-07	5.38646
CUST_7666_PI422575199	serine protease	AGAP003058-RA	AGAP003058-RA	2R	31605985	31607242	-1	1	0.904044	0.000126596	3.41249	0.936039	6.88e-05	3.63162
CUST_2394_PI422575199	h+ transporting atp synthase subunit e	AGAP006879-RA	AGAP006879-RA	2L	39319780	39320739	1	1	1.52429	1.81e-07	5.68399	0.935451	7.76e-05	3.58863
CUST_8440_PI422575199	CYP4G16	AGAP001076-RA	AGAP001076-RA	X	22937392	22947129	-1	4	2.15166	7.72e-13	9.52631	0.934731	5.18e-08	6.09777
CUST_3003_PI422575199	diazepam binding inhibitor	AGAP007460-RB	AGAP007460-RB	2L	46709540	46713147	1	2	1.11357	5.19e-07	5.33532	0.93228	9.91e-07	5.11571
CUST_3276_PI422575199	transient receptor potential mucolipin	AGAP007710-RA	AGAP007710-RA	2L	49171517	49173289	-1	1	1.01844	4.39e-12	9.00936	0.931105	7.13e-12	8.8663
CUST_8438_PI422575199	CYP4G16	AGAP001076-RB	AGAP001076-RB	X	22937392	22947129	-1	4	2.16359	3.15e-13	9.74801	0.930137	3.23e-08	6.25075
DETOX_448_PI422610884	CYP6N1 - Cytochrome P450 monooxygenase; target probed by LSTM-AGAM-DETOX V3 probe agam-detox-1M22	CYP6N1	AY028786	0	0	0	0	0	1.73918	3e-12	9.08512	0.919436	2.93e-08	6.28175
CUST_10403_PI422575199	mitochondrial cytochrome c oxidase assembly protein cu2+ chaperone cox17	AGAP011826-RA	AGAP011826-RA	3L	33864114	33864822	-1	1	0.955878	4.74e-08	6.12497	0.917253	1.95e-08	6.4167
CUST_765_PI422575199	ctlma2	AGAP005334-RA	AGAP005334-RA	2L	14232533	14233424	1	1	1.19927	1.09e-07	5.85238	0.915173	1.13e-06	5.07045
CUST_4303_PI422575199	amp dependent coa ligase	AGAP002503-RA	AGAP002503-RA	2R	22051162	22066256	-1	1	0.898619	2.86e-10	7.74993	0.914737	4.83e-11	8.29545
CUST_9206_PI422575199	laminin subunit beta-1	AGAP010548-RA	AGAP010548-RA	3L	6175022	6176322	-1	1	0.973318	1.82e-06	4.90806	0.912413	8.74e-07	5.15819
CUST_12611_PI422575199	circadian clock-controlled	AGAP009388-RA	AGAP009388-RA	3R	31923805	31938721	-1	1	1.41176	1.3e-12	9.34463	0.903919	3.57e-10	7.68868
CUST_13140_PI422575199		AGAP009916-RB	AGAP009916-RB	3R	45250604	45279514	1	2	0.774628	2.4e-05	4.00656	0.903356	1.96e-06	4.87977
CUST_9051_PI422575199	oligopeptide transporter	AGAP010383-RA	AGAP010383-RA	3L	2418050	2420425	1	1	0.519628	0.000736084	2.77798	0.902754	1.67e-06	4.93568
CUST_5771_PI422575199	threonine dehydratase deaminase	AGAP003571-RC	AGAP003571-RC	2R	39763896	39770739	1	3	1.05595	3.16e-06	4.71426	0.902548	1.1e-05	4.27985
CUST_11501_PI422575199	CYP6Z3	AGAP008217-RA	AGAP008217-RA	3R	6971669	6973290	-1	1	0.646202	0.000280221	3.12587	0.901728	4.06e-06	4.62885
DETOX_684_PI422610884	NIT8492 - Nitrilase; target probed by LSTM-AGAM-DETOX V3 probe agam-detox-2A1; alternative detox probe for AG_DETOX_P228	NIT8492	AGAP003516-RA	2R	39069097	39070274	1	1	1.07263	3.87e-06	4.64526	0.901172	1.46e-05	4.17934
CUST_9517_PI422575199	#NAME?	AGAP010885-RA	AGAP010885-RA	3L	12478591	12480760	-1	1	0.823615	1.43e-07	5.76298	0.900941	2.18e-08	6.38303
CUST_157_PI422575199	protease m1 zinc metalloprotease	AGAP004809-RA	AGAP004809-RA	2L	3793554	3797323	-1	1	1.50433	1.75e-08	6.45506	0.900011	4.17e-06	4.61959
CUST_9902_PI422575199	alkaline phosphatase	AGAP011305-RA	AGAP011305-RA	3L	20768870	20771201	-1	1	1.31495	1.95e-05	4.08034	0.899759	0.000553136	2.88096
CUST_79_PI422575199	pyruvate mitochondrial	AGAP004742-RB	AGAP004742-RB	2L	2998916	3008084	-1	2	0.859055	2.51e-06	4.79535	0.899712	2.78e-07	5.5453
CUST_12035_PI422575199	phosphoglycerate kinase	AGAP008802-RA	AGAP008802-RA	3R	18055021	18056757	-1	1	0.555745	0.00105803	2.64729	0.899579	6.9e-06	4.44429
CUST_6792_PI422575199	protein takeout-like	AGAP004263-RA	AGAP004263-RA	2R	53467885	53469763	1	1	0.889424	3.25e-08	6.24949	0.899329	4.02e-09	6.9278
CUST_303_PI422575199	heat shock protein 70	AGAP004944-RA	AGAP004944-RA	2L	6544141	6546511	-1	1	0.683893	0.000324713	3.07343	0.895913	1.83e-05	4.10222
CUST_12310_PI422575199	mitochondrial 28s ribosomal protein s14	AGAP009077-RA	AGAP009077-RA	3R	25443333	25443899	-1	1	1.08136	1.52e-11	8.64933	0.893441	7.35e-11	8.16937
DETOX_751_PI422610884	RPL19 - House-keeping gene; target probed by LSTM-AGAM-DETOX V3 probe agam-detox-1B21	RPL19	AGAP004422-RA	2R	55869545	55870866	-1	1	0.951509	6.43e-09	6.78359	0.89296	3.05e-09	7.01244
DETOX_683_PI422610884	NIT8492 - Nitrilase; target probed by LSTM-AGAM-DETOX V3 probe agam-detox-2A1	NIT8492	AGAP003516-RA	2R	39069097	39070274	1	1	1.01378	7.42e-06	4.4194	0.892052	1.29e-05	4.2238
CUST_3004_PI422575199	diazepam binding inhibitor	AGAP007460-RA	AGAP007460-RA	2L	46709540	46713147	1	2	1.07188	7.24e-07	5.2227	0.885287	1.55e-06	4.9631
CUST_7555_PI422575199	sphingosine-1-phosphate lyase	AGAP001724-RA	AGAP001724-RA	2R	8933814	8936243	-1	1	0.837905	6.1e-10	7.52478	0.883961	2.51e-11	8.50225
CUST_1823_PI422575199	protein kinase c	AGAP006353-RA	AGAP006353-RA	2L	30441742	30442295	1	1	1.22978	1.24e-09	7.30283	0.883303	3.36e-08	6.23967
CUST_9131_PI422575199	acyl carrier protein	AGAP010464-RA	AGAP010464-RA	3L	3944637	3946050	-1	1	1.04964	6.62e-08	6.01898	0.882651	1.93e-07	5.66386
CUST_489_PI422575199	hepatic triacylglycerol lipase	AGAP005103-RA	AGAP005103-RA	2L	10139697	10142653	-1	1	1.19659	1.97e-07	5.65708	0.882061	2.18e-06	4.84264
CUST_5700_PI422575199	nitrilase and fragile histidine triad fusion protein hit	AGAP013231-RA	AGAP013231-RA	2R	39066115	39067722	1	1	1.02703	6.53e-06	4.46307	0.880406	1.37e-05	4.20077
CUST_78_PI422575199	pyruvate mitochondrial	AGAP004742-RA	AGAP004742-RA	2L	2998916	3008084	-1	2	0.827495	5.2e-06	4.54295	0.878553	4.79e-07	5.36215
CUST_140_PI422575199	lipase	AGAP004794-RA	AGAP004794-RA	2L	3596961	3598493	1	1	0.455163	0.00545844	2.05501	0.878262	4.47e-06	4.59529
CUST_936_PI422575199	acetoin reductase	AGAP005502-RA	AGAP005502-RA	2L	16247181	16249286	1	1	1.11789	2.84e-06	4.75107	0.877606	1.65e-05	4.13773
CUST_13656_PI422575199	short-chain dehydrogenase	AGAP012513-RA	AGAP012513-RA	UNKN	9867560	9869630	1	1	0.823081	1.66e-06	4.93934	0.876633	1.99e-07	5.65525
CUST_67_PI422575199	secretory phospholipase	AGAP004731-RA	AGAP004731-RA	2L	2867519	2886486	-1	1	0.671116	0.0023005	2.36765	0.876331	6.21e-05	3.66905
CUST_1616_PI422575199	ultraviolet-sensitive opsin	AGAP006126-RA	AGAP006126-RA	2L	27014424	27019793	1	2	1.19158	1.93e-07	5.66409	0.875034	5.21e-06	4.54202
CUST_10377_PI422575199	transaldolase	AGAP011800-RA	AGAP011800-RA	3L	33331569	33333537	-1	1	0.604246	8.17e-07	5.18166	0.874358	1.24e-09	7.30325
CUST_6121_PI422575199	glucose dehydrogenase	AGAP003785-RC	AGAP003785-RC	2R	43290670	43300083	-1	5	1.87084	1.89e-11	8.57747	0.874346	4.29e-07	5.39785
CUST_6838_PI422575199	isoform c	AGAP004300-RA	AGAP004300-RA	2R	54202388	54204464	1	1	0.975374	1.11e-09	7.33701	0.873923	9.73e-10	7.37772
DETOX_682_PI422610884	NIT8492 - Nitrilase; target probed by LSTM-AGAM-DETOX V3 probe agam-detox-2A1	NIT8492	AGAP003516-RA	2R	39069097	39070274	1	1	0.95291	7.6e-06	4.41095	0.872196	9.11e-06	4.34636
CUST_12339_PI422575199	AGAP009107-PA [Anopheles gambiae str. PEST]	AGAP009107-RA	AGAP009107-RA	3R	25652186	25653179	1	1	0.585771	8.68e-07	5.16044	0.86997	6.44e-10	7.5048
CUST_5976_PI422575199	aminopeptidase n	AGAP003695-RA	AGAP003695-RA	2R	42053060	42056381	-1	1	1.23886	1.63e-09	7.21848	0.869889	6.54e-08	6.02198
CUST_10429_PI422575199	short-chain dehydrogenase	AGAP011852-RA	AGAP011852-RA	3L	34099972	34101082	-1	1	0.963867	1.65e-05	4.1371	0.867807	1.78e-05	4.11088
CUST_13355_PI422575199	3-2-trans-enoyl-CoA isomerase	AGAP010130-RA	AGAP010130-RA	3R	49265590	49267033	-1	2	0.821513	4.36e-08	6.15313	0.865999	3.55e-09	6.96464
CUST_307_PI422575199	deoxyribonuclease i	AGAP004948-RA	AGAP004948-RA	2L	6693033	6694970	-1	1	0.826468	2.89e-09	7.03089	0.863907	3.04e-10	7.73733
CUST_10219_PI422575199	AGAP011636-PA [Anopheles gambiae str. PEST]	AGAP011636-RA	AGAP011636-RA	3L	30459354	30459875	1	1	0.800857	1.47e-05	4.17727	0.863551	4.54e-06	4.59024
CUST_11020_PI422575199	clipa6 protein	AGAP011789-RA	AGAP011789-RA	3L	33275117	33276554	-1	1	0.790849	2.91e-06	4.74219	0.859414	4.35e-07	5.39285
CUST_101_PI422575199	adhesion regulating molecule 1 (110 kda cell membrane glycoprotein)	AGAP004758-RC	AGAP004758-RC	2L	3070600	3072473	-1	3	0.872081	3.93e-10	7.66207	0.859194	1.46e-10	7.95453
CUST_5365_PI422575199	serine protease 14	AGAP003248-RA	AGAP003248-RA	2R	34459982	34461010	-1	1	0.768158	0.00262966	2.31953	0.857653	0.000776197	2.75861
CUST_10109_PI422575199	actin	AGAP011514-RA	AGAP011514-RA	3L	26294061	26295679	-1	1	0.602756	0.00271523	2.30791	0.857549	8.72e-05	3.54624
CUST_5614_PI422575199	isoform a	AGAP003453-RA	AGAP003453-RA	2R	37877209	37879880	1	1	0.754587	1.03e-05	4.30309	0.856113	3.59e-07	5.46053
CUST_3289_PI422575199	AGAP007718-PA [Anopheles gambiae str. PEST]	AGAP007718-RA	AGAP007718-RA	2L	49255617	49257728	1	1	0.995084	1.91e-07	5.66714	0.855508	1.46e-06	4.98357
CUST_11645_PI422575199	mannose-p-dolichol utilization defect 1 protein	AGAP008375-RA	AGAP008375-RA	3R	10112828	10113822	-1	1	0.848782	1.51e-11	8.64933	0.854197	3.98e-12	9.0267
DETOX_491_PI422610884	CYP6Z3	CYP6Z3	AGAP008217-RA	3R	6971669	6973290	-1	1	0.722515	0.000202441	3.24419	0.853874	3.42e-05	3.88146
DETOX_753_PI422610884	RPL19 - House-keeping gene; target probed by LSTM-AGAM-DETOX V3 probe agam-detox-1B21; alternative detox probe for AG_DETOX_P252	RPL19	AGAP004422-RA	2R	55869545	55870866	-1	1	0.885041	1.22e-08	6.57555	0.852436	2.81e-09	7.0403
CUST_2248_PI422575199	zinc finger protein	AGAP006736-RA	AGAP006736-RA	2L	37440161	37444142	1	1	1.32873	5.45e-08	6.08216	0.850943	1.85e-05	4.09729
CUST_7696_PI422575199	cg34034	AGAP004674-RA	AGAP004674-RA	2R	61303692	61306248	-1	1	0.957112	1.02e-07	5.87586	0.8509	9.81e-08	5.88713
CUST_4747_PI422575199	AGAP001323-PA [Anopheles gambiae str. PEST]	AGAP001323-RA	AGAP001323-RA	2R	2997177	2998252	-1	1	0.377008	0.00723162	1.95334	0.850266	7.16e-07	5.22677
CUST_5772_PI422575199	threonine dehydratase deaminase	AGAP003571-RA	AGAP003571-RA	2R	39763896	39770739	1	3	0.994197	7.5e-06	4.41547	0.849151	2.09e-05	4.05477
CUST_430_PI422575199	cyclin-related protein fam58a	AGAP005056-RA	AGAP005056-RA	2L	8888002	8889485	-1	1	0.722015	8.81e-06	4.35822	0.848764	1.14e-06	5.06662
CUST_10366_PI422575199	serine protease	AGAP011788-RA	AGAP011788-RA	3L	33271412	33273378	-1	2	0.706995	9.87e-07	5.11675	0.848445	3.22e-08	6.25127
CUST_11217_PI422575199	nonspecific lipid-transfer protein	AGAP007921-RA	AGAP007921-RA	3R	2822558	2826000	-1	1	0.587712	2.7e-05	3.96378	0.845403	5.74e-08	6.06492
CUST_6120_PI422575199	glucose dehydrogenase	AGAP003785-RD	AGAP003785-RD	2R	43290670	43300083	-1	5	1.85125	1.14e-10	8.03783	0.845402	1.87e-06	4.89722
DETOX_675_PI422610884	NADH_b5_red - NADH-cytochrome B5 reductase ; alternative detox probe for AG_DETOX_P225	NADH_b5_red	AGAP011300-RA	3L	20695106	20701761	1	1	0.681254	9.7e-08	5.89104	0.842855	9.18e-10	7.39654
CUST_11930_PI422575199	AGAP008688-PA [Anopheles gambiae str. PEST]	AGAP008688-RA	AGAP008688-RA	3R	14849206	14862231	1	2	0.81182	0.000171922	3.30269	0.842602	4.99e-05	3.74788
DETOX_752_PI422610884	RPL19 - House-keeping gene; target probed by LSTM-AGAM-DETOX V3 probe agam-detox-1B21	RPL19	AGAP004422-RA	2R	55869545	55870866	-1	1	0.902167	1.21e-08	6.5771	0.840919	4.69e-09	6.88109
CUST_6896_PI422575199	succinyl-coa synthetase beta chain	AGAP004352-RB	AGAP004352-RB	2R	54946117	54948447	-1	2	0.997372	2.27e-08	6.36859	0.837954	5.06e-08	6.10532
CUST_6380_PI422575199	AGAP013186-PA [Anopheles gambiae str. PEST]	AGAP013186-RA	AGAP013186-RA	2R	47880461	47881914	1	1	1.14548	2.11e-08	6.39396	0.837773	4.14e-07	5.4101
DETOX_625_PI422610884	GSTE5 - Glutathion S-transferase; target probed by LSTM-AGAM-DETOX V3 probe agam-detox-1N20	GSTE5	AGAP009192-RA	3R	28595009	28595773	-1	1	0.784314	1.2e-07	5.81804	0.835496	9.49e-09	6.65315
CUST_313_PI422575199	rhythmically expressed gene 2	AGAP004954-RA	AGAP004954-RA	2L	7177945	7180456	-1	1	0.708242	4.17e-07	5.40806	0.83549	6.85e-09	6.76157
CUST_6617_PI422575199	juvenile hormone-inducible	AGAP004133-RA	AGAP004133-RA	2R	50588487	50589855	-1	1	1.17143	1.73e-10	7.9066	0.833374	6.26e-09	6.79179
DETOX_546_PI422610884	GPX2A - Glutathione dependent peroxidase; target probed by LSTM-AGAM-DETOX V3 probe agam-detox-1O16; alternative detox probe for AG_DETOX_P182	GPX2A	AGAP004247-RA	2R	53207112	53209347	1	3	0.939491	1.14e-07	5.83797	0.832633	1.65e-07	5.71443
CUST_6897_PI422575199	succinyl-coa synthetase beta chain	AGAP004352-RA	AGAP004352-RA	2R	54946117	54948447	-1	2	0.990336	2.19e-08	6.38177	0.831918	4.51e-08	6.1419
CUST_12534_PI422575199	cral trio domain-containing protein	AGAP009311-RA	AGAP009311-RA	3R	31167033	31176230	1	3	0.385072	8.15e-06	4.3859	0.831615	7.27e-11	8.17322
CUST_10747_PI422575199	early meiotic induction protein	AGAP012191-RA	AGAP012191-RA	3L	38557663	38568880	-1	1	0.821177	2.31e-06	4.82357	0.82991	5.03e-07	5.34588
DETOX_674_PI422610884	NADH_b5_red - NADH-cytochrome B5 reductase	NADH_b5_red	AGAP011300-RA	3L	20695106	20701761	1	1	0.638652	1.34e-07	5.78084	0.829107	7.87e-10	7.44074
CUST_4938_PI422575199	ribonuclease p protein subunit	AGAP013417-RA	AGAP013417-RA	2R	29868774	29869323	1	1	1.15945	4.01e-10	7.65623	0.828182	1.47e-08	6.51395
CUST_9897_PI422575199	nadh-cytochrome b5 reductase	AGAP011300-RA	AGAP011300-RA	3L	20695106	20701761	1	1	0.637314	2.2e-07	5.62039	0.827579	1.45e-09	7.25704
CUST_9362_PI422575199	proteasome subunit beta type	AGAP010718-RA	AGAP010718-RA	3L	8974021	8975126	1	1	0.867456	5.65e-05	3.70256	0.827492	1.77e-05	4.11337
CUST_4812_PI422575199	chemosensory protein a 87a	AGAP002853-RA	AGAP002853-RA	2R	28309739	28310362	1	1	1.66822	3.95e-13	9.68613	0.825058	4.31e-09	6.90727
CUST_3256_PI422575199	serpin 14 non-inhibitory serine protease inhibitor	AGAP007692-RA	AGAP007692-RA	2L	49084812	49086463	1	1	0.32199	0.010618	1.81647	0.824214	2.65e-07	5.56117
CUST_1861_PI422575199	serine protease1 2	AGAP006385-RA	AGAP006385-RA	2L	31026669	31027451	-1	1	1.53306	1.74e-07	5.69843	0.821522	0.000182566	3.28136
CUST_5872_PI422575199	serine protease	AGAP013221-RA	AGAP013221-RA	2R	40688706	40690136	1	1	0.749587	0.000960567	2.68176	0.819352	0.00022422	3.20658
CUST_6919_PI422575199	pyrroline-5-carboxylate dehydrogenase	AGAP004366-RA	AGAP004366-RA	2R	55076645	55081932	-1	1	0.566301	0.000211959	3.22712	0.81921	2.62e-06	4.77893
CUST_13907_PI422575199	cytochrome p450	AGAP012800-RA	AGAP012800-RA	UNKN	30042061	30044007	-1	1	0.995908	1.3e-08	6.55356	0.817049	5.06e-08	6.10532
CUST_12043_PI422575199	AGAP008810-PA [Anopheles gambiae str. PEST]	AGAP008810-RA	AGAP008810-RA	3R	18127712	18129827	1	1	0.724933	3.02e-07	5.51759	0.816526	1.15e-08	6.59024
CUST_11502_PI422575199	cytochrome p450	AGAP008218-RA	AGAP008218-RA	3R	6973779	6975563	-1	1	0.579533	4.67e-07	5.37037	0.816346	2.21e-09	7.11659
CUST_117_PI422575199	pyruvate dehydrogenase	AGAP004773-RA	AGAP004773-RA	2L	3360197	3361330	1	1	0.937247	1.6e-09	7.22559	0.816135	1.57e-09	7.23111
CUST_3331_PI422575199	phospholipid scramblase 1	AGAP005498-RC	AGAP005498-RC	2L	16235991	16255422	-1	3	1.34773	8.44e-08	5.93605	0.815338	1.12e-05	4.27261
CUST_13171_PI422575199	microsomal glutathione s-transferase	AGAP009946-RA	AGAP009946-RA	3R	45853445	45854470	1	1	1.11337	4.31e-08	6.1565	0.814746	9.31e-07	5.13663
CUST_4186_PI422575199	trafficking protein particle complex subunit 6b	AGAP002385-RA	AGAP002385-RA	2R	20871484	20872178	-1	1	0.927595	5.5e-06	4.52324	0.812219	1.93e-05	4.08363
DETOX_641_PI422610884	GSTMS3 - Glutathion S-transferase; target probed by LSTM-AGAM-DETOX V3 probe agam-detox-1C10	GSTMS3	AGAP009946-RA	3R	45853445	45854470	1	1	1.06332	3.95e-08	6.18618	0.809778	3.96e-07	5.42584
DETOX_366_PI422610884	CYP4G17 - Cytochrome P450 monooxygenase; target probed by LSTM-AGAM-DETOX V3 probe agam-detox-1B20; alternative detox probe for AG_DETOX_P122	CYP4G17	AGAP000877-RA	X	16619141	16621269	-1	1	0.957389	1.82e-09	7.18387	0.808675	8.05e-09	6.70893
DETOX_447_PI422610884	CYP6M4 - Cytochrome P450 monooxygenase; target probed by LSTM-AGAM-DETOX V3 probe agam-detox-1O11; alternative detox probe for AG_DETOX_P149	CYP6M4	AGAP008214-RA	3R	6933859	6935721	1	1	0.79895	1.08e-06	5.08549	0.808484	7.71e-07	5.20101
CUST_2916_PI422575199	cg30152-like protein	AGAP007363-RA	AGAP007363-RA	2L	46079709	46080585	1	1	1.02449	2.03e-08	6.40692	0.807758	1.36e-07	5.77604
CUST_13058_PI422575199	chymotrypsin 1	AGAP009828-RA	AGAP009828-RA	3R	43935598	43936724	-1	1	1.20409	1.74e-05	4.1192	0.806445	0.000690096	2.80177
DETOX_673_PI422610884	NADH_b5_red - NADH-cytochrome B5 reductase	NADH_b5_red	AGAP011300-RA	3L	20695106	20701761	1	1	0.650146	1.01e-07	5.87838	0.806356	1.09e-09	7.34143
CUST_10041_PI422575199	membrane protein	AGAP011445-RA	AGAP011445-RA	3L	24756110	24757039	-1	1	1.1106	1.55e-10	7.93396	0.806106	2.88e-09	7.03293
CUST_11358_PI422575199	notch 2	AGAP008065-RA	AGAP008065-RA	3R	4978301	4981353	-1	1	1.038	1.18e-05	4.254	0.80508	0.000163691	3.3204
CUST_2702_PI422575199	serine protease1 2	AGAP007165-RA	AGAP007165-RA	2L	43749619	43750588	-1	1	1.40347	1.01e-06	5.10802	0.804927	0.000340639	3.05637
CUST_3941_PI422575199	diamine acetyltransferase 2	AGAP002239-RA	AGAP002239-RA	2R	18058292	18060441	1	1	0.792776	2.53e-08	6.33177	0.803689	3.16e-09	7.00069
CUST_4574_PI422575199	translationally controlled tumor protein	AGAP002667-RA	AGAP002667-RA	2R	25262177	25264178	1	1	0.727534	0.0050205	2.08528	0.803211	0.0024326	2.34728
CUST_3277_PI422575199	AGAP007711-PA [Anopheles gambiae str. PEST]	AGAP007711-RA	AGAP007711-RA	2L	49177957	49179255	-1	1	0.7094	7.58e-06	4.4116	0.801734	2.79e-07	5.54425
CUST_100_PI422575199	adhesion regulating molecule 1 (110 kda cell membrane glycoprotein)	AGAP004758-RB	AGAP004758-RB	2L	3070600	3072473	-1	3	0.838423	2.65e-10	7.77295	0.801685	8.92e-11	8.10955
CUST_7258_PI422575199	glucosidase 2 subunit beta	AGAP004609-RA	AGAP004609-RA	2R	58356459	58358680	-1	1	0.764778	4.09e-10	7.65	0.800435	4.29e-11	8.33412
CUST_11859_PI422575199	protein canopy-1-like	AGAP008615-RA	AGAP008615-RA	3R	13712312	13712941	-1	1	0.518921	1.28e-05	4.22638	0.799863	1.35e-08	6.54244
CUST_13452_PI422575199	carboxylase:pyruvate acetyl-coa propionyl-coa	AGAP010228-RA	AGAP010228-RA	3R	51290850	51293424	1	1	0.801715	3.4e-11	8.41064	0.797239	3.39e-12	9.05311
DETOX_561_PI422610884	GRX2 - Glutaredoxin; target probed by LSTM-AGAM-DETOX V3 probe agam-detox-1B16; alternative detox probe for AG_DETOX_P187	GRX2	AGAP003178-RA	2R	33578273	33579101	-1	1	1.24683	1.13e-10	8.04259	0.795584	2.32e-08	6.36274
CUST_4413_PI422575199	glycogen synthase	AGAP002586-RA	AGAP002586-RA	2R	23292023	23296228	-1	1	0.70406	9e-07	5.14845	0.79503	1.17e-07	5.82975
CUST_8554_PI422575199	xylulose kinase	AGAP000220-RA	AGAP000220-RA	X	4089326	4094219	-1	1	0.554067	3.13e-06	4.71676	0.794922	3.35e-09	6.98526
CUST_4359_PI422575199	inwardly rectifying k+	AGAP001281-RA	AGAP001281-RA	2R	2268140	2274752	1	2	0.819325	6.5e-07	5.26036	0.79464	2.88e-07	5.53364
CUST_5546_PI422575199	AGAP003387-PA [Anopheles gambiae str. PEST]	AGAP003387-RA	AGAP003387-RA	2R	37217861	37219285	-1	1	0.377659	7.4e-05	3.60544	0.791987	5.39e-10	7.56069
CUST_7313_PI422575199	mitochondrial import inner membrane translocase subunit tim17	AGAP004657-RB	AGAP004657-RB	2R	59570477	59571963	1	2	0.669209	9.04e-10	7.4	0.789884	6.28e-12	8.90636
CUST_9927_PI422575199	acetyl- mitochondrial	AGAP011329-RA	AGAP011329-RA	3L	21118672	21119913	1	1	0.597687	6.99e-07	5.23538	0.786107	7.67e-09	6.72362
CUST_14040_PI422575199	---NA---	AGAP012939-RA	AGAP012939-RA	UNKN	41466438	41467352	1	1	0.619345	0.000165617	3.31628	0.783987	3.11e-06	4.71876
DETOX_640_PI422610884	GSTMS3 - Glutathion S-transferase; target probed by LSTM-AGAM-DETOX V3 probe agam-detox-1C10	GSTMS3	AGAP009946-RA	3R	45853445	45854470	1	1	1.01671	1.45e-07	5.75704	0.780961	1.33e-06	5.01579
CUST_1617_PI422575199	ultraviolet-sensitive opsin	AGAP006126-RB	AGAP006126-RB	2L	27014424	27019793	1	2	1.00067	3.03e-06	4.7284	0.77973	1.5e-05	4.16968
CUST_1065_PI422575199	AGAP005612-PA [Anopheles gambiae str. PEST]	AGAP005612-RA	AGAP005612-RA	2L	17845652	17848220	1	1	1.21351	3.7e-06	4.66039	0.779386	0.000238553	3.18466
CUST_4810_PI422575199	niemann-pick type c-	AGAP002848-RA	AGAP002848-RA	2R	28300478	28301113	1	1	0.384675	0.00809439	1.9133	0.777482	3.08e-06	4.72267
CUST_6989_PI422575199	glutathione transferase gst1-6	AGAP004382-RA	AGAP004382-RA	2R	55509263	55510160	-1	1	0.846024	1.01e-07	5.87697	0.771955	5.46e-08	6.08216
CUST_3283_PI422575199	basic fgf-repressed zic-binding protein	AGAP007714-RA	AGAP007714-RA	2L	49198624	49199851	1	1	1.18249	4.65e-11	8.30629	0.770507	5.33e-09	6.83994
CUST_5731_PI422575199	elongation factor 1 alpha	AGAP003541-RB	AGAP003541-RB	2R	39343803	39351213	1	3	1.20868	2.43e-07	5.58838	0.770441	6.48e-05	3.65305
CUST_13358_PI422575199	arrestin 1	AGAP010134-RA	AGAP010134-RA	3R	49302810	49305364	1	1	0.560602	0.000629766	2.83479	0.768659	4.3e-06	4.6091
CUST_13564_PI422575199	clipb15 protein	AGAP009844-RA	AGAP009844-RA	3R	44101481	44102868	1	1	0.570195	0.00320734	2.24775	0.766328	8.96e-05	3.53637
CUST_10836_PI422575199	dendritic cell protein	AGAP012281-RA	AGAP012281-RA	3L	39764196	39765694	1	1	0.715569	6.56e-08	6.02094	0.764889	6.28e-09	6.79129
CUST_5732_PI422575199	elongation factor 1 alpha	AGAP003541-RA	AGAP003541-RA	2R	39343803	39351213	1	3	1.19123	5.98e-07	5.28837	0.764389	0.000121829	3.42631
CUST_13944_PI422575199	glutathione transferase gst1-6	AGAP012838-RA	AGAP012838-RA	UNKN	33265988	33266657	-1	1	1.14818	2.09e-11	8.5599	0.763975	1.9e-09	7.16826
CUST_10051_PI422575199	upf0598 protein c8orf82 homolog	AGAP011455-RA	AGAP011455-RA	3L	24928312	24929105	1	1	0.693215	2.2e-07	5.62035	0.762307	2e-08	6.40994
CUST_3562_PI422575199	acyl-coa dehydrogenase	AGAP001951-RA	AGAP001951-RA	2R	12778938	12780479	-1	1	0.927041	5.61e-07	5.31014	0.761214	2.47e-06	4.80044
CUST_3321_PI422575199	mediator of rna polymerase ii transcription subunit 9	AGAP005228-RA	AGAP005228-RA	2L	12539063	12539876	-1	1	0.792666	2.9e-10	7.74674	0.760884	9.14e-11	8.10383
CUST_7312_PI422575199	mitochondrial import inner membrane translocase subunit tim17	AGAP004657-RA	AGAP004657-RA	2R	59570477	59571963	1	2	0.679121	1.58e-09	7.22851	0.760604	2.61e-11	8.49334
CUST_11012_PI422575199	tep1	AGAP010815-RA	AGAP010815-RA	3L	11202091	11206882	-1	1	0.792564	1.14e-08	6.59437	0.758971	1.69e-08	6.46718
CUST_193_PI422575199	ubiquinone biosynthesis protein mitochondrial	AGAP004842-RB	AGAP004842-RB	2L	4387828	4392314	1	2	0.66282	5.71e-07	5.30429	0.757196	1.25e-08	6.56458
CUST_13129_PI422575199	AGAP009906-PA [Anopheles gambiae str. PEST]	AGAP009906-RA	AGAP009906-RA	3R	45185906	45186489	1	1	0.81423	1.3e-07	5.79165	0.756583	3.58e-07	5.46132
DETOX_450_PI422610884	CYP6N1 - Cytochrome P450 monooxygenase; target probed by LSTM-AGAM-DETOX V3 probe agam-detox-1M22; alternative detox probe for AG_DETOX_P150	CYP6N1	AY028786	0	0	0	0	0	1.04439	4.6e-12	9.00284	0.754742	3.64e-10	7.68291
CUST_13198_PI422575199	cell division protease ftsh	AGAP009973-RA	AGAP009973-RA	3R	46975041	46977597	1	1	0.575843	1.63e-07	5.71857	0.752872	2.77e-09	7.04406
CUST_5300_PI422575199	ascorbate transporter	AGAP003176-RA	AGAP003176-RA	2R	33566755	33571242	-1	1	0.444233	0.000616076	2.84268	0.752586	1.03e-06	5.10252
CUST_5730_PI422575199	elongation factor 1 alpha	AGAP003541-RC	AGAP003541-RC	2R	39343803	39351213	1	3	1.20076	2.9e-07	5.5317	0.751323	9.07e-05	3.53235
CUST_4360_PI422575199	inwardly rectifying k+	AGAP001281-RB	AGAP001281-RB	2R	2268140	2274752	1	2	0.71662	2.54e-06	4.78996	0.750437	4.06e-07	5.41763
CUST_13458_PI422575199	microsomal triglyceride transfer protein large subunit	AGAP010234-RA	AGAP010234-RA	3R	51335884	51339757	1	1	0.303414	0.0139758	1.71763	0.748506	8.09e-07	5.18486
CUST_3299_PI422575199	glycogenin	AGAP007724-RC	AGAP007724-RC	2L	49308660	49315985	1	3	0.915976	4.66e-10	7.60987	0.74841	1.21e-09	7.30994
CUST_9156_PI422575199	odorant-binding protein	AGAP010489-RA	AGAP010489-RA	3L	4997901	4998953	1	1	2.30606	2.14e-10	7.84209	0.747821	0.000483367	2.92991
CUST_99_PI422575199	adhesion regulating molecule 1 (110 kda cell membrane glycoprotein)	AGAP004758-RA	AGAP004758-RA	2L	3070600	3072473	-1	3	0.742054	2.59e-10	7.78051	0.747336	5.64e-11	8.24735
CUST_13236_PI422575199	protein memo1-like	AGAP010011-RA	AGAP010011-RA	3R	47581200	47582796	-1	1	0.497091	1.14e-06	5.06708	0.746798	5.16e-10	7.57525
CUST_4118_PI422575199	eukaryotic translation initiation factor 3 subunit d	AGAP002337-RA	AGAP002337-RA	2R	20274998	20277322	-1	1	0.500015	0.00228645	2.36984	0.74674	4.24e-05	3.80534
CUST_6939_PI422575199	AGAP001511-PA [Anopheles gambiae str. PEST]	AGAP001511-RA	AGAP001511-RA	2R	5720113	5721309	-1	1	0.935713	1.35e-05	4.20679	0.74615	0.000135836	3.38785
CUST_10951_PI422575199	kda secreted salivary peptide	AGAP012396-RA	AGAP012396-RA	3L	41716004	41720036	1	1	1.0079	3.96e-09	6.93111	0.74373	5.18e-08	6.09815
CUST_10989_PI422575199	superoxide mn	AGAP010517-RA	AGAP010517-RA	3L	5581880	5582955	-1	1	0.65798	5.85e-08	6.05911	0.74264	1.1e-09	7.33929
CUST_9054_PI422575199	translocation associated membrane protein	AGAP010386-RA	AGAP010386-RA	3L	2436835	2438643	-1	1	0.631461	5.49e-06	4.52384	0.742494	1.73e-07	5.69957
CUST_8508_PI422575199	endogenous retrovirus a receptor	AGAP000181-RA	AGAP000181-RA	X	3003900	3005691	1	1	0.393201	5.02e-05	3.74546	0.742462	2.52e-09	7.07351
CUST_5512_PI422575199	dynein light chain roadblock-type 2	AGAP003360-RA	AGAP003360-RA	2R	36734479	36735626	-1	1	0.790244	1.73e-06	4.92401	0.740067	4e-06	4.63478
CUST_9258_PI422575199	insulin-like peptide 3 precursor	AGAP010601-RA	AGAP010601-RA	3L	7098028	7098902	-1	1	1.1808	1.8e-10	7.893	0.738402	4.21e-08	6.16513
CUST_6119_PI422575199	glucose dehydrogenase	AGAP003785-RE	AGAP003785-RE	2R	43290670	43300083	-1	5	0.936371	2.26e-09	7.10927	0.737118	9.99e-09	6.63468
CUST_1464_PI422575199	fatty acyl- reductase 1	AGAP005985-RA	AGAP005985-RA	2L	24526670	24528431	1	1	1.46081	4.44e-12	9.00936	0.73626	1.07e-07	5.85771
CUST_8026_PI422575199		AGAP000810-RA	AGAP000810-RA	X	14841697	14871886	-1	1	0.419272	1.01e-06	5.10782	0.735404	1.39e-10	7.96789
CUST_13988_PI422575199	anopheles gambiae pest agap012883-pa	AGAP012883-RA	AGAP012883-RA	UNKN	36311422	36312009	1	1	0.632954	2.53e-08	6.3323	0.735365	8.09e-10	7.43198
CUST_8408_PI422575199	palmitoyl-protein thioesterase 1	AGAP001058-RA	AGAP001058-RA	X	21772459	21773934	-1	1	0.832768	1.06e-10	8.05679	0.734641	8.83e-11	8.10956
CUST_7316_PI422575199	electron transfer flavoprotein subunit beta	AGAP004653-RA	AGAP004653-RA	2R	59553072	59554350	-1	1	0.842521	3.35e-08	6.23983	0.733129	3.84e-08	6.19487
CUST_1361_PI422575199	electron transfer flavoprotein-ubiquinone oxidoreductase	AGAP005894-RA	AGAP005894-RA	2L	23226447	23229089	-1	1	0.303954	0.00317877	2.25108	0.727734	5.32e-08	6.08984
CUST_7107_PI422575199	4-hydroxybenzoate octaprenyltransferase	AGAP004513-RA	AGAP004513-RA	2R	57244033	57245857	-1	2	0.518901	3.69e-07	5.45098	0.727628	3.07e-10	7.73423
CUST_3971_PI422575199	clipb7 protein	AGAP002270-RB	AGAP002270-RB	2R	18407724	18410963	-1	2	0.868834	1.03e-08	6.62339	0.727547	3.69e-08	6.20687
CUST_7108_PI422575199	4-hydroxybenzoate octaprenyltransferase	AGAP004513-RB	AGAP004513-RB	2R	57244033	57245857	-1	2	0.521167	4.45e-07	5.38579	0.726642	4.28e-10	7.6376
CUST_10380_PI422575199	28s ribosomal protein mitochondrial	AGAP011803-RA	AGAP011803-RA	3L	33338853	33340291	1	1	0.443295	2.43e-06	4.80599	0.72571	5.93e-10	7.53203
CUST_11107_PI422575199	cg8315-like protein	AGAP007812-RA	AGAP007812-RA	3R	1325434	1326623	1	1	0.890139	3.26e-09	6.99168	0.724044	2.64e-08	6.31895
CUST_12089_PI422575199	cop9 signalosome complex subunit 8	AGAP008857-RA	AGAP008857-RA	3R	19629670	19630442	-1	1	0.64918	3.22e-08	6.25127	0.724038	1.17e-09	7.31862
CUST_4305_PI422575199	glutaredoxin-related protein mitochondrial	AGAP002500-RA	AGAP002500-RA	2R	22049520	22050219	-1	1	0.975243	4.52e-11	8.31568	0.723211	6.71e-10	7.49072
CUST_6738_PI422575199	kinase suppressor of ras	AGAP001482-RA	AGAP001482-RA	2R	5412134	5416055	-1	1	0.275307	0.0121734	1.76728	0.720696	3.49e-07	5.46982
CUST_13550_PI422575199	developmental protein cactus	AGAP007938-RA	AGAP007938-RA	3R	3214448	3217145	1	1	0.48463	0.000797231	2.7486	0.718314	5.57e-06	4.51869
CUST_3970_PI422575199	clipb7 protein	AGAP002270-RA	AGAP002270-RA	2R	18407724	18410963	-1	2	0.882464	3.71e-09	6.95285	0.715561	2.17e-08	6.3846
CUST_7619_PI422575199	gamma-interferon-inducible lysosomal thiol reductase	AGAP001768-RB	AGAP001768-RB	2R	9687416	9695369	-1	2	1.97362	1.62e-10	7.92649	0.715342	9.29e-05	3.5233
CUST_9145_PI422575199	ubiquitin conjugating	AGAP010478-RA	AGAP010478-RA	3L	4180679	4181809	1	1	0.789271	7.73e-11	8.15652	0.713405	6.79e-11	8.1933
DETOX_757_PI422610884	SOD1 - Superoxide dismutase; target probed by LSTM-AGAM-DETOX V3 probe agam-detox-1J24	SOD1	AGAP010517-RA	3L	5581880	5582955	-1	1	0.661179	9.99e-08	5.8816	0.711712	4.39e-09	6.90167
CUST_6455_PI422575199	---NA---	AGAP004094-RA	AGAP004094-RA	2R	49717597	49718384	1	1	0.719224	3.11e-07	5.50795	0.709294	1.03e-07	5.8721
CUST_7580_PI422575199	cytochrome c oxidase assembly protein cox15	AGAP001744-RA	AGAP001744-RA	2R	9238611	9240389	1	1	0.569871	0.007929	1.92062	0.708615	0.000476724	2.93478
CUST_2650_PI422575199	mitochondrial sideroflexin tricarboxylate transporter	AGAP007119-RA	AGAP007119-RA	2L	43040522	43043135	-1	1	0.691684	2.57e-06	4.78702	0.708135	5.39e-07	5.32358
CUST_12984_PI422575199	kunitz domain-containing	AGAP009766-RA	AGAP009766-RA	3R	42482116	42483180	-1	1	0.886441	1.71e-05	4.12614	0.707819	7.02e-05	3.6243
CUST_8972_PI422575199	serine protease desc4	AGAP000572-RA	AGAP000572-RA	X	10095053	10096272	1	1	0.908588	1.15e-10	8.03634	0.706941	8.46e-10	7.41853
CUST_192_PI422575199	ubiquinone biosynthesis protein mitochondrial	AGAP004842-RA	AGAP004842-RA	2L	4387828	4392314	1	2	0.596921	3.26e-06	4.70335	0.706917	5.21e-08	6.09607
CUST_13658_PI422575199	mitochondrial atp synthase f chain	AGAP012515-RA	AGAP012515-RA	UNKN	10361377	10362153	-1	1	0.598253	1.13e-08	6.59539	0.706912	4.39e-10	7.63054
CUST_10031_PI422575199	zinc carboxypeptidase a 1	AGAP011435-RA	AGAP011435-RA	3L	24596198	24597788	-1	1	0.378664	0.00415267	2.15423	0.703839	3.06e-06	4.72468
DETOX_364_PI422610884	CYP4G17 - Cytochrome P450 monooxygenase; target probed by LSTM-AGAM-DETOX V3 probe agam-detox-1B20	CYP4G17	AGAP000877-RA	X	16619141	16621269	-1	1	1.04498	9.54e-09	6.65189	0.700187	7.29e-07	5.22018
DETOX_387_PI422610884	CYP4H24 - Cytochrome P450 monooxygenase; suspected Ensembl annotation error; target probed by LSTM-AGAM-DETOX V3 probe agam-detox-1C22; alternative detox probe for AG_DETOX_P129	CYP4H24	AGAP000088-RA	X	1457228	1458852	1	1	0.843903	6.55e-07	5.25787	0.699063	7.31e-06	4.42455
CUST_13785_PI422575199	nitrilase and fragile histidine triad fusion protein hit	AGAP012662-RA	AGAP012662-RA	UNKN	22746971	22748221	-1	1	0.605847	2.27e-06	4.82883	0.696412	1.42e-07	5.76473
CUST_13145_PI422575199	ribosomal protein l37a	AGAP009920-RA	AGAP009920-RA	3R	45307201	45308216	1	1	0.45918	0.000680775	2.80686	0.695775	3.12e-06	4.71778
CUST_7919_PI422575199	monocarboxylate transporter	AGAP000718-RA	AGAP000718-RA	X	13057051	13066994	1	1	0.628255	1.01e-06	5.10932	0.695454	4.5e-08	6.1427
CUST_4889_PI422575199	odorant-binding protein	AGAP002905-RA	AGAP002905-RA	2R	29134157	29134861	1	1	2.4126	3.14e-12	9.07452	0.694759	4.58e-05	3.77805
CUST_9745_PI422575199	nadh-ubiquinone oxidoreductase 42 kda subunit	AGAP011130-RA	AGAP011130-RA	3L	17686066	17687629	1	1	0.6749	9.41e-05	3.51874	0.694419	6.89e-05	3.63119
CUST_1929_PI422575199	arylalkylamine n-acetyltransferase	AGAP006447-RA	AGAP006447-RA	2L	32199285	32199899	1	1	1.74584	1.45e-12	9.30914	0.693877	9.03e-07	5.14715
CUST_13741_PI422575199	glucose dehydrogenase	AGAP012609-RA	AGAP012609-RA	UNKN	19600596	19601587	1	1	0.832354	6.77e-08	6.01157	0.693781	1.42e-07	5.76441
CUST_7017_PI422575199	polyadenylation factor	AGAP004418-RA	AGAP004418-RA	2R	55853261	55855185	-1	1	0.691856	9.64e-07	5.12523	0.692754	1.53e-07	5.74015
CUST_5276_PI422575199	nad mitochondrial-like	AGAP003167-RA	AGAP003167-RA	2R	33497839	33502541	-1	1	0.433499	8.35e-07	5.17412	0.69112	1.08e-10	8.05479
DETOX_558_PI422610884	GRX1 - Glutaredoxin; target probed by LSTM-AGAM-DETOX V3 probe agam-detox-1B8; alternative detox probe for AG_DETOX_P186	GRX1	AGAP011107-RA	3L	17002432	17003021	-1	1	0.81201	7.76e-06	4.40375	0.690977	2.93e-05	3.93586
CUST_8991_PI422575199	aquaporin	AGAP010325-RA	AGAP010325-RA	3L	837955	839858	-1	1	1.53936	1.41e-11	8.66552	0.689321	3.27e-07	5.49061
CUST_11853_PI422575199	forkhead protein forkhead protein domain	AGAP008606-RA	AGAP008606-RA	3R	13524426	13527578	-1	1	0.410298	0.000269162	3.14007	0.687167	2.08e-07	5.64046
CUST_3217_PI422575199	white	AGAP007655-RA	AGAP007655-RA	2L	48781608	48784585	-1	1	0.628886	1.44e-06	4.98776	0.686097	1.22e-07	5.81381
CUST_7618_PI422575199	gamma-interferon-inducible lysosomal thiol reductase	AGAP001768-RA	AGAP001768-RA	2R	9687416	9695369	-1	2	1.84987	3.29e-10	7.71156	0.685948	9.23e-05	3.52561
CUST_9788_PI422575199	26s protease regulatory subunit 7	AGAP011174-RA	AGAP011174-RA	3L	18235010	18236814	-1	1	0.655145	9.76e-09	6.6434	0.68422	1.42e-09	7.26355
CUST_2609_PI422575199	nadh:ubiquinone dehydrogenase	AGAP007082-RA	AGAP007082-RA	2L	42269878	42270964	1	1	0.652953	3.04e-06	4.72716	0.681847	2.89e-07	5.53236
CUST_3332_PI422575199	phospholipid scramblase	AGAP005498-RB	AGAP005498-RB	2L	16235991	16255422	-1	3	1.41246	3.33e-12	9.05796	0.680798	3.4e-08	6.23545
CUST_3227_PI422575199	27 kda hemolymph protein	AGAP007665-RA	AGAP007665-RA	2L	48863780	48866558	-1	1	0.673967	1.68e-07	5.70806	0.680656	2.12e-08	6.39134
CUST_11148_PI422575199	zinc finger hit domain-containing protein 1	AGAP007853-RA	AGAP007853-RA	3R	2127898	2128456	1	1	0.49023	1.71e-08	6.46266	0.678669	1.56e-11	8.64346
DETOX_560_PI422610884	GRX2 - Glutaredoxin; target probed by LSTM-AGAM-DETOX V3 probe agam-detox-1B16	GRX2	AGAP003178-RA	2R	33578273	33579101	-1	1	0.802871	1.3e-05	4.22109	0.678339	2.96e-05	3.93162
CUST_5765_PI422575199	protein hbxip homolog	AGAP003567-RA	AGAP003567-RA	2R	39543182	39543861	-1	1	0.757223	3.47e-08	6.22804	0.678255	3.59e-08	6.21749
CUST_5556_PI422575199	inorganic pyrophosphatase	AGAP003398-RC	AGAP003398-RC	2R	37299455	37312049	1	6	0.235618	0.0319158	1.42396	0.677908	6.63e-07	5.25348
CUST_10059_PI422575199	lethal isoform d	AGAP011464-RA	AGAP011464-RA	3L	24972264	24973576	-1	1	0.461824	0.000541951	2.88829	0.677595	1.79e-06	4.91241
CUST_6739_PI422575199	innexin inx7	AGAP001477-RA	AGAP001477-RA	2R	5386547	5388354	-1	1	0.913447	5.64e-08	6.07063	0.677291	1.15e-06	5.06526
CUST_75_PI422575199	h aca ribonucleoprotein complex subunit 4	AGAP004739-RA	AGAP004739-RA	2L	2976111	2977915	1	1	0.692467	1.28e-07	5.79698	0.676857	3.13e-08	6.26045
CUST_3886_PI422575199	isocitrate dehydrogenase	AGAP002192-RA	AGAP002192-RA	2R	17383563	17389410	-1	2	0.830842	6.8e-07	5.24496	0.676206	1.58e-06	4.95528
DETOX_78_PI422610884	CAT1 - Catalase; target probed by LSTM-AGAM-DETOX V3 probe agam-detox-1N13; alternative detox probe for AG_DETOX_P026	CAT1	AGAP004904-RA	2L	5771985	5780988	1	1	0.628232	8.62e-05	3.55024	0.675554	1.2e-05	4.24968
CUST_10773_PI422575199	sugar transporter	AGAP012218-RA	AGAP012218-RA	3L	38976274	38979787	1	1	0.516509	3.67e-05	3.85686	0.674458	1.43e-06	4.99032
CUST_10503_PI422575199	alpha-amylase	AGAP011939-RA	AGAP011939-RA	3L	35407855	35408974	-1	1	0.654322	0.000586812	2.85997	0.673476	0.000155177	3.34004
CUST_6389_PI422575199	electron transfer flavoprotein subunit mitochondrial	AGAP004031-RA	AGAP004031-RA	2R	47973189	47975013	-1	1	0.705781	2.96e-05	3.9316	0.673077	2.21e-05	4.03596
CUST_14063_PI422575199	ring finger protein 38	AGAP003554-RA	AGAP003554-RA	2R	39453211	39453636	-1	1	0.715845	2.2e-08	6.38152	0.672869	7.07e-09	6.75149
CUST_6308_PI422575199	coagulation factor xi	AGAP003960-RA	AGAP003960-RA	2R	47008690	47010877	1	1	0.516905	4.73e-06	4.57605	0.67226	2.05e-08	6.40324
CUST_13739_PI422575199	transmembrane protein 14c	AGAP012607-RA	AGAP012607-RA	UNKN	19475368	19475832	1	1	0.769143	2.96e-10	7.74165	0.671478	9.91e-10	7.37254
CUST_13118_PI422575199	amino acid transporter	AGAP009895-RA	AGAP009895-RA	3R	44906397	44912595	-1	2	0.285532	0.0230322	1.53981	0.67116	8.51e-06	4.37043
CUST_9237_PI422575199	tyrosyl-dna phosphodiesterase	AGAP010579-RA	AGAP010579-RA	3L	6471851	6472615	1	1	0.901829	2.89e-07	5.53297	0.671066	3.61e-06	4.66915
CUST_4922_PI422575199	endou protein	AGAP002925-RB	AGAP002925-RB	2R	29677839	29681139	-1	3	0.559515	0.00144377	2.53579	0.670765	0.000283398	3.12188
CUST_3295_PI422575199	adenylate kinase	AGAP007722-RA	AGAP007722-RA	2L	49276905	49278748	1	1	0.744495	3.89e-09	6.93771	0.67012	2.11e-09	7.13371
DETOX_336_PI422610884	CYP4C27 - Cytochrome P450 monooxygenase; target probed by LSTM-AGAM-DETOX V3 probe agam-detox-1C20; alternative detox probe for AG_DETOX_P112	CYP4C27	AGAP009246-RA	3R	29380829	29386394	-1	1	1.03339	4e-08	6.18201	0.668284	4.5e-06	4.59273
CUST_12516_PI422575199	der1-like domain family member 1	AGAP009288-RA	AGAP009288-RA	3R	30852856	30854008	1	1	0.812804	5.65e-09	6.8215	0.668274	3.78e-08	6.19915
CUST_10368_PI422575199	clipa1 protein	AGAP011791-RA	AGAP011791-RA	3L	33281980	33283464	-1	1	0.464033	0.000411068	2.98819	0.667746	4.5e-06	4.59292
CUST_12424_PI422575199	glutathione s-transferase e2	AGAP009196-RA	AGAP009196-RA	3R	28600501	28601320	1	1	0.763684	2.04e-11	8.5649	0.66746	1.66e-10	7.9187
CUST_13080_PI422575199	mitochondrial fission 1	AGAP009852-RA	AGAP009852-RA	3R	44347545	44348684	-1	1	1.1503	1.07e-08	6.6117	0.66732	1.19e-05	4.2503
CUST_12183_PI422575199	serine threonine-protein kinase 40	AGAP008948-RA	AGAP008948-RA	3R	21530890	21533851	-1	1	0.364479	0.000423891	2.97712	0.666805	2.67e-07	5.55778
CUST_13911_PI422575199	mitochondrial	AGAP012804-RA	AGAP012804-RA	UNKN	30185550	30186236	-1	1	0.433424	0.000565201	2.87361	0.665925	1.61e-06	4.94923
CUST_7010_PI422575199	uncharacterized conerved protein	AGAP004435-RA	AGAP004435-RA	2R	55995047	55996266	1	1	0.607459	3.66e-06	4.66487	0.665056	2.6e-07	5.56654
CUST_6740_PI422575199	optic ganglion isoform a	AGAP001476-RA	AGAP001476-RA	2R	5378777	5383987	-1	1	0.463153	2.25e-07	5.61214	0.664494	1.12e-10	8.04301
CUST_9096_PI422575199	succinate dehydrogenase	AGAP010429-RA	AGAP010429-RA	3L	3189363	3192278	1	1	0.679694	0.000252659	3.16365	0.664111	0.000316511	3.08235
CUST_5589_PI422575199	AGAP003422-PA [Anopheles gambiae str. PEST]	AGAP003422-RA	AGAP003422-RA	2R	37516475	37519464	1	1	1.02718	2.04e-10	7.85542	0.664001	5.32e-08	6.08984
CUST_7815_PI422575199	mitochondrial ribosomal protein l38	AGAP000652-RA	AGAP000652-RA	X	11675679	11680429	-1	1	1.0018	1.49e-10	7.94611	0.66151	1.07e-08	6.61431
CUST_11203_PI422575199	kazal domain-containing peptide	AGAP007907-RA	AGAP007907-RA	3R	2643010	2643264	-1	1	0.503532	0.00040129	2.99687	0.661048	6.91e-06	4.44381
DETOX_30_PI422610884	ABCC8 - ABC transporte; target probed by LSTM-AGAM-DETOX V3 probe agam-detox-1O5; alternative detox probe for AG_DETOX_P010	ABCC8	AGAP008437-RA	3R	10726455	10744646	1	1	0.361928	3.25e-05	3.89977	0.658844	6.07e-09	6.79931
CUST_9229_PI422575199	ankyrin repeat protein	AGAP010571-RA	AGAP010571-RA	3L	6441984	6445469	-1	1	0.634853	7.76e-06	4.40351	0.65828	2.79e-06	4.7572
CUST_8394_PI422575199	chondroitin synthase	AGAP001050-RA	AGAP001050-RA	X	20944180	20955989	-1	1	0.338152	0.0027967	2.29737	0.658153	7.73e-07	5.20007
DETOX_492_PI422610884	CYP6Z3	CYP6Z3	AGAP008217-RA	3R	6971669	6973290	-1	1	0.445252	0.000711925	2.79046	0.655366	1.26e-05	4.23228
CUST_2428_PI422575199	adenosine deaminase	AGAP006907-RA	AGAP006907-RA	2L	39856602	39858724	1	1	0.555871	1.74e-05	4.11938	0.65294	1.44e-06	4.98688
CUST_5040_PI422575199	adenylate cyclase	AGAP003000-RA	AGAP003000-RA	2R	30871454	30873211	-1	1	0.435288	0.011358	1.79252	0.652329	0.000274781	3.13289
CUST_8992_PI422575199	aquaporin	AGAP010326-RA	AGAP010326-RA	3L	850534	859465	-1	1	3.16689	1.2e-14	10.5528	0.651744	3.79e-05	3.8452
CUST_12011_PI422575199	bicoid stability factor	AGAP008770-RA	AGAP008770-RA	3R	17382453	17386996	-1	1	0.489792	1.83e-05	4.10176	0.651294	4.16e-07	5.40891
CUST_13285_PI422575199	neuronal acetylcholine receptor subunit beta-3	AGAP010059-RA	AGAP010059-RA	3R	48494678	48498880	1	1	0.780713	9.08e-10	7.39935	0.651206	1.68e-09	7.20867
CUST_2497_PI422575199	ctlma3 protein	AGAP007412-RA	AGAP007412-RA	2L	46355209	46355803	1	1	0.657824	1.73e-08	6.45901	0.65053	3.23e-09	6.99453
CUST_13448_PI422575199	er lumen protein retaining receptor	AGAP010224-RA	AGAP010224-RA	3R	51264622	51266484	-1	1	0.808847	4.86e-09	6.86853	0.648889	2.19e-08	6.38221
CUST_2542_PI422575199	amine oxidase	AGAP007015-RA	AGAP007015-RA	2L	40976837	40978478	1	1	0.97289	9.06e-06	4.34837	0.648781	0.000598397	2.85315
CUST_10080_PI422575199	ubiquinol cytochrome c oxidoreductase-subunit -	AGAP011484-RA	AGAP011484-RA	3L	25304478	25306272	1	2	0.457609	0.000162071	3.32405	0.648423	5.72e-07	5.30394
CUST_8129_PI422575199	CYP4G17	AGAP000877-RA	AGAP000877-RA	X	16619141	16621269	-1	1	1.01173	4.26e-08	6.16066	0.648086	4.87e-06	4.56595
CUST_9018_PI422575199	metalloprotease	AGAP010351-RA	AGAP010351-RA	3L	1950397	1953971	-1	1	0.754606	2.58e-08	6.32571	0.646796	5.02e-08	6.10803
CUST_12055_PI422575199	fk506-binding protein	AGAP008822-RA	AGAP008822-RA	3R	18540559	18561136	1	1	0.805985	6.35e-06	4.47242	0.646186	2.81e-05	3.95016
CUST_9262_PI422575199	insulin-like peptide 1 precursor	AGAP010605-RA	AGAP010605-RA	3L	7129721	7130260	-1	1	0.785301	1.02e-11	8.76806	0.643783	3.3e-11	8.4209
CUST_8635_PI422575199	serine protease	AGAP000290-RA	AGAP000290-RA	X	5130426	5139456	-1	1	0.391387	1.19e-05	4.25035	0.643487	4.9e-09	6.86738
CUST_8997_PI422575199	isoform a	AGAP010331-RA	AGAP010331-RA	3L	1237241	1251371	1	1	0.604628	1.98e-08	6.41337	0.642954	1.11e-09	7.33839
CUST_9900_PI422575199	alkaline phosphatase	AGAP011303-RA	AGAP011303-RA	3L	20766685	20767542	-1	1	0.997401	1.41e-06	4.99326	0.642423	0.000168276	3.31054
CUST_102_PI422575199	mitochondrial	AGAP004759-RA	AGAP004759-RA	2L	3075360	3076075	1	1	0.401565	0.000455527	2.95153	0.642009	6.45e-07	5.26334
CUST_9043_PI422575199	ribosomal protein s18	AGAP010375-RA	AGAP010375-RA	3L	2341310	2341768	1	1	0.623931	3.74e-05	3.85003	0.641427	7.12e-06	4.43363
CUST_209_PI422575199	clipb13 protein	AGAP004855-RA	AGAP004855-RA	2L	4492189	4494085	1	1	0.420608	0.000283556	3.1217	0.641337	4.4e-07	5.38921
CUST_11181_PI422575199	transmembrane protein 111-like	AGAP007885-RA	AGAP007885-RA	3R	2468211	2469523	1	1	1.03031	4.01e-09	6.92827	0.64067	9.55e-07	5.12863
CUST_10079_PI422575199	ubiquinol cytochrome c oxidoreductase-subunit -	AGAP011484-RB	AGAP011484-RB	3L	25304478	25306272	1	2	0.482327	7.86e-05	3.58378	0.639841	4.8e-07	5.36123
CUST_10383_PI422575199	ornithine decarboxylase	AGAP011806-RA	AGAP011806-RA	3L	33356674	33357888	1	1	1.17528	2.46e-07	5.58492	0.639569	0.00022747	3.20123
DETOX_651_PI422610884	GSTS1_2 - Glutathion S-transferase; target probed by LSTM-AGAM-DETOX V3 probe agam-detox-1C14; alternative detox probe for AG_DETOX_P217	GSTS1_2	AF513639	3L	2779188	2784335	-1	1	0.930182	9.52e-08	5.89709	0.639004	3e-06	4.73106
DETOX_510_PI422610884	CYP9L1 - Cytochrome P450 monooxygenase; target probed by LSTM-AGAM-DETOX V3 probe agam-detox-1F2; alternative detox probe for AG_DETOX_P170	CYP9L1	AGAP012295-RA	3L	39820960	39822628	1	1	0.598323	1.07e-07	5.85906	0.638826	6.49e-09	6.78088
CUST_4318_PI422575199	3-hydroxybutyrate dehydrogenase type 2-like protein	AGAP002520-RA	AGAP002520-RA	2R	22321323	22322311	1	1	1.41306	3.29e-11	8.4209	0.638135	2.26e-06	4.83116
CUST_4923_PI422575199	endou protein	AGAP002925-RC	AGAP002925-RC	2R	29677839	29681139	-1	3	0.567239	0.00151477	2.51817	0.638114	0.000356929	3.03914
CUST_13725_PI422575199	nudix hydrolase 6	AGAP012590-RA	AGAP012590-RA	UNKN	18229442	18230803	1	1	0.657272	1.28e-07	5.79626	0.637364	6.49e-08	6.02428
CUST_3819_PI422575199	multiple pdz domain protein	AGAP002145-RA	AGAP002145-RA	2R	16414468	16419095	-1	1	0.485885	8.68e-06	4.36359	0.637311	1.42e-07	5.76376
CUST_17_PI422575199	tumor endothelial marker 7	AGAP004689-RA	AGAP004689-RA	2L	1052036	1057434	1	3	0.733033	5.1e-09	6.85419	0.636861	6.88e-09	6.76002
CUST_1069_PI422575199	28s ribosomal protein mitochondrial precursor	AGAP005615-RA	AGAP005615-RA	2L	17874129	17875269	1	1	0.805269	1.85e-10	7.88642	0.635943	8.06e-10	7.43282
DETOX_583_PI422610884	GSTD11 - Glutathion S-transferase; target probed by LSTM-AGAM-DETOX V3 probe agam-detox-1N7	GSTD11	AGAP004378-RA	2R	55501882	55502739	1	1	1.34037	6.97e-09	6.75636	0.635746	7.46e-05	3.60255
CUST_5286_PI422575199	isocitrate dehydrogenase	AGAP003168-RA	AGAP003168-RA	2R	33509045	33512085	1	1	0.923383	4.47e-06	4.59561	0.633469	8.84e-05	3.54134
CUST_285_PI422575199	casps4 protein	AGAP004922-RA	AGAP004922-RA	2L	6049763	6053107	-1	1	1.00983	4.35e-08	6.15384	0.632782	9.54e-06	4.32969
CUST_2946_PI422575199	isoform a	AGAP007391-RA	AGAP007391-RA	2L	46280486	46282128	1	1	0.354493	0.00118465	2.60723	0.632344	4.68e-07	5.36954
CUST_4635_PI422575199	cathepsin o	AGAP002720-RA	AGAP002720-RA	2R	26232458	26234417	-1	1	0.546479	0.000868395	2.71821	0.632136	9.59e-05	3.51217
CUST_7265_PI422575199	phosphoserine aminotransferase	AGAP004598-RA	AGAP004598-RA	2R	58257922	58259916	-1	1	0.611866	1.5e-07	5.7459	0.630141	1.27e-08	6.56139
DETOX_584_PI422610884	GSTD11 - Glutathion S-transferase; target probed by LSTM-AGAM-DETOX V3 probe agam-detox-1N7	GSTD11	AGAP004378-RA	2R	55501882	55502739	1	1	1.29334	8.88e-09	6.67606	0.629743	8.58e-05	3.55192
CUST_44_PI422575199	cytochrome b-c1 complex subunit 9	AGAP004710-RA	AGAP004710-RA	2L	2483226	2483631	-1	1	0.434513	0.000655476	2.82059	0.629715	2.87e-06	4.74722
CUST_5297_PI422575199	glutaredoxin (agap003178-pa)	AGAP003178-RA	AGAP003178-RA	2R	33578273	33579101	-1	1	0.832267	3.26e-11	8.42202	0.62967	3.5e-10	7.69284
CUST_3559_PI422575199	niemann-pick type c-	AGAP001956-RA	AGAP001956-RA	2R	12803734	12805105	-1	1	0.832887	5.7e-06	4.51108	0.629623	4.06e-05	3.82129
CUST_1080_PI422575199	adhesive serine protease	AGAP005625-RB	AGAP005625-RB	2L	17948974	17955192	-1	2	0.575981	1.4e-07	5.76848	0.628925	1.51e-08	6.5059
CUST_11908_PI422575199	estradiol 17 beta-dehydrogenase	AGAP008667-RA	AGAP008667-RA	3R	14637858	14642903	-1	1	0.556491	1.69e-06	4.9316	0.628726	5.05e-08	6.10593
CUST_13878_PI422575199	cyclin-related protein fam58a	AGAP012763-RA	AGAP012763-RA	UNKN	27814345	27815823	-1	1	0.510658	0.000273222	3.13498	0.628149	1.79e-05	4.10917
DETOX_585_PI422610884	GSTD11 - Glutathion S-transferase; target probed by LSTM-AGAM-DETOX V3 probe agam-detox-1N7; alternative detox probe for AG_DETOX_P195	GSTD11	AGAP004378-RA	2R	55501882	55502739	1	1	1.17867	7.13e-09	6.74909	0.626227	3.19e-05	3.90587
CUST_481_PI422575199	hemolymph protein	AGAP005094-RA	AGAP005094-RA	2L	9959749	9960811	-1	1	0.876279	2.66e-09	7.05474	0.625946	7.9e-08	5.95815
DETOX_548_PI422610884	GPX2B - Glutathione dependent peroxidase; target probed by LSTM-AGAM-DETOX V3 probe agam-detox-1O20	GPX2B	AGAP004247-RB	2R	53207112	53209347	1	3	1.12063	7e-10	7.47735	0.625737	7.14e-07	5.22748
CUST_9095_PI422575199	starch branching enzyme ii	AGAP010428-RA	AGAP010428-RA	3L	3183627	3188651	-1	1	0.60693	1.33e-06	5.0144	0.625616	1.72e-07	5.70203
CUST_6966_PI422575199	glutathione s-transferase	AGAP004378-RA	AGAP004378-RA	2R	55501882	55502739	1	1	1.29977	5.11e-09	6.85327	0.625358	4.64e-05	3.77393
CUST_8521_PI422575199	hemolymph proteinase 8	AGAP000182-RA	AGAP000182-RA	X	3006198	3008379	-1	1	1.08638	8.57e-08	5.93206	0.624588	3.31e-05	3.89332
CUST_10938_PI422575199	major facilitator superfamily domain-containing protein 8-like	AGAP012382-RA	AGAP012382-RA	3L	41355324	41357277	1	1	0.65245	4.5e-09	6.89437	0.623871	4.01e-09	6.92827
CUST_7315_PI422575199	amp dependent coa ligase	AGAP004655-RA	AGAP004655-RA	2R	59556530	59558576	-1	1	0.695049	3.88e-08	6.19202	0.623753	2.52e-08	6.33295
CUST_12813_PI422575199	aldehyde dehydrogenase	AGAP009591-RA	AGAP009591-RA	3R	36720615	36723458	-1	1	1.16946	0.000104791	3.48081	0.622756	0.0160218	1.66875
CUST_3174_PI422575199	cytochrome c oxidase subunit viic	AGAP007621-RA	AGAP007621-RA	2L	48354685	48355606	1	3	0.519396	8.19e-09	6.70476	0.622285	6.39e-11	8.21595
DETOX_549_PI422610884	GPX2B - Glutathione dependent peroxidase; target probed by LSTM-AGAM-DETOX V3 probe agam-detox-1O20; alternative detox probe for AG_DETOX_P183	GPX2B	AGAP004247-RB	2R	53207112	53209347	1	3	1.12869	1.36e-10	7.97293	0.621878	1.59e-07	5.72701
CUST_4924_PI422575199	endou protein	AGAP002925-RA	AGAP002925-RA	2R	29677839	29681139	-1	3	0.531001	0.00173363	2.47027	0.621099	0.000317602	3.08111
CUST_13518_PI422575199	mitochondrial glutamate carrier protein	AGAP010293-RA	AGAP010293-RA	3R	52354660	52358904	1	1	0.707246	4.03e-09	6.9274	0.620823	4.39e-09	6.90167
CUST_10349_PI422575199	protein farnesyltransferase alpha subunit	AGAP011767-RA	AGAP011767-RA	3L	33028850	33030212	1	1	0.289057	0.00317655	2.25137	0.620373	3.27e-07	5.49119
CUST_5728_PI422575199	60s ribosomal protein l44	AGAP003538-RA	AGAP003538-RA	2R	39333941	39334841	1	1	0.606602	2.24e-07	5.61463	0.619926	2.04e-08	6.40389
CUST_11151_PI422575199	sugar transporter	AGAP007856-RA	AGAP007856-RA	3R	2204835	2206312	-1	1	0.788544	3.55e-08	6.22069	0.618547	7.69e-07	5.20218
CUST_3452_PI422575199	protease m1 zinc metalloprotease	AGAP001881-RA	AGAP001881-RA	2R	11833852	11837198	1	1	0.66015	0.00171342	2.47442	0.618295	0.00120407	2.60142
CUST_11443_PI422575199	zinc finger protein 330	AGAP008157-RA	AGAP008157-RA	3R	6263401	6264927	-1	1	0.616667	5.69e-05	3.69985	0.616883	5.47e-05	3.71428
CUST_5210_PI422575199	cg4553 cg4553-pa	AGAP001334-RA	AGAP001334-RA	2R	3260240	3261465	-1	1	0.850227	1.11e-07	5.84723	0.616767	6.43e-06	4.46809
DETOX_633_PI422610884	GSTE7 - Glutathion S-transferase; target probed by LSTM-AGAM-DETOX V3 probe agam-detox-1C1; alternative detox probe for AG_DETOX_P211	GSTE7	AGAP009196-RA	3R	28600501	28601320	1	1	0.718451	3.08e-09	7.01008	0.616677	8.11e-09	6.70624
CUST_9361_PI422575199	hig1 domain family member 1a	AGAP010716-RA	AGAP010716-RA	3L	8934066	8937311	1	1	0.521863	6.16e-05	3.67136	0.615148	1.57e-06	4.95703
CUST_267_PI422575199	brain protein 44	AGAP004906-RA	AGAP004906-RA	2L	5793347	5794156	1	1	0.633538	0.00554006	2.04971	0.615036	0.00547022	2.05425
CUST_11622_PI422575199	methionine aminopeptidase 2	AGAP008345-RA	AGAP008345-RA	3R	9510115	9511991	1	1	0.32208	0.000674806	2.80992	0.614631	1.07e-07	5.86011
CUST_18_PI422575199	tumor endothelial marker 7	AGAP004689-RB	AGAP004689-RB	2L	1052036	1057434	1	3	0.731197	3.47e-09	6.97233	0.614366	6.21e-09	6.79292
CUST_13493_PI422575199	mitochondrial ribosomal	AGAP010268-RA	AGAP010268-RA	3R	51882086	51883354	1	1	0.74219	7.02e-11	8.18547	0.614308	1.32e-09	7.28623
CUST_6402_PI422575199	heat shock protein 60	AGAP004002-RA	AGAP004002-RA	2R	47807543	47811366	-1	1	0.713635	1.54e-05	4.16149	0.613416	8.41e-05	3.55931
CUST_479_PI422575199	ribosomal protein	AGAP005092-RA	AGAP005092-RA	2L	9909441	9910601	-1	1	0.452271	2.48e-05	3.99525	0.612946	6.48e-08	6.02434
CUST_1565_PI422575199	odorant binding protein (agap006080-pa)	AGAP006080-RA	AGAP006080-RA	2L	26133006	26133968	1	1	2.06629	5.67e-11	8.24719	0.610634	0.000271039	3.13772
DETOX_759_PI422610884	SOD1	SOD1	AGAP010517-RA	3L	5581880	5582955	-1	1	0.553759	8.93e-06	4.35377	0.610084	4.46e-07	5.38566
CUST_6945_PI422575199	heat shock	AGAP001502-RA	AGAP001502-RA	2R	5690856	5692322	-1	1	0.624175	0.000164421	3.31885	0.609465	4.48e-05	3.78609
CUST_1770_PI422575199	antennal carrier protein ap-2	AGAP006259-RA	AGAP006259-RA	2L	28705998	28706261	-1	1	3.22068	6.66e-16	11.5319	0.608799	2.43e-05	4.00289
CUST_12200_PI422575199	maltase 2	AGAP008965-RA	AGAP008965-RA	3R	22252242	22257789	-1	1	0.354309	2.42e-07	5.58986	0.608584	1.03e-11	8.76806
CUST_1280_PI422575199	iron-sulfur cluster assembly enzyme mitochondrial	AGAP005813-RA	AGAP005813-RA	2L	21632619	21633346	1	1	0.406471	0.00190791	2.43583	0.608454	1.39e-05	4.19588
CUST_11349_PI422575199	AGAP008056-PA [Anopheles gambiae str. PEST]	AGAP008056-RA	AGAP008056-RA	3R	4886075	4887788	1	1	0.430614	0.000365205	3.03068	0.608152	2.71e-06	4.76684
CUST_10255_PI422575199	isoform a	AGAP011673-RA	AGAP011673-RA	3L	31260533	31261056	-1	1	0.666005	1.3e-10	7.9927	0.608093	1.6e-10	7.92718
CUST_14049_PI422575199	cuticle protein	AGAP012466-RA	AGAP012466-RA	UNKN	4564723	4589021	-1	1	1.07097	4.1e-13	9.68613	0.606969	3.78e-10	7.67012
CUST_13250_PI422575199	rab gdp-dissociation inhibitor	AGAP010025-RA	AGAP010025-RA	3R	47950588	47953388	-1	1	0.622607	1.12e-05	4.27167	0.605764	1.11e-05	4.27551
CUST_10602_PI422575199	tetratricopeptide repeat protein 4	AGAP012044-RA	AGAP012044-RA	3L	36837649	36838973	1	1	0.351128	0.00578185	2.034	0.60519	3.29e-05	3.89537
CUST_3176_PI422575199	cytochrome c oxidase subunit viic	AGAP007621-RB	AGAP007621-RB	2L	48354685	48355606	1	3	0.510864	8.12e-09	6.70606	0.604151	6.88e-11	8.19197
CUST_10395_PI422575199	transmembrane protein 129	AGAP011818-RA	AGAP011818-RA	3L	33742546	33744174	1	1	0.497194	3.72e-07	5.44906	0.603573	1.96e-08	6.41607
CUST_9240_PI422575199	abc transporter	AGAP010582-RA	AGAP010582-RA	3L	6495035	6501129	1	1	0.662624	3.21e-06	4.70907	0.602931	2.5e-06	4.79601
CUST_639_PI422575199	superoxide dismutase	AGAP005234-RA	AGAP005234-RA	2L	12656739	12660717	-1	2	0.726539	5.98e-07	5.28847	0.602893	6.58e-06	4.46044
CUST_10443_PI422575199	uncharacterized protein c16orf68	AGAP011879-RA	AGAP011879-RA	3L	34607154	34608893	-1	1	1.3439	6.26e-11	8.21965	0.602579	5.52e-06	4.52217
CUST_2563_PI422575199	membrane glycoprotein lig-1	AGAP007037-RA	AGAP007037-RA	2L	41274607	41276228	-1	1	0.513124	9.88e-08	5.88484	0.602222	2.33e-09	7.09967
CUST_4059_PI422575199	elongation of very long chain fatty acids	AGAP013094-RA	AGAP013094-RA	2R	13754	15149	1	1	1.06053	2.45e-09	7.084	0.601358	1.82e-06	4.90628
CUST_10409_PI422575199	death-associated protein 1	AGAP011832-RA	AGAP011832-RA	3L	33893177	33894381	1	1	0.486011	0.00227244	2.37211	0.600958	0.000102499	3.48848
CUST_8322_PI422575199	sugar transporter	AGAP001027-RA	AGAP001027-RA	X	19726632	19737089	-1	3	0.632518	2.68e-07	5.55729	0.6004	1.25e-07	5.80471
CUST_12970_PI422575199	angiotensin-converting enzyme	AGAP009752-RA	AGAP009752-RA	3R	42361196	42365395	1	1	1.29908	3.74e-10	7.67325	0.600278	1.1e-05	4.27945
CUST_13495_PI422575199	28s ribosomal protein mitochondrial	AGAP010270-RA	AGAP010270-RA	3R	51911177	51911514	1	1	0.966466	4.69e-11	8.30424	0.599967	8.13e-09	6.70606
CUST_9954_PI422575199	amyloid protein-binding protein 2	AGAP011356-RA	AGAP011356-RA	3L	21730152	21731579	1	1	0.693112	1.1e-06	5.07963	0.599589	1.75e-06	4.92118
CUST_11935_PI422575199	leptin receptor overlapping transcript-like 1	AGAP008693-RA	AGAP008693-RA	3R	14948912	14950034	-1	1	0.800234	3.86e-06	4.64628	0.597708	3.4e-05	3.88338
CUST_376_PI422575199	pyrroline-5-carboxylate reductase	AGAP005009-RA	AGAP005009-RA	2L	7897791	7899967	1	1	0.702432	1.86e-07	5.67564	0.59678	4.96e-07	5.35088
CUST_13533_PI422575199	nucleolar complex protein 3 homolog	AGAP010308-RA	AGAP010308-RA	3R	53091293	53094028	1	1	0.437047	0.00135506	2.55863	0.596489	3.63e-05	3.86024
CUST_13963_PI422575199	nudix hydrolase 6	AGAP012857-RA	AGAP012857-RA	UNKN	34394986	34396341	-1	1	0.598177	8.64e-08	5.92965	0.596338	6.72e-08	6.01387
CUST_45_PI422575199	atp-dependent rna helicase abstrakt	AGAP004711-RA	AGAP004711-RA	2L	2487770	2489611	1	1	0.507586	4.44e-05	3.78943	0.595937	2.33e-06	4.81958
CUST_81_PI422575199	succinyl-coa synthetase beta chain	AGAP004744-RA	AGAP004744-RA	2L	3021774	3025711	1	1	0.644722	8.24e-06	4.38197	0.595854	7.54e-06	4.41378
DETOX_758_PI422610884	SOD1	SOD1	AGAP010517-RA	3L	5581880	5582955	-1	1	0.609128	1.5e-06	4.97442	0.595614	2.86e-07	5.53545
CUST_1560_PI422575199	odorant-binding protein	AGAP006074-RA	AGAP006074-RA	2L	26101764	26135649	-1	1	1.64917	1.65e-11	8.62583	0.595384	1.2e-05	4.24868
CUST_8321_PI422575199	sugar transporter	AGAP001027-RB	AGAP001027-RB	X	19726632	19737089	-1	3	0.638815	9.45e-08	5.89949	0.594793	4.99e-08	6.10971
DETOX_29_PI422610884	ABCC8 - ABC transporte; target probed by LSTM-AGAM-DETOX V3 probe agam-detox-1O5	ABCC8	AGAP008437-RA	3R	10726455	10744646	1	1	0.419626	6.47e-05	3.65355	0.594779	3.36e-07	5.48161
CUST_3552_PI422575199	sodium solute symporter	AGAP001965-RA	AGAP001965-RA	2R	12976761	12978999	-1	1	0.931064	2.43e-12	9.15256	0.594025	4.27e-10	7.6376
CUST_9100_PI422575199	anopheles gambiae pest agap012863-pa	AGAP010433-RA	AGAP010433-RA	3L	3305192	3305806	1	1	0.715305	1e-09	7.36913	0.593827	2.78e-09	7.04312
DETOX_559_PI422610884	GRX2	GRX2	AGAP003178-RA	2R	33578273	33579101	-1	1	0.799192	4.06e-12	9.02525	0.593652	5.53e-11	8.25166
CUST_1402_PI422575199	differentially expressed in fdcp 8-like protein	AGAP005931-RA	AGAP005931-RA	2L	23847287	23849640	1	1	0.528449	0.0101548	1.83178	0.593311	0.00317171	2.25195
CUST_1459_PI422575199	chaperone protein dnaj	AGAP005981-RA	AGAP005981-RA	2L	24449748	24450950	-1	1	0.276438	0.0288748	1.45953	0.592646	4.7e-05	3.76967
CUST_1613_PI422575199	AGAP006123-PA [Anopheles gambiae str. PEST]	AGAP006123-RA	AGAP006123-RA	2L	27009567	27010019	1	1	0.687903	2.3e-05	4.02128	0.591751	5.91e-05	3.68642
CUST_13660_PI422575199	deleted in a mouse model of primary ciliary dyskinesia	AGAP012517-RA	AGAP012517-RA	UNKN	10382698	10383513	-1	1	0.490481	4.52e-05	3.78301	0.589944	1.37e-06	5.00292
CUST_9696_PI422575199	u239_droer ame: full=protein anon-73b1	AGAP011081-RA	AGAP011081-RA	3L	16321129	16321817	-1	1	0.590278	1.52e-05	4.16533	0.589916	4.45e-06	4.59687
CUST_5367_PI422575199	serine protease 14	AGAP003246-RA	AGAP003246-RA	2R	34456183	34457654	-1	1	0.800491	0.000724897	2.78362	0.589433	0.00488522	2.09507
CUST_4096_PI422575199	transcription factor	AGAP001268-RA	AGAP001268-RA	2R	2132454	2133880	-1	1	0.516633	7.39e-05	3.60601	0.589404	3.76e-06	4.6544
CUST_4415_PI422575199	AGAP002588-PA [Anopheles gambiae str. PEST]	AGAP002588-RA	AGAP002588-RA	2R	23314050	23314901	-1	1	0.191327	0.0172549	1.64209	0.589367	6.45e-08	6.02611
CUST_2167_PI422575199	kinetochore protein ndc80-like protein	AGAP006661-RA	AGAP006661-RA	2L	36430483	36432498	1	1	0.710567	1.37e-06	5.00432	0.588487	5.78e-06	4.50549
CUST_2060_PI422575199	malate dehydrogenase	AGAP006576-RA	AGAP006576-RA	2L	34221213	34225227	-1	3	0.633313	1.47e-07	5.75383	0.587825	6.8e-08	6.0099
CUST_6829_PI422575199	molybdopterin synthase small	AGAP004289-RA	AGAP004289-RA	2R	54125049	54125324	1	1	0.504443	6.03e-09	6.80092	0.586556	2.15e-10	7.84197
CUST_2062_PI422575199	malate dehydrogenase	AGAP006576-RC	AGAP006576-RC	2L	34221213	34225227	-1	3	0.599552	4.57e-07	5.37721	0.585473	1.35e-07	5.77864
CUST_10561_PI422575199	atp-dependent transporter	AGAP012005-RA	AGAP012005-RA	3L	36088278	36090773	-1	1	0.479517	1.74e-05	4.11883	0.58538	7.42e-07	5.21377
CUST_4703_PI422575199	mitochondrial 28s ribosomal protein s33	AGAP002777-RA	AGAP002777-RA	2R	27043420	27043755	1	1	0.677303	1.39e-09	7.27062	0.584841	2.28e-09	7.10599
CUST_8967_PI422575199	phospholipid hydroperoxide glutathione peroxidase	AGAP000804-RA	AGAP000804-RA	X	14745061	14745238	-1	1	1.01109	4.31e-10	7.63484	0.583617	5.01e-07	5.34769
CUST_13685_PI422575199	anopheles gambiae pest agap012543-pa	AGAP012543-RA	AGAP012543-RA	UNKN	13516277	13517415	-1	1	0.797774	4.4e-07	5.38944	0.58358	2.26e-05	4.0285
CUST_4112_PI422575199	vacuolar protein sorting-associated protein 29	AGAP002338-RA	AGAP002338-RA	2R	20277667	20278503	1	1	0.732292	1.42e-06	4.99206	0.583556	4.63e-06	4.58345
CUST_12875_PI422575199	tetraspanin family protein	AGAP009653-RA	AGAP009653-RA	3R	37626605	37628034	-1	1	0.913159	4.98e-08	6.11038	0.583048	3.57e-06	4.6737
CUST_13416_PI422575199	isoform c	AGAP010191-RA	AGAP010191-RA	3R	50383673	50385023	1	1	1.05452	9.5e-12	8.78128	0.582867	1.15e-08	6.59252
CUST_9010_PI422575199	sulfate transporter	AGAP010344-RA	AGAP010344-RA	3L	1896831	1899455	1	1	0.519202	4.58e-06	4.58728	0.582622	3.09e-07	5.50967
CUST_12350_PI422575199	hsc-70-interacting protein	AGAP009119-RA	AGAP009119-RA	3R	26179708	26180958	1	1	0.343494	0.000626641	2.8366	0.581492	5.18e-07	5.33552
CUST_9217_PI422575199	tfiih basal transcription factor complex p44 subunit	AGAP010559-RA	AGAP010559-RA	3L	6373291	6374918	1	1	0.390072	0.000459687	2.94826	0.581458	1.92e-06	4.88863
CUST_9253_PI422575199	alkaline phosphatase	AGAP010596-RA	AGAP010596-RA	3L	6591865	6595810	-1	1	1.37111	4.39e-09	6.90167	0.581427	0.000138317	3.38172
CUST_14014_PI422575199	anopheles gambiae pest agap012911-pa	AGAP012911-RA	AGAP012911-RA	UNKN	37985940	37986440	1	1	0.517172	1.9e-08	6.42371	0.581036	2.39e-09	7.09079
DETOX_148_PI422610884	COEAE3G - Carboxylesterase; target probed by LSTM-AGAM-DETOX V3 probe agam-detox-1K21	COEAE3G	AGAP006724-RA	2L	37285966	37288141	-1	1	2.02132	6.34e-14	10.1673	0.580751	1.58e-06	4.9569
CUST_10423_PI422575199	cytochrome b561 domain-containing protein 2	AGAP011846-RA	AGAP011846-RA	3L	33988362	33989238	1	1	0.469658	1.31e-06	5.02149	0.580587	1.68e-08	6.46873
DETOX_482_PI422610884	CYP6Y2 - Cytochrome P450 monooxygenase; target probed by LSTM-AGAM-DETOX V3 probe agam-detox-1F9	CYP6Y2	AGAP008207-RA	3R	6911447	6913071	-1	1	0.681364	1.53e-08	6.50147	0.57887	6.99e-08	6.00087
CUST_2236_PI422575199	alpha-esterase	AGAP006724-RA	AGAP006724-RA	2L	37285966	37288141	-1	1	1.94088	7.78e-14	10.1011	0.57885	1.19e-06	5.05275
CUST_10070_PI422575199	meprin a subunit beta	AGAP011475-RA	AGAP011475-RA	3L	25017939	25037487	1	1	0.918492	0.000945532	2.68745	0.578501	0.0223146	1.55123
CUST_10694_PI422575199	26s proteasome non-atpase regulatory subunit 7	AGAP012135-RA	AGAP012135-RA	3L	37999396	38000592	-1	1	0.621955	6.93e-08	6.00417	0.578026	6.22e-08	6.03861
CUST_2061_PI422575199	malate dehydrogenase	AGAP006576-RB	AGAP006576-RB	2L	34221213	34225227	-1	3	0.643279	2.47e-07	5.58408	0.577836	1.8e-07	5.68582
CUST_5010_PI422575199	carbonic anhydrase	AGAP002992-RC	AGAP002992-RC	2R	30638976	30641115	1	3	0.228763	0.0442299	1.3093	0.577498	2.18e-05	4.04098
CUST_2138_PI422575199	organic anion transporter	AGAP006638-RA	AGAP006638-RA	2L	35406635	35411920	-1	1	1.12727	1.94e-11	8.57013	0.577422	5.49e-08	6.08001
CUST_6830_PI422575199	molybdopterin synthase large	AGAP004290-RA	AGAP004290-RA	2R	54127406	54128215	1	1	0.530386	5.91e-08	6.05526	0.576562	2.15e-09	7.12754
CUST_415_PI422575199	endoplasmic reticulum-golgi intermediate compartment protein 2	AGAP005044-RA	AGAP005044-RA	2L	8787248	8791505	-1	2	0.510729	2.39e-06	4.81076	0.57644	3.27e-07	5.49119
CUST_12037_PI422575199	peroxisomal biogenesis factor 19	AGAP008804-RA	AGAP008804-RA	3R	18063417	18064618	1	1	0.599483	1.34e-07	5.78071	0.576045	6.31e-08	6.03352
CUST_6501_PI422575199	mitochondrial ribosomal	AGAP004113-RA	AGAP004113-RA	2R	50162317	50162863	-1	1	0.614235	3.02e-08	6.27293	0.575954	1.06e-08	6.61562
CUST_123_PI422575199	-like protein 3	AGAP004778-RA	AGAP004778-RA	2L	3445900	3447091	1	1	0.757182	6.47e-08	6.02463	0.575175	5.59e-07	5.31097
CUST_13955_PI422575199	cd36 antigen	AGAP012849-RA	AGAP012849-RA	UNKN	34056299	34057249	-1	1	0.318764	0.00274525	2.30401	0.574294	5.83e-06	4.50247
CUST_1274_PI422575199	caspase short class (agap004921-pa)	AGAP004921-RA	AGAP004921-RA	2L	6048236	6049215	-1	1	0.918458	3.96e-08	6.18511	0.574157	1.07e-05	4.29042
CUST_12942_PI422575199	rab geranylgeranyl transferase alpha subunit	AGAP009724-RA	AGAP009724-RA	3R	41532588	41534344	-1	1	0.700791	5.07e-07	5.34312	0.573516	2.56e-06	4.78737
CUST_11235_PI422575199	er protein reticulon	AGAP007940-RA	AGAP007940-RA	3R	3222828	3227440	-1	3	0.741738	1.31e-08	6.55272	0.573024	8.09e-08	5.95063
CUST_13169_PI422575199	aldehyde dehydrogenase	AGAP009944-RA	AGAP009944-RA	3R	45804678	45806458	-1	1	0.279418	0.0166378	1.65524	0.572984	1.04e-05	4.29978
CUST_3175_PI422575199	cytochrome c oxidase subunit viic	AGAP007621-RC	AGAP007621-RC	2L	48354685	48355606	1	3	0.486746	2.72e-09	7.04726	0.572875	2.15e-11	8.55207
CUST_13928_PI422575199	upf0549 protein c20orf43-like protein	AGAP012822-RA	AGAP012822-RA	UNKN	31696642	31697112	1	1	0.680002	1.6e-06	4.95079	0.571497	3.93e-06	4.64068
CUST_7194_PI422575199	cg4038 cg4038-pa	AGAP001529-RA	AGAP001529-RA	2R	5859973	5861278	1	1	0.399784	0.00374904	2.19139	0.571483	0.000152247	3.34696
CUST_8409_PI422575199	ubiquitin-conjugating enzyme e2 l	AGAP001056-RA	AGAP001056-RA	X	21755596	21762662	-1	1	0.722404	5.94e-07	5.29065	0.571431	2.15e-06	4.84731
CUST_9215_PI422575199	bcr-associated bap	AGAP010557-RA	AGAP010557-RA	3L	6369726	6371210	-1	1	1.08214	5.55e-09	6.82554	0.570593	6.95e-06	4.44172
CUST_2287_PI422575199	glucosyl glucuronosyl transferases	AGAP006775-RA	AGAP006775-RA	2L	38126859	38128644	1	1	0.656585	0.000462674	2.94587	0.56936	0.000671966	2.81142
CUST_13513_PI422575199	ring and yy1 binding protein	AGAP010288-RA	AGAP010288-RA	3R	52172251	52173633	1	1	0.579423	7.09e-10	7.47303	0.568962	3.77e-10	7.6703
CUST_13181_PI422575199	calcium-independent phospholipase a2-gamma	AGAP009956-RA	AGAP009956-RA	3R	46320550	46322002	-1	1	0.451743	5.29e-07	5.3298	0.567855	4.75e-09	6.87725
DETOX_627_PI422610884	GSTE5 - Glutathion S-transferase; target probed by LSTM-AGAM-DETOX V3 probe agam-detox-1N20; alternative detox probe for AG_DETOX_P209	GSTE5	AGAP009192-RA	3R	28595009	28595773	-1	1	0.774209	1.06e-08	6.61569	0.567269	1.52e-07	5.74178
CUST_4542_PI422575199	AGAP001107-PA [Anopheles gambiae str. PEST]	AGAP001107-RB	AGAP001107-RB	2R	263675	267184	1	2	0.890695	4.1e-08	6.17396	0.567007	3.16e-06	4.7137
CUST_9342_PI422575199	elongation of very long chain fatty acids protein 4	AGAP010695-RA	AGAP010695-RA	3L	8684589	8689428	1	1	1.37504	7.47e-13	9.5332	0.56689	9.05e-08	5.91346
CUST_4322_PI422575199	trafficking protein particle complex subunit 2	AGAP002528-RA	AGAP002528-RA	2R	22372972	22373483	1	1	0.797011	6.6e-09	6.77397	0.566702	1.33e-07	5.78255
CUST_5011_PI422575199	carbonic anhydrase	AGAP002992-RB	AGAP002992-RB	2R	30638976	30641115	1	3	0.231782	0.0339496	1.40237	0.566577	1.42e-05	4.18916
CUST_4543_PI422575199	AGAP001107-PA [Anopheles gambiae str. PEST]	AGAP001107-RA	AGAP001107-RA	2R	263675	267184	1	2	0.847071	4.21e-08	6.16513	0.566226	1.69e-06	4.93173
CUST_4222_PI422575199	glutamate decarboxylase	AGAP002425-RA	AGAP002425-RA	2R	21205238	21207556	1	1	0.472497	3.89e-05	3.83635	0.566179	4.57e-06	4.58817
CUST_6048_PI422575199	isoform b	AGAP003757-RA	AGAP003757-RA	2R	43089802	43091368	1	1	2.00042	8.75e-12	8.80379	0.565438	9.43e-05	3.51773
CUST_12338_PI422575199	AGAP009106-PA [Anopheles gambiae str. PEST]	AGAP009106-RA	AGAP009106-RA	3R	25648274	25649424	1	1	0.583313	2.97e-06	4.73445	0.565371	8.82e-07	5.15508
DETOX_334_PI422610884	CYP4C27 - Cytochrome P450 monooxygenase; target probed by LSTM-AGAM-DETOX V3 probe agam-detox-1C20	CYP4C27	AGAP009246-RA	3R	29380829	29386394	-1	1	0.803838	7.7e-09	6.72277	0.564913	2.83e-07	5.53931
CUST_7261_PI422575199	zinc finger protein 830-like	AGAP004605-RA	AGAP004605-RA	2R	58336575	58337779	-1	1	0.7119	4.13e-08	6.17119	0.564465	1.97e-07	5.65825
DETOX_508_PI422610884	CYP9L1 - Cytochrome P450 monooxygenase; target probed by LSTM-AGAM-DETOX V3 probe agam-detox-1F2	CYP9L1	AGAP012295-RA	3L	39820960	39822628	1	1	0.632028	2.09e-06	4.85832	0.560276	2.28e-06	4.82827
CUST_10329_PI422575199	AGAP011747-PA [Anopheles gambiae str. PEST]	AGAP011747-RA	AGAP011747-RA	3L	32873107	32874051	-1	1	0.442864	0.000741505	2.77519	0.559842	7.42e-05	3.60444
CUST_8986_PI422575199	upf0172 protein cg3501	AGAP010320-RA	AGAP010320-RA	3L	643738	644467	-1	1	0.765115	4.55e-10	7.61694	0.557846	6.82e-09	6.76242
DETOX_632_PI422610884	GSTE7 - Glutathion S-transferase; target probed by LSTM-AGAM-DETOX V3 probe agam-detox-1C1	GSTE7	AGAP009196-RA	3R	28600501	28601320	1	1	0.587133	4.26e-10	7.6376	0.55779	5.6e-10	7.54819
CUST_5709_PI422575199	u443_anoga ame: full=upf0443 protein agap003534	AGAP003534-RA	AGAP003534-RA	2R	39215988	39216834	1	1	0.266683	0.0244373	1.51871	0.55726	2.72e-05	3.96155
CUST_7832_PI422575199	gtp binding protein	AGAP000672-RB	AGAP000672-RB	X	11856358	11875562	-1	2	0.279223	0.00192516	2.43236	0.556839	1.23e-06	5.04178
CUST_13561_PI422575199	thiolester containing protein isoform c	AGAP008364-RA	AGAP008364-RA	3R	10061667	10075623	-1	1	0.676175	2.78e-08	6.30222	0.556218	6.38e-08	6.02972
CUST_11007_PI422575199	oxidase peroxidase	AGAP013327-RA	AGAP013327-RA	3L	10786057	10788017	1	1	0.325776	0.0232447	1.53669	0.556118	0.000532136	2.89479
CUST_5052_PI422575199	argininosuccinate synthase	AGAP003015-RA	AGAP003015-RA	2R	31179112	31180748	1	1	0.429883	0.00154771	2.51049	0.555046	5.65e-05	3.70221
CUST_13530_PI422575199	u3 small nucleolar rna (u3 snorna) associated protein	AGAP010305-RA	AGAP010305-RA	3R	53004969	53006434	1	1	0.277833	0.0211404	1.57047	0.554424	3.27e-05	3.89833
CUST_13456_PI422575199	short-chain dehydrogenase	AGAP010232-RA	AGAP010232-RA	3R	51314284	51322930	1	2	1.25885	5.61e-13	9.59139	0.554394	4.56e-08	6.13869
CUST_1735_PI422575199	aldehyde oxidase	AGAP006225-RA	AGAP006225-RA	2L	28534732	28539416	1	1	0.360873	0.00124047	2.59037	0.553877	3.3e-06	4.69921
CUST_5973_PI422575199	zinc finger protein 593	AGAP003701-RA	AGAP003701-RA	2R	42134464	42135235	-1	1	0.578308	5.6e-07	5.31083	0.553643	1e-06	5.11244
CUST_12836_PI422575199	AGAP009614-PA [Anopheles gambiae str. PEST]	AGAP009614-RA	AGAP009614-RA	3R	37008569	37009490	-1	1	0.983173	8.35e-08	5.93953	0.553337	3.14e-05	3.91122
CUST_130_PI422575199	pyruvate dehydrogenase	AGAP004786-RA	AGAP004786-RA	2L	3545835	3548422	1	1	0.654238	5.57e-08	6.07483	0.553287	8.01e-08	5.95368
CUST_6118_PI422575199	glucose dehydrogenase	AGAP003785-RA	AGAP003785-RA	2R	43290670	43300083	-1	5	0.80596	1.44e-07	5.76057	0.552623	4.36e-06	4.60371
CUST_4937_PI422575199	mitochondrial intermembrane space import and assembly protein 40	AGAP002940-RA	AGAP002940-RA	2R	29868774	29869872	1	1	0.833915	2.13e-05	4.04901	0.55244	0.000991303	2.67059
CUST_6929_PI422575199	anterior fat body protein	AGAP001501-RB	AGAP001501-RB	2R	5689163	5690818	1	3	0.45389	0.00115801	2.61555	0.552427	0.000107843	3.47013
CUST_8277_PI422575199	cuticular protein analogous to peritrophins 3-a1	AGAP000987-RA	AGAP000987-RA	X	18933849	18935322	-1	1	1.71183	2.35e-09	7.09717	0.552249	0.000805435	2.74491
DETOX_149_PI422610884	COEAE3G - Carboxylesterase; target probed by LSTM-AGAM-DETOX V3 probe agam-detox-1K21	COEAE3G	AGAP006724-RA	2L	37285966	37288141	-1	1	1.09148	6.07e-11	8.22841	0.552247	4.9e-07	5.35479
CUST_5757_PI422575199	ribosomal protein l3	AGAP003556-RB	AGAP003556-RB	2R	39456067	39459981	1	2	0.349272	8.78e-05	3.54377	0.551971	3.24e-07	5.49329
CUST_12784_PI422575199	atp synthase subunit mitochondrial	AGAP009564-RA	AGAP009564-RA	3R	36263269	36263427	1	1	0.503545	2.13e-07	5.63149	0.551528	7.15e-09	6.74841
CUST_6575_PI422575199	mitochondrial atp synthase b chain	AGAP001138-RA	AGAP001138-RA	2R	568907	570507	-1	1	0.577441	4.76e-08	6.12372	0.550629	1.25e-08	6.56481
CUST_13507_PI422575199	dna mismatch repair protein spellchecker 1	AGAP010282-RA	AGAP010282-RA	3R	52033775	52038486	1	1	0.261157	0.0337707	1.40433	0.549805	4.56e-05	3.77958
CUST_13360_PI422575199	adenosine kinase	AGAP010136-RA	AGAP010136-RA	3R	49317276	49317725	-1	1	0.425861	3.68e-05	3.85563	0.548799	3.09e-07	5.51058
DETOX_631_PI422610884	GSTE7 - Glutathion S-transferase; target probed by LSTM-AGAM-DETOX V3 probe agam-detox-1C1	GSTE7	AGAP009196-RA	3R	28600501	28601320	1	1	0.612201	1.34e-09	7.28041	0.548659	2.13e-09	7.1295
CUST_6862_PI422575199	peptidyl-prolyl cis-trans isomerase nima-interacting 1	AGAP013475-RA	AGAP013475-RA	2R	54455416	54456124	1	1	0.458676	2.34e-05	4.01537	0.547967	5.48e-07	5.31811
CUST_13301_PI422575199	peroxin 13	AGAP010074-RA	AGAP010074-RA	3R	48620693	48622156	-1	1	0.43259	0.000126742	3.4121	0.547689	1.83e-06	4.90505
CUST_13389_PI422575199	carnitine o-acyltransferase	AGAP010164-RA	AGAP010164-RA	3R	49778787	49791943	1	3	0.42383	5.73e-08	6.06534	0.547628	9.54e-10	7.38419
CUST_13872_PI422575199	er lumen protein retaining receptor	AGAP012756-RA	AGAP012756-RA	UNKN	27341371	27342184	1	1	0.793022	1.19e-08	6.58124	0.547583	5.39e-07	5.32354
CUST_10850_PI422575199	cytochrome p450	AGAP012295-RA	AGAP012295-RA	3L	39820960	39822628	1	1	0.573544	1.03e-06	5.10148	0.547071	3.59e-07	5.46118
DETOX_626_PI422610884	GSTE5 - Glutathion S-transferase; target probed by LSTM-AGAM-DETOX V3 probe agam-detox-1N20	GSTE5	AGAP009192-RA	3R	28595009	28595773	-1	1	0.693144	6.13e-07	5.28003	0.546048	2.43e-06	4.80567
CUST_321_PI422575199	proteasome subunit alpha type 4	AGAP004960-RA	AGAP004960-RA	2L	7195880	7197257	-1	1	1.10159	8.78e-08	5.92419	0.545978	0.000214595	3.22255
CUST_8979_PI422575199	esr1 protein	AGAP010313-RA	AGAP010313-RA	3L	293919	305802	-1	1	0.372509	0.00116781	2.6124	0.545639	7.25e-06	4.42756
CUST_197_PI422575199	epithelial membrane protein	AGAP004845-RB	AGAP004845-RB	2L	4396212	4402689	1	2	0.298292	0.019172	1.60526	0.545595	0.000128383	3.40751
CUST_11239_PI422575199	extramacrochaetae protein	AGAP007944-RA	AGAP007944-RA	3R	3248131	3249703	1	1	0.484518	1.34e-06	5.01098	0.545576	4.06e-08	6.17672
CUST_1803_PI422575199	membrane glycoprotein lig-1	AGAP006327-RA	AGAP006327-RA	2L	29733363	29734698	1	1	0.710064	3.76e-09	6.94894	0.54448	2.31e-08	6.36375
CUST_6991_PI422575199	glutathione transferase gst1-6	AGAP004380-RA	AGAP004380-RA	2R	55504530	55505309	-1	1	1.07603	1.15e-09	7.3274	0.543841	3.4e-06	4.68916
CUST_9004_PI422575199	mitochondrial ribosomal l23	AGAP010338-RA	AGAP010338-RA	3L	1688063	1688766	1	1	0.751971	2.14e-08	6.388	0.543675	2.91e-07	5.53049
CUST_196_PI422575199	epithelial membrane protein	AGAP004845-RA	AGAP004845-RA	2L	4396212	4402689	1	2	0.281769	0.0302749	1.44256	0.543198	0.000228098	3.20036
CUST_7831_PI422575199	gtp binding protein	AGAP000672-RA	AGAP000672-RA	X	11856358	11875562	-1	2	0.291042	0.00217183	2.38843	0.542801	3.54e-06	4.67655
CUST_8320_PI422575199	sugar transporter	AGAP001027-RC	AGAP001027-RC	X	19726632	19737089	-1	3	0.615794	1.27e-06	5.0303	0.542519	1.07e-06	5.08867
CUST_13951_PI422575199	selenium-binding protein	AGAP012845-RA	AGAP012845-RA	UNKN	33533159	33534089	-1	1	0.498052	6.42e-09	6.78383	0.542298	3.31e-10	7.71123
CUST_4662_PI422575199	iron-sulfur cluster assembly 1 mitochondrial-like	AGAP002730-RA	AGAP002730-RA	2R	26297612	26298794	-1	1	0.769739	1.9e-07	5.66812	0.541886	3.47e-06	4.6823
CUST_9148_PI422575199	sodium- and chloride-dependent glycine transporter 2	AGAP010481-RA	AGAP010481-RA	3L	4232894	4235209	-1	1	0.73498	1.47e-10	7.95234	0.541298	1.53e-08	6.50169
CUST_513_PI422575199	nucleoside diphosphate kinase 6-like	AGAP005123-RA	AGAP005123-RA	2L	10256621	10257383	-1	1	1.30946	1.08e-10	8.05479	0.540842	6.74e-06	4.45186
CUST_13503_PI422575199	dihydrofolate reductase	AGAP010278-RA	AGAP010278-RA	3R	51946679	51947433	-1	1	0.556663	2.1e-06	4.85589	0.540449	6.76e-07	5.24668
CUST_2897_PI422575199	lysozyme	AGAP007343-RA	AGAP007343-RA	2L	45975679	45976926	-1	1	1.29608	4.61e-05	3.7763	0.536242	0.0243598	1.51986
CUST_6506_PI422575199	transmembrane protein 68	AGAP013284-RA	AGAP013284-RA	2R	5055234	5056878	1	2	0.516411	1.24e-08	6.56759	0.53624	1.33e-09	7.28322
CUST_1064_PI422575199	AGAP005611-PA [Anopheles gambiae str. PEST]	AGAP005611-RA	AGAP005611-RA	2L	17843368	17844428	1	1	0.56793	0.00171486	2.47413	0.535804	0.00104414	2.65205
DETOX_650_PI422610884	GSTS1_2 - Glutathion S-transferase; target probed by LSTM-AGAM-DETOX V3 probe agam-detox-1C14	GSTS1_2	AF513639	3L	2779188	2784335	-1	1	0.798743	1.46e-06	4.98266	0.534753	4.58e-05	3.77815
CUST_5473_PI422575199	nadh dehydrogenase	AGAP003328-RA	AGAP003328-RA	2R	36027561	36028502	1	1	0.653444	0.00107871	2.64044	0.534671	0.00375222	2.19112
CUST_10790_PI422575199	prefoldin subunit 6	AGAP012235-RA	AGAP012235-RA	3L	39176804	39177692	1	1	0.297499	0.0230701	1.53927	0.53433	0.000245028	3.175
CUST_6928_PI422575199	anterior fat body protein	AGAP001501-RC	AGAP001501-RC	2R	5689163	5690818	1	3	0.443201	0.0018231	2.45223	0.534295	0.00022189	3.21053
CUST_10540_PI422575199	AGAP011981-PA [Anopheles gambiae str. PEST]	AGAP011981-RA	AGAP011981-RA	3L	35831748	35834412	-1	1	0.472232	1.55e-06	4.9631	0.533537	9.3e-08	5.90515
CUST_13532_PI422575199	fyve finger containing protein	AGAP010307-RA	AGAP010307-RA	3R	53071753	53087640	-1	1	0.409332	0.000466504	2.94287	0.533101	1.73e-05	4.12184
CUST_6371_PI422575199	glycoprotein 93	AGAP001424-RA	AGAP001424-RA	2R	4750041	4752796	-1	1	0.327925	0.00793352	1.92039	0.532915	8.51e-05	3.5551
CUST_9120_PI422575199	wd repeat protein 74	AGAP010453-RA	AGAP010453-RA	3L	3871165	3872426	-1	1	0.395306	0.000949281	2.68609	0.532849	1.36e-05	4.20442
CUST_2837_PI422575199	odorant-binding protein	AGAP007287-RA	AGAP007287-RA	2L	45011203	45012023	1	1	1.11198	1.25e-11	8.69836	0.532056	2.89e-07	5.53287
CUST_7302_PI422575199	chaperone atp11p	AGAP004641-RA	AGAP004641-RA	2R	58846092	58847165	-1	1	0.772438	2.77e-11	8.47183	0.531719	8.66e-10	7.41262
CUST_12325_PI422575199	aromatic amino acid decarboxylase	AGAP009091-RB	AGAP009091-RB	3R	25554165	25559614	-1	2	0.190977	0.0281429	1.46848	0.530637	1.98e-06	4.87747
CUST_5613_PI422575199	bphl protein	AGAP003440-RA	AGAP003440-RA	2R	37763861	37765638	1	1	0.53326	1.19e-05	4.25212	0.530341	3.39e-06	4.69054
CUST_2528_PI422575199	transcription initiation factor iif subunit beta	AGAP007002-RA	AGAP007002-RA	2L	40591015	40592012	-1	1	0.413008	0.000120845	3.42937	0.530102	1.97e-06	4.87815
CUST_3996_PI422575199	AGAP002285-PA [Anopheles gambiae str. PEST]	AGAP002285-RA	AGAP002285-RA	2R	18579900	18585061	1	2	0.712689	2.09e-09	7.13613	0.52955	1.08e-07	5.85648
CUST_2473_PI422575199	y4893_drome ame: full=tppp family protein cg4893	AGAP006948-RB	AGAP006948-RB	2L	40201873	40207556	-1	2	0.804091	2.46e-09	7.08267	0.529216	3.4e-07	5.47883
DETOX_365_PI422610884	CYP4G17 - Cytochrome P450 monooxygenase; target probed by LSTM-AGAM-DETOX V3 probe agam-detox-1B20	CYP4G17	AGAP000877-RA	X	16619141	16621269	-1	1	0.616983	2.68e-08	6.31519	0.52911	1.43e-07	5.76321
CUST_13953_PI422575199	autophagy-specific gene 12	AGAP012847-RA	AGAP012847-RA	UNKN	33808087	33808809	-1	1	0.580416	4.74e-07	5.36505	0.528627	3.15e-07	5.50328
CUST_2942_PI422575199	dna methyltransferase 1-associated protein 1	AGAP007387-RA	AGAP007387-RA	2L	46252202	46253620	-1	1	0.647921	3.36e-08	6.23967	0.528436	2.62e-07	5.56454
CUST_9110_PI422575199	cytochrome c oxidase assembly protein mitochondrial	AGAP010443-RA	AGAP010443-RA	3L	3742180	3743090	-1	1	0.757499	2.47e-10	7.79464	0.527818	8.26e-09	6.70122
CUST_5559_PI422575199	inorganic pyrophosphatase	AGAP003398-RF	AGAP003398-RF	2R	37299455	37312049	1	6	0.576071	0.000162536	3.32301	0.527805	0.000112266	3.45566
CUST_4076_PI422575199	50kda lectin	AGAP001261-RA	AGAP001261-RA	2R	2089321	2091433	1	1	0.335181	0.00111809	2.62803	0.527759	2.74e-06	4.76243
DETOX_554_PI422610884	GPX4 - Glutathione dependent peroxidase	GPX4	AGAP000804-RA	X	14745061	14745238	-1	1	0.890477	3.55e-10	7.6901	0.52772	3.96e-07	5.42584
DETOX_77_PI422610884	CAT1 - Catalase; target probed by LSTM-AGAM-DETOX V3 probe agam-detox-1N13	CAT1	AGAP004904-RA	2L	5771985	5780988	1	1	0.537449	0.000317381	3.08132	0.527187	0.000129778	3.40345
DETOX_555_PI422610884	GPX4 - Glutathione dependent peroxidase ; alternative detox probe for AG_DETOX_P185	GPX4	AGAP000804-RA	X	14745061	14745238	-1	1	0.879608	1.76e-10	7.90015	0.526489	3.41e-07	5.47782
CUST_92_PI422575199	trna (guanine-n -)-methyltransferase	AGAP004752-RA	AGAP004752-RA	2L	3056994	3057847	1	1	0.484712	9.77e-06	4.32123	0.525275	8.41e-07	5.1715
CUST_7121_PI422575199	isoform c	AGAP004519-RA	AGAP004519-RA	2R	57327472	57329910	1	2	0.31311	0.00172489	2.47206	0.525256	1.61e-06	4.94869
CUST_13544_PI422575199	cd36 antigen	AGAP010132-RA	AGAP010132-RA	3R	49285621	49287337	1	1	0.284415	0.00271001	2.30867	0.524673	5.8e-06	4.505
DETOX_335_PI422610884	CYP4C27 - Cytochrome P450 monooxygenase; target probed by LSTM-AGAM-DETOX V3 probe agam-detox-1C20	CYP4C27	AGAP009246-RA	3R	29380829	29386394	-1	1	1.31883	8.54e-08	5.93317	0.522958	0.00113955	2.62139
CUST_3962_PI422575199	AGAP002240-PA [Anopheles gambiae str. PEST]	AGAP002240-RA	AGAP002240-RA	2R	18061032	18061821	-1	1	0.683622	3.15e-05	3.91016	0.52288	0.000235245	3.18958
CUST_3461_PI422575199	malate dehydrogenase	AGAP001903-RA	AGAP001903-RA	2R	11975823	11977806	1	1	0.464027	0.00134858	2.56023	0.522062	0.000162089	3.32404
CUST_13063_PI422575199	cop9 complex subunit	AGAP009834-RA	AGAP009834-RA	3R	44051582	44053128	1	1	0.491835	1.92e-08	6.42045	0.521914	2.85e-09	7.0358
CUST_6122_PI422575199	glucose dehydrogenase	AGAP003785-RB	AGAP003785-RB	2R	43290670	43300083	-1	5	0.877279	1.09e-09	7.34143	0.521889	4.65e-07	5.37186
DETOX_812_PI422610884	TPX5 - Thioredoxin dependent peroxidase; target probed by LSTM-AGAM-DETOX V3 probe agam-detox-1B14	TPX5	AGAP007020-RA	2L	40999422	41000291	-1	1	0.497999	0.00012278	3.42348	0.521686	1.85e-05	4.09689
CUST_1079_PI422575199	adhesive serine protease	AGAP005625-RA	AGAP005625-RA	2L	17948974	17955192	-1	2	0.415666	4.36e-06	4.60371	0.521679	6.85e-08	6.00791
CUST_6679_PI422575199	heparan n-sulfatase	AGAP004205-RA	AGAP004205-RA	2R	51859170	51861047	1	1	0.619516	7.2e-07	5.22432	0.521598	1.32e-06	5.01911
CUST_6682_PI422575199	transmembrane protein 179	AGAP004210-RA	AGAP004210-RA	2R	51916958	51918491	1	1	0.688603	5.56e-08	6.07524	0.521449	4.55e-07	5.37943
CUST_13401_PI422575199	upf0549 protein c20orf43-like protein	AGAP010176-RA	AGAP010176-RA	3R	49929505	49930748	-1	1	0.608693	3.95e-06	4.6389	0.521325	6.79e-06	4.4495
DETOX_649_PI422610884	GSTS1_2 - Glutathion S-transferase; target probed by LSTM-AGAM-DETOX V3 probe agam-detox-1C14	GSTS1_2	AF513639	3L	2779188	2784335	-1	1	0.810356	9.66e-07	5.12452	0.520943	5.91e-05	3.68613
CUST_7105_PI422575199	pre-mrna-splicing factor rbm22	AGAP004509-RB	AGAP004509-RB	2R	57177332	57180696	1	2	0.577544	8.99e-07	5.14845	0.520834	9.88e-07	5.11643
CUST_6343_PI422575199	cg5783 cg5783-pa	AGAP003999-RA	AGAP003999-RA	2R	47721856	47723195	-1	1	0.999316	3.41e-08	6.23475	0.520665	0.000125526	3.41545
DETOX_481_PI422610884	CYP6Y2 - Cytochrome P450 monooxygenase; target probed by LSTM-AGAM-DETOX V3 probe agam-detox-1F9	CYP6Y2	AGAP008207-RA	3R	6911447	6913071	-1	1	0.610053	5.26e-08	6.09362	0.520462	2.91e-07	5.53115
CUST_12392_PI422575199	isoform a	AGAP009163-RA	AGAP009163-RA	3R	27944619	27945008	-1	1	0.510847	4.23e-05	3.8068	0.520416	1.19e-05	4.25151
CUST_9260_PI422575199	insulin-like peptide 3	AGAP010603-RA	AGAP010603-RA	3L	7104678	7105220	-1	1	0.626983	1.09e-10	8.05206	0.520171	2.99e-10	7.73975
CUST_9747_PI422575199	cg2222-pa	AGAP011132-RA	AGAP011132-RA	3L	17690415	17691167	-1	1	0.438088	0.00149463	2.52307	0.5197	0.00029711	3.10493
DETOX_442_PI422610884	CYP6M3 - Cytochrome P450 monooxygenase; target probed by LSTM-AGAM-DETOX V3 probe agam-detox-1F17	CYP6M3	AGAP008213-RA	3R	6931811	6933699	1	1	0.434865	0.00421752	2.14865	0.519579	0.00104573	2.65155
CUST_4513_PI422575199	small nuclear ribonucleoprotein f	AGAP002658-RA	AGAP002658-RA	2R	25205095	25205361	1	1	0.539867	0.000207514	3.23498	0.519397	0.000120189	3.43119
CUST_3939_PI422575199	pyridoxamine-phosphate oxidase	AGAP002227-RA	AGAP002227-RA	2R	17787347	17788652	-1	1	0.462474	0.000611694	2.84517	0.518846	0.000104214	3.48283
CUST_11233_PI422575199	39s ribosomal protein mitochondrial	AGAP007937-RA	AGAP007937-RA	3R	3212645	3213532	-1	1	0.622973	1.36e-08	6.54016	0.518318	2.33e-08	6.36122
CUST_12747_PI422575199	kazal domain-containing peptide	AGAP009527-RA	AGAP009527-RA	3R	35368953	35369518	1	1	0.476554	0.0300489	1.44537	0.518301	0.0101231	1.83287
CUST_11818_PI422575199	amp dependent coa ligase	AGAP008557-RA	AGAP008557-RA	3R	12704293	12711704	-1	1	0.998414	4.76e-10	7.60228	0.517568	2.28e-06	4.82729
CUST_9509_PI422575199	isoform b	AGAP010878-RA	AGAP010878-RA	3L	12382939	12385663	1	1	0.350688	0.000813218	2.74173	0.516983	1.24e-05	4.23792
CUST_5755_PI422575199	uncharacterized protein c20orf116	AGAP013398-RA	AGAP013398-RA	2R	39450610	39451766	-1	1	0.972143	1e-07	5.87973	0.516683	0.00013193	3.39794
CUST_3735_PI422575199	dynein light chain	AGAP001229-RA	AGAP001229-RA	2R	1653342	1658336	1	1	0.390697	0.00393369	2.17399	0.516585	0.000205143	3.23914
CUST_9012_PI422575199	merlin moesin ezrin radixin	AGAP010346-RA	AGAP010346-RA	3L	1913784	1916364	1	1	0.54386	1.38e-07	5.77368	0.51648	4.14e-08	6.17061
CUST_7281_PI422575199	sulfate transporter	AGAP004636-RA	AGAP004636-RA	2R	58710074	58711813	1	1	0.359557	1.18e-05	4.25373	0.516361	2.29e-08	6.36696
CUST_13477_PI422575199	proteasome subunit alpha type	AGAP010253-RA	AGAP010253-RA	3R	51664587	51665791	-1	1	0.879153	3.11e-07	5.50865	0.516332	4.87e-05	3.75663
CUST_12279_PI422575199	isoform a	AGAP009045-RA	AGAP009045-RA	3R	24678077	24678784	-1	1	0.353745	0.00360375	2.20552	0.516207	7.28e-05	3.61162
CUST_13403_PI422575199	hypothetical conserved protein	AGAP010178-RA	AGAP010178-RA	3R	49946255	49947904	-1	1	0.482277	3.33e-08	6.24058	0.516136	2.29e-09	7.10599
CUST_10375_PI422575199	acyl- oxidase	AGAP011798-RA	AGAP011798-RA	3L	33317621	33328304	-1	1	0.487645	6.56e-06	4.46117	0.516017	6.28e-07	5.27173
CUST_11642_PI422575199	zinc carboxypeptidase	AGAP008372-RA	AGAP008372-RA	3R	10097506	10098255	1	1	0.549901	8.77e-09	6.67973	0.51573	6.45e-09	6.78254
CUST_9114_PI422575199	uncharacterized conserved protein	AGAP010447-RA	AGAP010447-RA	3L	3830435	3831267	-1	1	0.689721	8.94e-09	6.67384	0.515167	1.16e-07	5.83285
DETOX_736_PI422610884	PX5B - Peroxidase; cross-hyb with PX5B; target probed by LSTM-AGAM-DETOX V3 probe agam-detox-1J2	PX5B	AGAP010735-RA	3L	9089962	9103038	-1	1	0.351385	0.000333082	3.06434	0.514485	3.36e-06	4.69367
CUST_12420_PI422575199	glutathione-s-transferase gst	AGAP009192-RA	AGAP009192-RA	3R	28595009	28595773	-1	1	0.668761	2.99e-07	5.52139	0.514296	1.7e-06	4.93119
CUST_3333_PI422575199	phospholipid scramblase 1	AGAP005498-RA	AGAP005498-RA	2L	16235991	16255422	-1	3	1.0045	3.05e-11	8.43741	0.513903	1.06e-07	5.86196
DETOX_648_PI422610884	GSTS1_1 - Glutathion S-transferase; target probed by LSTM-AGAM-DETOX V3 probe agam-detox-1B1; alternative detox probe for AG_DETOX_P216	GSTS1_1	AGAP010404-RA	3L	2779188	2784335	-1	1	1.28364	4.94e-09	6.86625	0.51353	0.000148225	3.35665
DETOX_443_PI422610884	CYP6M3 - Cytochrome P450 monooxygenase; target probed by LSTM-AGAM-DETOX V3 probe agam-detox-1F17	CYP6M3	AGAP008213-RA	3R	6931811	6933699	1	1	0.367668	0.00661991	1.98581	0.513354	0.000467658	2.94189
DETOX_483_PI422610884	CYP6Y2 - Cytochrome P450 monooxygenase; target probed by LSTM-AGAM-DETOX V3 probe agam-detox-1F9; alternative detox probe for AG_DETOX_P161	CYP6Y2	AGAP008207-RA	3R	6911447	6913071	-1	1	0.604791	6.26e-08	6.03596	0.513214	2.48e-07	5.58271
CUST_11829_PI422575199	steroid dehydrogenase	AGAP008570-RA	AGAP008570-RA	3R	13073871	13079727	1	1	0.649501	1.18e-08	6.58314	0.51321	9.16e-08	5.91035
CUST_13810_PI422575199	upf0549 protein c20orf43-like protein	AGAP012690-RA	AGAP012690-RA	UNKN	23676273	23677493	-1	1	0.616084	1.52e-06	4.96854	0.513036	3.43e-06	4.68672
CUST_11374_PI422575199	tata-box-binding protein	AGAP008084-RA	AGAP008084-RA	3R	5288884	5290043	-1	1	0.55233	2.58e-10	7.78051	0.513028	1.07e-10	8.05496
CUST_11575_PI422575199	thioredoxin-like protein 4a	AGAP008298-RA	AGAP008298-RA	3R	8640494	8641029	1	1	0.540035	4.02e-06	4.63217	0.512152	2.62e-06	4.77974
CUST_9259_PI422575199	insulin-like peptide 3 precursor	AGAP010602-RA	AGAP010602-RA	3L	7103451	7105904	-1	1	0.864225	4.52e-09	6.89258	0.511755	1.25e-06	5.03607
CUST_6033_PI422575199	pftaire-interacting factor 1a	AGAP003753-RB	AGAP003753-RB	2R	42938809	42952684	-1	2	0.257676	0.0208889	1.57461	0.511755	2.9e-05	3.9393
CUST_6777_PI422575199	glutathione peroxidase	AGAP004247-RB	AGAP004247-RB	2R	53207112	53209347	1	3	1.038	5.78e-09	6.81313	0.51175	1.96e-05	4.07759
CUST_5521_PI422575199	nadh dehydrogenase	AGAP003367-RA	AGAP003367-RA	2R	36893102	36893840	1	1	0.491874	5.12e-05	3.73872	0.511741	5.75e-06	4.50778
CUST_13115_PI422575199	juvenile hormone esterase binding protein	AGAP009891-RA	AGAP009891-RA	3R	44873991	44881868	1	1	0.810649	1.44e-10	7.95733	0.511028	1.82e-08	6.44117
CUST_2547_PI422575199	peroxiredoxin 6005	AGAP007020-RA	AGAP007020-RA	2L	40999422	41000291	-1	1	0.470296	0.000175207	3.29593	0.511017	1.69e-05	4.13042
CUST_3809_PI422575199	juvenile hormone-inducible	AGAP002137-RA	AGAP002137-RA	2R	16392256	16393909	1	1	0.858265	8.3e-11	8.13255	0.510875	7.89e-08	5.95859
CUST_2704_PI422575199	mitochondrial inner membrane protein 9kd-	AGAP007167-RA	AGAP007167-RA	2L	43756355	43757437	-1	1	0.637631	1.52e-10	7.93858	0.510788	5.26e-10	7.56842
CUST_5769_PI422575199	ring-box protein	AGAP003561-RB	AGAP003561-RB	2R	39530594	39531624	-1	2	0.683383	1.14e-08	6.59437	0.510351	4.16e-07	5.40915
CUST_13482_PI422575199	kinesin light chain 1 and	AGAP010258-RA	AGAP010258-RA	3R	51716563	51719983	1	1	0.479706	2.65e-06	4.77481	0.510316	2.34e-07	5.6004
CUST_5557_PI422575199	inorganic pyrophosphatase	AGAP003398-RD	AGAP003398-RD	2R	37299455	37312049	1	6	0.594761	0.000162209	3.32381	0.510277	0.000233857	3.19158
DETOX_144_PI422610884	COEAE2G - Carboxylesterase; target probed by LSTM-AGAM-DETOX V3 probe agam-detox-1K17; alternative detox probe for AG_DETOX_P048	COEAE2G	AGAP006723-RA	2L	37282290	37285191	-1	1	0.950394	1.62e-06	4.94732	0.510017	0.0010661	2.64448
CUST_4912_PI422575199	galactokinase 1	AGAP002914-RA	AGAP002914-RA	2R	29271073	29301565	1	3	0.413769	0.00123566	2.59174	0.509672	5.63e-05	3.70337
CUST_13216_PI422575199	neither inactivation nor afterpotential a	AGAP009991-RA	AGAP009991-RA	3R	47331414	47332656	1	1	1.72908	7.78e-12	8.83867	0.509414	5.34e-05	3.72361
CUST_11245_PI422575199	uncharacterized protein kiaa0152	AGAP007950-RA	AGAP007950-RA	3R	3273438	3275122	-1	1	0.475546	1.06e-09	7.34976	0.509233	5.98e-11	8.23288
CUST_7436_PI422575199	cg5915-pa	AGAP001617-RA	AGAP001617-RA	2R	6827828	6831707	-1	2	0.52817	3.16e-05	3.90922	0.508874	2.04e-05	4.06373
CUST_3741_PI422575199	dna directed rna polymerase ii polypeptide d	AGAP001228-RB	AGAP001228-RB	2R	1652312	1652910	-1	2	0.475455	0.000139165	3.37944	0.508405	2.27e-05	4.02671
CUST_7496_PI422575199	chemosensory protein a 7a	AGAP013501-RA	AGAP013501-RA	2R	813132	813690	1	1	0.883212	8e-11	8.14587	0.507867	7.74e-08	5.96532
DETOX_428_PI422610884	CYP6AH1 - Cytochrome P450 monooxygenase; target probed by LSTM-AGAM-DETOX V3 probe agam-detox-1E19	CYP6AH1	AGAP007480-RA	2L	46845944	46847857	1	1	1.4763	2.6e-11	8.49334	0.507839	1.62e-05	4.1433
CUST_7616_PI422575199	beat protein	AGAP001769-RB	AGAP001769-RB	2R	9701619	9706096	1	4	0.846586	6.9e-07	5.23991	0.507773	0.000193335	3.26109
CUST_11263_PI422575199	uncharacterized conserved protein	AGAP007968-RA	AGAP007968-RA	3R	3391275	3393996	1	2	0.691211	3.97e-08	6.18475	0.507418	4.97e-07	5.34995
CUST_128_PI422575199	fatty acyl- reductase 2	AGAP004784-RA	AGAP004784-RA	2L	3519838	3522515	1	1	0.733841	1.55e-10	7.93543	0.507411	1.35e-08	6.54091
CUST_10927_PI422575199	monocarboxylate transporter	AGAP012371-RA	AGAP012371-RA	3L	41147105	41149226	1	1	0.411989	9.94e-06	4.31477	0.507393	6.09e-07	5.28191
CUST_9722_PI422575199	glutaredoxin 2	AGAP011107-RA	AGAP011107-RA	3L	17002432	17003021	-1	1	0.624455	0.000151951	3.34761	0.507112	0.00084738	2.72683
CUST_8042_PI422575199	high affinity copper	AGAP000100-RA	AGAP000100-RA	X	1628900	1629785	1	1	0.657899	1.29e-07	5.79304	0.507026	2.43e-06	4.80631
CUST_242_PI422575199	cdgsh iron sulfur domain-containing protein mitochondrial	AGAP004885-RA	AGAP004885-RA	2L	4953470	4954359	1	1	0.796149	1.5e-08	6.50781	0.506998	1.37e-06	5.00347
CUST_11799_PI422575199	homocysteine s-methyltransferase	AGAP008537-RA	AGAP008537-RA	3R	12145888	12147108	1	1	0.357039	0.00017818	3.29024	0.506915	1.05e-06	5.09651
CUST_7120_PI422575199	isoform c	AGAP004519-RB	AGAP004519-RB	2R	57327472	57329910	1	2	0.273208	0.00369749	2.19643	0.506646	1.61e-06	4.94917
CUST_11063_PI422575199	mitochondrial cytochrome c oxidase subunit vic	AGAP007768-RA	AGAP007768-RA	3R	508104	508916	1	1	0.3256	3.09e-05	3.91763	0.506008	1.39e-08	6.53106
DETOX_545_PI422610884	GPX2A - Glutathione dependent peroxidase; target probed by LSTM-AGAM-DETOX V3 probe agam-detox-1O16	GPX2A	AGAP004247-RA	2R	53207112	53209347	1	3	0.697858	2.81e-06	4.75526	0.505834	3.36e-05	3.88827
CUST_11048_PI422575199	sugar transporter	AGAP007753-RA	AGAP007753-RA	3R	267764	271254	-1	2	1.22598	1.58e-11	8.63998	0.505516	1.19e-06	5.05247
DETOX_737_PI422610884	PX5B - Peroxidase; cross-hyb with PX5B; target probed by LSTM-AGAM-DETOX V3 probe agam-detox-1J2	PX5B	AGAP010735-RA	3L	9089962	9103038	-1	1	0.328239	0.00100445	2.66597	0.504935	8.53e-06	4.36939
CUST_13699_PI422575199	histone h2b	AGAP012560-RA	AGAP012560-RA	UNKN	16236864	16237169	-1	1	0.648092	0.000284322	3.12082	0.504065	0.00252634	2.3339
CUST_7613_PI422575199	beat protein	AGAP001769-RD	AGAP001769-RD	2R	9701619	9706096	1	4	0.835923	6.37e-07	5.26732	0.503382	0.000177423	3.29173
CUST_13613_PI422575199	isoform e	AGAP012464-RA	AGAP012464-RA	UNKN	4402406	4412447	1	1	0.568487	5.93e-08	6.05417	0.502439	1.3e-07	5.79117
CUST_325_PI422575199	anopheles gambiae pest agap012902-pa	AGAP004964-RA	AGAP004964-RA	2L	7275625	7276356	-1	1	0.699378	0.000217924	3.21702	0.502217	0.00311199	2.25879
CUST_4913_PI422575199	galactokinase 1	AGAP002914-RB	AGAP002914-RB	2R	29271073	29301565	1	3	0.509537	4.27e-05	3.80354	0.501895	1.11e-05	4.27493
CUST_10835_PI422575199	isoform c	AGAP012280-RA	AGAP012280-RA	3L	39754618	39756720	1	1	0.623223	1.45e-06	4.98635	0.501661	5.36e-06	4.53238
CUST_4911_PI422575199	galactokinase 1	AGAP002914-RC	AGAP002914-RC	2R	29271073	29301565	1	3	0.499596	9.44e-05	3.51744	0.501654	2.27e-05	4.02666
CUST_13457_PI422575199	beta nu integrin subunit	AGAP010233-RA	AGAP010233-RA	3R	51329079	51332606	1	1	1.04874	1.99e-09	7.15286	0.501615	1.76e-05	4.11438
CUST_12125_PI422575199	trypsin 5	AGAP008891-RA	AGAP008891-RA	3R	20441968	20443345	1	1	0.463712	3.77e-06	4.65373	0.501474	4.19e-07	5.40703
CUST_6032_PI422575199	pftaire-interacting factor 1a	AGAP003753-RA	AGAP003753-RA	2R	42938809	42952684	-1	2	0.262345	0.00697236	1.96694	0.501312	5.75e-06	4.50788
CUST_13997_PI422575199	selenium-binding protein	AGAP012893-RA	AGAP012893-RA	UNKN	37132355	37133338	1	1	0.810979	4.63e-09	6.88535	0.500393	9.1e-07	5.14429
CUST_12489_PI422575199	leukocyte receptor cluster member 4 protein	AGAP009259-RA	AGAP009259-RA	3R	30025394	30027281	-1	1	0.491504	7.11e-09	6.75006	0.499846	8.46e-10	7.41853
CUST_9073_PI422575199	transcription factor	AGAP010405-RA	AGAP010405-RA	3L	2785691	2786934	-1	1	0.501562	4.84e-05	3.75877	0.4998	1.32e-05	4.21384
CUST_11027_PI422575199	sodium-dependent phosphate transporter	AGAP007732-RA	AGAP007732-RA	3R	24056	39486	1	2	0.410206	0.00365167	2.20085	0.499114	0.000397317	3.00042
CUST_7557_PI422575199	AGAP001718-PA [Anopheles gambiae str. PEST]	AGAP001718-RA	AGAP001718-RA	2R	8919553	8920874	-1	1	0.287588	0.0091771	1.86816	0.498951	3.33e-05	3.89193
CUST_11492_PI422575199	cytochrome p450	AGAP008207-RA	AGAP008207-RA	3R	6911447	6913071	-1	1	0.586872	1.95e-08	6.4167	0.497931	7.33e-08	5.98459
CUST_1950_PI422575199	y7791_dicdi ame: full=uncharacterized histidine-rich protein ddb_g0274557 flags: precursor	AGAP006467-RA	AGAP006467-RA	2L	32532210	32533296	1	1	0.303483	0.013204	1.73816	0.49781	0.000188079	3.27081
CUST_129_PI422575199	alpha-tocopherol transfer	AGAP004785-RA	AGAP004785-RA	2L	3542108	3544112	1	1	0.616098	5.88e-10	7.53423	0.497193	3.18e-09	7.0003
CUST_4901_PI422575199	ubiquinone biosynthesis protein coq-8	AGAP002906-RA	AGAP002906-RA	2R	29134901	29137378	-1	1	0.28803	0.000587977	2.85937	0.497073	1.99e-07	5.65525
CUST_12148_PI422575199	AGAP008914-PA [Anopheles gambiae str. PEST]	AGAP008914-RA	AGAP008914-RA	3R	20746054	20763944	-1	1	0.476948	3.59e-05	3.86398	0.496419	2.28e-05	4.02513
CUST_6573_PI422575199	mitochondrial ribosomal	AGAP013376-RA	AGAP013376-RA	2R	581508	582076	-1	1	0.780608	1.28e-08	6.5608	0.496057	1.05e-06	5.09651
CUST_13434_PI422575199	mitochondrial import inner membrane translocase subunit tim23	AGAP010210-RA	AGAP010210-RA	3R	50835619	50836797	1	1	0.653896	4.42e-07	5.38785	0.495416	2.97e-06	4.73468
CUST_780_PI422575199	zinc finger protein 571	AGAP005348-RA	AGAP005348-RA	2L	14381212	14382682	-1	1	0.269681	0.0212926	1.56801	0.495082	0.000226152	3.20345
CUST_4182_PI422575199	comm domain-containing protein 2	AGAP002406-RA	AGAP002406-RA	2R	20974838	20975905	1	1	0.530222	1.67e-07	5.71177	0.495071	1.85e-07	5.6773
CUST_10447_PI422575199	isoform a	AGAP011883-RA	AGAP011883-RA	3L	34625157	34626271	1	1	0.816383	1.28e-07	5.79559	0.49497	2.25e-05	4.02887
CUST_5462_PI422575199	apolipoprotein a binding protein	AGAP003324-RA	AGAP003324-RA	2R	35978884	35979733	-1	1	0.539954	1.02e-05	4.30729	0.494927	1.3e-05	4.22047
CUST_10783_PI422575199	nif3-like protein	AGAP012228-RA	AGAP012228-RA	3L	39155289	39156368	-1	1	0.841079	3.29e-09	6.99038	0.494453	1.84e-06	4.90264
CUST_702_PI422575199	guanine deaminase	AGAP005282-RA	AGAP005282-RA	2L	13620351	13622456	1	1	0.488556	1.86e-05	4.09635	0.493761	3.52e-06	4.67828
CUST_2476_PI422575199	protein yipf1-like	AGAP006951-RA	AGAP006951-RA	2L	40214550	40215867	1	1	0.908956	1.73e-10	7.9066	0.493263	1.78e-07	5.68969
CUST_8393_PI422575199	protein fam20b	AGAP001051-RA	AGAP001051-RA	X	20951119	20953313	1	1	0.536415	6.4e-08	6.02857	0.4928	2.78e-08	6.30222
CUST_4164_PI422575199	tbc1 domain family member 7	AGAP002392-RA	AGAP002392-RA	2R	20900072	20901310	1	1	0.546594	1.09e-08	6.60575	0.49276	9.02e-09	6.67069
CUST_8407_PI422575199	dead box atp-dependent rna helicase	AGAP001057-RA	AGAP001057-RA	X	21769838	21772242	1	1	0.214384	0.00788376	1.9224	0.492719	5.92e-07	5.29182
CUST_59_PI422575199	chromobox protein homolog 1-like	AGAP004723-RA	AGAP004723-RA	2L	2756472	2760324	1	1	0.458285	0.000737834	2.77707	0.492498	0.000175668	3.29486
DETOX_429_PI422610884	CYP6AH1 - Cytochrome P450 monooxygenase; target probed by LSTM-AGAM-DETOX V3 probe agam-detox-1E19; alternative detox probe for AG_DETOX_P143	CYP6AH1	AGAP007480-RA	2L	46845944	46847857	1	1	1.80379	2.34e-14	10.4465	0.492472	1.36e-06	5.00635
CUST_12472_PI422575199	cytochrome p450	AGAP009246-RA	AGAP009246-RA	3R	29380829	29386394	-1	1	0.721453	1.71e-08	6.46177	0.492266	8.11e-07	5.18428
CUST_4265_PI422575199	brain chitinase and chia	AGAP013120-RA	AGAP013120-RA	2R	21578831	21580283	-1	1	0.530056	0.00284104	2.29184	0.491813	0.00304501	2.26685
DETOX_624_PI422610884	GSTE4 - Glutathion S-transferase; target probed by LSTM-AGAM-DETOX V3 probe agam-detox-1N16; alternative detox probe for AG_DETOX_P208	GSTE4	AGAP009193-RA	3R	28595979	28596863	-1	1	1.00701	3.27e-07	5.49111	0.491779	0.000442536	2.9616
CUST_2968_PI422575199	ctlma3 protein	AGAP007409-RA	AGAP007409-RA	2L	46349603	46350197	1	1	0.572175	8.13e-06	4.38686	0.491751	1.93e-05	4.08327
CUST_188_PI422575199	uncharacterized protein c20orf24 homolog	AGAP004838-RA	AGAP004838-RA	2L	4368929	4369798	-1	1	0.684926	5.27e-07	5.33061	0.490704	6.88e-06	4.4448
CUST_9380_PI422575199	oxidase peroxidase	AGAP010735-RA	AGAP010735-RA	3L	9089962	9103038	-1	1	0.395482	0.0098889	1.8413	0.490057	0.00161496	2.49587
CUST_58_PI422575199	co-chaperone protein mitochondrial	AGAP004722-RA	AGAP004722-RA	2L	2752424	2753362	-1	1	0.533602	3.22e-07	5.4954	0.489212	1.99e-07	5.65571
DETOX_764_PI422610884	SOD3A - Superoxide dismutase; target probed by LSTM-AGAM-DETOX V3 probe agam-detox-1N5	SOD3A	AGAP010347-RA	3L	1918577	1920511	1	2	0.803221	1.4e-06	4.99545	0.489192	0.000138445	3.38136
DETOX_557_PI422610884	GRX1 - Glutaredoxin; target probed by LSTM-AGAM-DETOX V3 probe agam-detox-1B8	GRX1	AGAP011107-RA	3L	17002432	17003021	-1	1	0.618704	0.000137738	3.38322	0.489188	0.00075935	2.76662
CUST_12517_PI422575199	abhydrolase domain containing 11	AGAP009289-RA	AGAP009289-RA	3R	30854378	30855576	1	1	0.356284	6.5e-07	5.26055	0.489118	7.26e-10	7.46605
CUST_13939_PI422575199	mitochondrial ribosomal	AGAP012833-RA	AGAP012833-RA	UNKN	32743567	32744091	-1	1	0.620992	3.45e-06	4.68448	0.488421	1.73e-05	4.12206
CUST_4443_PI422575199	ubiquitin c	AGAP002599-RA	AGAP002599-RA	2R	23779841	23783717	-1	1	0.81586	7.8e-06	4.40178	0.488031	0.00147629	2.52775
CUST_10948_PI422575199	gonadal protein gdl	AGAP012393-RA	AGAP012393-RA	3L	41707173	41708129	1	1	0.433972	1.96e-06	4.88028	0.487642	2.45e-07	5.58712
CUST_9068_PI422575199	dimethylaniline monooxygenase	AGAP010400-RA	AGAP010400-RA	3L	2713758	2714511	1	1	0.578247	5.77e-11	8.24222	0.487617	2.68e-10	7.77053
CUST_7614_PI422575199	beat protein	AGAP001769-RA	AGAP001769-RA	2R	9701619	9706096	1	4	0.791488	7.36e-07	5.21701	0.487601	0.000124352	3.41879
CUST_10297_PI422575199	pantothenate kinase	AGAP011715-RA	AGAP011715-RA	3L	32087309	32089006	1	1	0.522016	0.000752313	2.76992	0.487222	0.000609871	2.84629
DETOX_738_PI422610884	PX5B - Peroxidase; cross-hyb with PX5B; target probed by LSTM-AGAM-DETOX V3 probe agam-detox-1J2; alternative detox probe for AG_DETOX_P246	PX5B	AGAP010735-RA	3L	9089962	9103038	-1	1	0.319359	0.000954111	2.68427	0.487005	6.69e-06	4.45434
CUST_7615_PI422575199	beat protein	AGAP001769-RC	AGAP001769-RC	2R	9701619	9706096	1	4	0.814644	9.4e-07	5.13326	0.486912	0.000192586	3.26234
CUST_7104_PI422575199	pre-mrna-splicing factor rbm22	AGAP004509-RA	AGAP004509-RA	2R	57177332	57180696	1	2	0.544174	5.09e-07	5.34235	0.485906	1.31e-06	5.02072
CUST_3142_PI422575199	glucosyl glucuronosyl transferases	AGAP007589-RA	AGAP007589-RA	2L	48033195	48035035	-1	1	0.501461	0.000922756	2.69624	0.484597	0.000516372	2.90557
DETOX_811_PI422610884	TPX5 - Thioredoxin dependent peroxidase; target probed by LSTM-AGAM-DETOX V3 probe agam-detox-1B14	TPX5	AGAP007020-RA	2L	40999422	41000291	-1	1	0.438142	0.000187084	3.27254	0.48451	1.39e-05	4.19573
CUST_8441_PI422575199	CYP4G16	AGAP001076-RD	AGAP001076-RD	X	22937392	22947129	-1	4	1.83344	1.56e-11	8.64346	0.484222	0.000204498	3.24027
CUST_9231_PI422575199	AGAP010573-PA [Anopheles gambiae str. PEST]	AGAP010573-RA	AGAP010573-RA	3L	6450254	6450502	1	1	0.185586	0.0161044	1.66692	0.484146	3.52e-07	5.46735
CUST_13668_PI422575199	guanine nucleotide-binding protein beta 5 (g protein beta5)	AGAP012525-RA	AGAP012525-RA	UNKN	10943322	10944622	-1	1	0.468299	2.26e-07	5.61167	0.483054	1.82e-08	6.44128
DETOX_556_PI422610884	GRX1 - Glutaredoxin; target probed by LSTM-AGAM-DETOX V3 probe agam-detox-1B8	GRX1	AGAP011107-RA	3L	17002432	17003021	-1	1	0.642652	9.42e-05	3.51839	0.481201	0.00102293	2.65932
CUST_11520_PI422575199	g protein-coupled receptor 143	AGAP008237-RA	AGAP008237-RA	3R	7559783	7562432	-1	1	0.697258	2.48e-07	5.58321	0.480445	8.83e-06	4.35743
CUST_6927_PI422575199	anterior fat body protein	AGAP001501-RA	AGAP001501-RA	2R	5689163	5690818	1	3	0.458667	0.00302754	2.26896	0.480386	0.00107994	2.64011
CUST_10175_PI422575199	mitochondrial ribosomal protein l12	AGAP011581-RA	AGAP011581-RA	3L	28373084	28373665	-1	1	0.954857	8.92e-11	8.10955	0.480286	2.79e-07	5.54447
CUST_131_PI422575199	fatty acyl- reductase 1	AGAP004787-RA	AGAP004787-RA	2L	3552528	3554809	-1	1	1.23747	8.97e-11	8.10835	0.479841	1.19e-05	4.25178
CUST_13192_PI422575199	isoform b	AGAP009967-RA	AGAP009967-RA	3R	46899178	46899834	1	1	0.5788	3.78e-07	5.44251	0.479822	8.34e-07	5.17443
CUST_9195_PI422575199	3-demethylubiquinone-9 3-methyltransferase	AGAP010537-RA	AGAP010537-RA	3L	5821545	5822621	1	1	0.567876	2.56e-06	4.78807	0.479731	4.17e-06	4.61951
CUST_7092_PI422575199	mitochondrial ribosomal protein s26	AGAP004481-RA	AGAP004481-RA	2R	56795453	56796250	-1	1	0.811778	1.76e-09	7.195	0.479344	4.81e-07	5.36042
CUST_31_PI422575199	polehole	AGAP004699-RA	AGAP004699-RA	2L	1973601	1976357	1	1	0.318923	0.000423109	2.97773	0.478916	1.19e-06	5.05302
CUST_8334_PI422575199	aminopeptidase p	AGAP001037-RA	AGAP001037-RA	X	19938332	19941402	-1	1	0.518503	4.22e-05	3.80773	0.478602	2.35e-05	4.01495
CUST_10335_PI422575199	isoform b	AGAP011753-RA	AGAP011753-RA	3L	32927854	32928735	-1	1	0.417391	1.64e-08	6.47586	0.478581	7.37e-10	7.46097
DETOX_350_PI422610884	CYP4D15 - Cytochrome P450 monooxygenase; target probed by LSTM-AGAM-DETOX V3 probe agam-detox-1C4	CYP4D15	AY062193	2R	21054655	21057484	1	1	0.517019	2.75e-09	7.04515	0.478545	1.25e-09	7.30158
CUST_3259_PI422575199	mitochondrial cytochrome c oxidase subunit 6b	AGAP013092-RA	AGAP013092-RA	2L	32610102	32614873	-1	1	0.455336	1.15e-08	6.59024	0.478073	4.97e-10	7.58726
CUST_8984_PI422575199	guanine nucleotide-binding protein beta 5 (g protein beta5)	AGAP010318-RA	AGAP010318-RA	3L	426749	428226	-1	1	0.565142	8.33e-07	5.17469	0.478012	1.12e-06	5.0726
CUST_7164_PI422575199	adenylate cyclase	AGAP004562-RA	AGAP004562-RA	2R	57614226	57616878	1	1	1.05943	1.51e-08	6.50652	0.477951	0.000181381	3.28372
DETOX_621_PI422610884	GSTE3 - Glutathion S-transferase; target probed by LSTM-AGAM-DETOX V3 probe agam-detox-1N12; alternative detox probe for AG_DETOX_P207	GSTE3	AGAP009197-RA	3R	28601368	28602271	-1	1	0.585905	2.27e-06	4.82841	0.477718	6.2e-06	4.4809
CUST_3742_PI422575199	dna-directed rna polymerase ii 16 kda polypeptide	AGAP001228-RA	AGAP001228-RA	2R	1652312	1652910	-1	2	0.444021	0.000405348	2.99332	0.477546	7.77e-05	3.58831
CUST_8249_PI422575199	neutral ceramidase	AGAP000973-RA	AGAP000973-RA	X	18649631	18659609	1	1	0.376045	0.000171153	3.30416	0.47742	2.28e-06	4.82784
CUST_11511_PI422575199	testis seletal muscle dual specificty phosphatase	AGAP008228-RA	AGAP008228-RA	3R	7176189	7191900	-1	2	0.878863	6.37e-07	5.26732	0.477298	0.000340501	3.05649
CUST_10431_PI422575199	zinc finger hit domain-containing protein 3	AGAP011858-RA	AGAP011858-RA	3L	34275367	34275973	1	1	0.44952	0.000326413	3.07159	0.476996	8.01e-05	3.57717
CUST_8421_PI422575199	cg2257	AGAP001068-RA	AGAP001068-RA	X	22390512	22416767	-1	1	0.736581	1.01e-10	8.06641	0.476508	7.51e-09	6.73066
CUST_1887_PI422575199	tpa_inf: hdc05827	AGAP006409-RA	AGAP006409-RA	2L	31569083	31569433	1	1	0.519572	6.54e-06	4.46258	0.475728	5.44e-06	4.52697
CUST_11165_PI422575199	mitochondrial import receptor subunit tom40	AGAP007871-RA	AGAP007871-RA	3R	2401595	2403740	1	1	0.469765	5.46e-06	4.52562	0.475547	2.21e-06	4.83702
DETOX_623_PI422610884	GSTE4 - Glutathion S-transferase; target probed by LSTM-AGAM-DETOX V3 probe agam-detox-1N16	GSTE4	AGAP009193-RA	3R	28595979	28596863	-1	1	0.987664	2.44e-07	5.58825	0.475137	0.000388931	3.00825
CUST_11872_PI422575199	hypothetical conserved protein	AGAP008629-RA	AGAP008629-RA	3R	13757929	13758555	-1	1	0.378776	7.24e-06	4.42782	0.475046	9.59e-08	5.89464
CUST_356_PI422575199	prostaglandin e synthase 2	AGAP004992-RA	AGAP004992-RA	2L	7589632	7591130	1	1	0.806418	1.34e-08	6.54399	0.474893	2.75e-06	4.76137
CUST_12914_PI422575199	palmitoyl-protein thioesterase	AGAP009695-RA	AGAP009695-RA	3R	38968585	38969605	1	1	0.265364	0.0003122	3.08716	0.474044	8.53e-08	5.9332
CUST_11218_PI422575199	uncharacterized protein c3orf68-like protein	AGAP007922-RA	AGAP007922-RA	3R	2838172	2838815	-1	1	0.719556	2.73e-09	7.04664	0.473607	1.38e-07	5.77316
CUST_11032_PI422575199	deoxyribonuclease i	AGAP007737-RA	AGAP007737-RA	3R	149476	153955	1	1	0.166566	0.0175016	1.63707	0.473492	9e-07	5.14845
CUST_9261_PI422575199	insulin-like peptide 3 precursor	AGAP010604-RA	AGAP010604-RA	3L	7128494	7130944	-1	1	0.842901	2.32e-08	6.36274	0.473383	1.12e-05	4.27304
CUST_7024_PI422575199	glycerol-3-phosphate dehydrogenase	AGAP004437-RD	AGAP004437-RD	2R	55996972	56006061	1	4	0.733234	0.000460537	2.94764	0.472771	0.0126193	1.75448
CUST_1988_PI422575199	gsg2-like protein	AGAP006505-RA	AGAP006505-RA	2L	33168445	33168937	-1	1	0.790388	0.000586736	2.85998	0.471899	0.0222748	1.55182
CUST_13815_PI422575199	uncharacterized protein c20orf24 homolog	AGAP012695-RA	AGAP012695-RA	UNKN	23946824	23947693	-1	1	0.656036	5.29e-07	5.3298	0.471801	6.5e-06	4.46491
CUST_13235_PI422575199	oligosaccharyltransferase gamma subunit	AGAP010010-RA	AGAP010010-RA	3R	47577971	47579507	-1	1	0.52094	4.97e-05	3.74926	0.471298	2.94e-05	3.93483
CUST_12129_PI422575199	arp2 3 complex subunit arpc5	AGAP008895-RA	AGAP008895-RA	3R	20501127	20501697	1	1	0.54445	2.26e-07	5.61186	0.471108	3.63e-07	5.4572
CUST_13283_PI422575199	nicotinic acetylcholine receptor a9 subunit	AGAP010057-RA	AGAP010057-RA	3R	48486273	48488026	-1	1	0.69745	1.48e-08	6.5115	0.470009	5.38e-07	5.32394
DETOX_527_PI422610884	Cytochrome_c - Cytochrome C; target probed by LSTM-AGAM-DETOX V3 probe agam-detox-1N17	Cytochrome_c	AGAP009537-RA	3R	35605568	35607573	1	1	0.616322	4.48e-07	5.38397	0.469753	3.3e-06	4.69941
CUST_11074_PI422575199	protein isoform b-like	AGAP007779-RA	AGAP007779-RA	3R	751509	753599	-1	1	0.303622	9.56e-05	3.51303	0.46943	2.65e-07	5.5608
CUST_10166_PI422575199	AGAP011571-PA [Anopheles gambiae str. PEST]	AGAP011571-RA	AGAP011571-RA	3L	27959926	27964285	-1	1	1.51929	1.21e-08	6.5769	0.469219	0.00596046	2.02306
CUST_10584_PI422575199	copper transport protein atox1	AGAP012028-RA	AGAP012028-RA	3L	36687189	36688207	1	1	0.263258	0.031344	1.43016	0.46914	0.000232413	3.19391
CUST_6220_PI422575199	phosphoglyceromutase	AGAP001420-RA	AGAP001420-RA	2R	4739221	4740413	-1	1	0.210457	0.00473913	2.10593	0.469068	1.86e-07	5.67528
[truncated: 1,812 more rows]

## Sheet: BASELINE CANDIDATES
									2011			2012
									Kiungoni (Pemba)_MOZ			Pemba vs. Dar				Pemba vs. Unguja
[truncated: 269 more rows]
