# Supplementary material for: The dynamics of pyrethroid resistance in Anopheles arabiensis from Zanzibar and an assessment of the underlying genetic basis
Source: Parasit Vectors. 2013 Dec 6;6:343. doi: 10.1186/1756-3305-6-343 (PMC3895773; doi:10.1186/1756-3305-6-343)
Supplement: Additional file 4 — Cluster analysis of common candidate genes over-expressed in microarrays using DAVID software. [file 1756-3305-6-343-S4.xlsx]

## Sheet: david_pem_sig_up
	Enrichment Score: 4.55
Category	Term	Count	%	Genes	List Total	Pop Hits	Pop Total	Fold Enrichment	Benjamini-Hochberg p-value
SP_PIR_KEYWORDS	oxidoreductase	75	3.52775	AGAP010347-RA, AGAP010347-RB, AGAP010517-RA, AGAP001864-RA, AGAP008502-RA, AGAP005656-RA, AGAP005662-RA, AGAP007880-RA, AGAP005499-RA, AGAP002207-RA, AGAP002520-RA, AGAP000881-RA, AGAP008208-RA, AGAP002926-RA, AGAP000804-RA, AGAP005124-RA, AGAP011852-RA, AGAP008214-RA, AGAP004437-RA, AGAP004366-RA, AGAP005502-RA, AGAP002308-RA, AGAP009241-RA, AGAP005234-RA, AGAP000877-RA, AGAP001076-RA, AGAP00241…	1903	204	11901	2.29919	1.72e-10
GOTERM_MF_FAT	GO:0009055~electron carrier activity	63	2.96331	AGAP001864-RA, AGAP005656-RA, AGAP005662-RA, AGAP002207-RA, AGAP002195-RA, AGAP002500-RA, AGAP008208-RA, AGAP005419-RA, AGAP009526-RA, AGAP007201-RA, AGAP008632-RA, AGAP003167-RA, AGAP005894-RA, AGAP008214-RA, AGAP007015-RA, AGAP009241-RA, AGAP007014-RA, AGAP000877-RA, AGAP004031-RA, AGAP001076-RA, AGAP002418-RA, AGAP011798-RA, AGAP009240-RA, AGAP005660-RA, AGAP000818-RA, AGAP009537-RA, AGAP00924…	908	191	5399	1.96126	1.47e-05
SP_PIR_KEYWORDS	iron	43	2.02258	AGAP008207-RA, AGAP012800-RA, AGAP002205-RA, AGAP012294-RA, AGAP012295-RA, AGAP001864-RA, AGAP005656-RA, AGAP009023-RA, AGAP009588-RA, AGAP002207-RA, AGAP008018-RA, AGAP003050-RA, AGAP008208-RA, AGAP003212-RA, AGAP008213-RA, AGAP008206-RA, AGAP006226-RA, AGAP008214-RA, AGAP001653-RA, AGAP008217-RA, AGAP007480-RA, AGAP006048-RA, AGAP000634-RA, AGAP009241-RA, AGAP006047-RA, AGAP000088-RA, AGAP00937…	1903	131	11901	2.05278	0.000321
SP_PIR_KEYWORDS	Monooxygenase	29	1.36406	AGAP008207-RA, AGAP012800-RA, AGAP012294-RA, AGAP002205-RA, AGAP012295-RA, AGAP001864-RA, AGAP005656-RA, AGAP002207-RA, AGAP008018-RA, AGAP008208-RA, AGAP008213-RA, AGAP008206-RA, AGAP008214-RA, AGAP008217-RA, AGAP007480-RA, AGAP009241-RA, AGAP006047-RA, AGAP000088-RA, AGAP009374-RA, AGAP000877-RA, AGAP008021-RA, AGAP012292-RA, AGAP001076-RA, AGAP002418-RA, AGAP009240-RA, AGAP005660-RA, AGAP00081…	1903	80	11901	2.26701	0.0014863
SP_PIR_KEYWORDS	heme	34	1.59925	AGAP008207-RA, AGAP012800-RA, AGAP002205-RA, AGAP012294-RA, AGAP012295-RA, AGAP001864-RA, AGAP005656-RA, AGAP002207-RA, AGAP008018-RA, AGAP008208-RA, AGAP008213-RA, AGAP008206-RA, AGAP008214-RA, AGAP008217-RA, AGAP007480-RA, AGAP006048-RA, AGAP009241-RA, AGAP006047-RA, AGAP000088-RA, AGAP009374-RA, AGAP000877-RA, AGAP010150-RA, AGAP008021-RA, AGAP002721-RA, AGAP012292-RA, AGAP001076-RA, AGAP00241…	1903	101	11901	2.10524	0.00112479
GOTERM_MF_FAT	GO:0046906~tetrapyrrole binding	42	1.97554	AGAP008207-RA, AGAP010735-RA, AGAP012800-RA, AGAP010810-RA, AGAP002205-RA, AGAP012561-RA, AGAP012294-RA, AGAP012295-RA, AGAP001864-RA, AGAP005656-RA, AGAP002207-RA, AGAP008018-RA, AGAP002195-RA, AGAP008208-RA, AGAP008213-RA, AGAP008206-RA, AGAP008214-RA, AGAP008217-RA, AGAP007480-RA, AGAP008020-RA, AGAP006048-RA, AGAP009241-RA, AGAP011216-RA, AGAP006047-RA, AGAP000088-RA, AGAP010150-RA, AGAP00937…	908	142	5399	1.75869	0.0229395
GOTERM_MF_FAT	GO:0020037~heme binding	42	1.97554	AGAP008207-RA, AGAP010735-RA, AGAP012800-RA, AGAP010810-RA, AGAP002205-RA, AGAP012561-RA, AGAP012294-RA, AGAP012295-RA, AGAP001864-RA, AGAP005656-RA, AGAP002207-RA, AGAP008018-RA, AGAP002195-RA, AGAP008208-RA, AGAP008213-RA, AGAP008206-RA, AGAP008214-RA, AGAP008217-RA, AGAP007480-RA, AGAP008020-RA, AGAP006048-RA, AGAP009241-RA, AGAP011216-RA, AGAP006047-RA, AGAP000088-RA, AGAP010150-RA, AGAP00937…	908	142	5399	1.75869	0.0229395
	Enrichment Score: 3.93
Category	Term	Count	%	Genes	List Total	Pop Hits	Pop Total	Fold Enrichment	Benjamini-Hochberg p-value
GOTERM_CC_FAT	GO:0005739~mitochondrion	50	2.35183	AGAP002412-RA, AGAP008724-RA, AGAP003987-RA, AGAP009491-RA, AGAP006879-RA, AGAP007722-RA, AGAP005419-RA, AGAP009526-RA, AGAP003900-RA, AGAP000260-RA, AGAP004641-RA, AGAP003199-RA, AGAP004366-RA, AGAP012770-RA, AGAP009564-RA, AGAP002020-RA, AGAP010086-RA, AGAP007871-RA, AGAP009537-RA, AGAP005239-RA, AGAP012705-RA, AGAP012339-RA, AGAP010293-RA, AGAP004657-RA, AGAP003536-RA, AGAP008774-RA, AGAP00113…	405	123	2096	2.10378	1.02e-05
GOTERM_CC_FAT	GO:0044429~mitochondrial part	34	1.59925	AGAP002412-RA, AGAP010293-RA, AGAP004657-RA, AGAP008724-RA, AGAP003536-RA, AGAP008774-RA, AGAP001138-RA, AGAP011826-RA, AGAP011308-RA, AGAP009491-RA, AGAP011131-RA, AGAP003987-RA, AGAP010679-RA, AGAP006879-RA, AGAP007722-RA, AGAP011552-RA, AGAP009526-RA, AGAP003900-RA, AGAP000260-RA, AGAP001426-RA, AGAP010210-RA, AGAP004366-RA, AGAP003199-RA, AGAP012770-RA, AGAP007784-RA, AGAP009564-RA, AGAP00078…	405	82	2096	2.14586	0.000515
GOTERM_CC_FAT	GO:0031090~organelle membrane	47	2.21072	AGAP002412-RA, AGAP010293-RA, AGAP004296-RA, AGAP004657-RA, AGAP000387-RA, AGAP003536-RA, AGAP008774-RA, AGAP002507-RA, AGAP001138-RA, AGAP011308-RA, AGAP011131-RA, AGAP009491-RA, AGAP010679-RA, AGAP003081-RA, AGAP008621-RA, AGAP006879-RA, AGAP010497-RA, AGAP012412-RA, AGAP004816-RA, AGAP009526-RA, AGAP003900-RA, AGAP000260-RA, AGAP007812-RA, AGAP003601-RA, AGAP010251-RA, AGAP001426-RA, AGAP00105…	405	132	2096	1.84272	0.000488
GOTERM_CC_FAT	GO:0005740~mitochondrial envelope	30	1.4111	AGAP002412-RA, AGAP010293-RA, AGAP004657-RA, AGAP008724-RA, AGAP003536-RA, AGAP008774-RA, AGAP001138-RA, AGAP011826-RA, AGAP009491-RA, AGAP011131-RA, AGAP011308-RA, AGAP010679-RA, AGAP006879-RA, AGAP007722-RA, AGAP011552-RA, AGAP009526-RA, AGAP003900-RA, AGAP000260-RA, AGAP001426-RA, AGAP010210-RA, AGAP003199-RA, AGAP009564-RA, AGAP000781-RA, AGAP004616-RA, AGAP007082-RA, AGAP007871-RA, AGAP00815…	405	74	2096	2.0981	0.0015128
GOTERM_CC_FAT	GO:0031966~mitochondrial membrane	26	1.22295	AGAP002412-RA, AGAP004657-RA, AGAP010293-RA, AGAP003536-RA, AGAP008774-RA, AGAP001138-RA, AGAP009491-RA, AGAP011131-RA, AGAP011308-RA, AGAP010679-RA, AGAP006879-RA, AGAP009526-RA, AGAP003900-RA, AGAP000260-RA, AGAP001426-RA, AGAP010210-RA, AGAP003199-RA, AGAP009564-RA, AGAP000781-RA, AGAP004616-RA, AGAP007082-RA, AGAP007871-RA, AGAP008150-RA, AGAP005239-RA, AGAP012705-RA, AGAP000851-RA, AGAP01233…	405	67	2096	2.00833	0.0112949
GOTERM_CC_FAT	GO:0005743~mitochondrial inner membrane	23	1.08184	AGAP001426-RA, AGAP002412-RA, AGAP004657-RA, AGAP010293-RA, AGAP003536-RA, AGAP010210-RA, AGAP003199-RA, AGAP008774-RA, AGAP001138-RA, AGAP011308-RA, AGAP009491-RA, AGAP011131-RA, AGAP010679-RA, AGAP009564-RA, AGAP006879-RA, AGAP000781-RA, AGAP004616-RA, AGAP007082-RA, AGAP009526-RA, AGAP005239-RA, AGAP003900-RA, AGAP012705-RA, AGAP000260-RA, AGAP000851-RA	405	57	2096	2.08828	0.0131561
GOTERM_CC_FAT	GO:0019866~organelle inner membrane	23	1.08184	AGAP001426-RA, AGAP002412-RA, AGAP004657-RA, AGAP010293-RA, AGAP003536-RA, AGAP010210-RA, AGAP003199-RA, AGAP008774-RA, AGAP001138-RA, AGAP011308-RA, AGAP009491-RA, AGAP011131-RA, AGAP010679-RA, AGAP009564-RA, AGAP006879-RA, AGAP000781-RA, AGAP004616-RA, AGAP007082-RA, AGAP009526-RA, AGAP005239-RA, AGAP003900-RA, AGAP012705-RA, AGAP000260-RA, AGAP000851-RA	405	58	2096	2.05228	0.0142922
GOTERM_CC_FAT	GO:0044455~mitochondrial membrane part	11	0.517404	AGAP002412-RA, AGAP004616-RA, AGAP001138-RA, AGAP009526-RA, AGAP009491-RA, AGAP011131-RA, AGAP006879-RA, AGAP009564-RA, AGAP000260-RA, AGAP000851-RA, AGAP012339-RA	405	18	2096	3.16269	0.0134953
	Enrichment Score: 3.36
Category	Term	Count	%	Genes	List Total	Pop Hits	Pop Total	Fold Enrichment	Benjamini-Hochberg p-value
GOTERM_MF_FAT	GO:0003735~structural constituent of ribosome	47	2.21072	AGAP007927-RA, AGAP010270-RA, AGAP012939-RA, AGAP010590-RA, AGAP004985-RA, AGAP008773-RA, AGAP010065-RA, AGAP011501-RA, AGAP012879-RA, AGAP009908-RA, AGAP010450-RA, AGAP003644-RA, AGAP007740-RA, AGAP002407-RA, AGAP008043-RA, AGAP009077-RA, AGAP010592-RA, AGAP003538-RA, AGAP005118-RA, AGAP004422-RA, AGAP011635-RA, AGAP010268-RA, AGAP004818-RA, AGAP003217-RA, AGAP002468-RA, AGAP009031-RA, AGAP00561…	908	123	5399	2.27206	1.42e-05
GOTERM_BP_FAT	GO:0006412~translation	71	3.3396	AGAP010270-RA, AGAP009737-RA, AGAP010590-RA, AGAP012939-RA, AGAP011501-RA, AGAP009908-RA, AGAP002407-RA, AGAP009077-RA, AGAP009904-RA, AGAP003538-RA, AGAP005118-RA, AGAP002337-RA, AGAP011635-RA, AGAP004818-RA, AGAP003217-RA, AGAP009031-RA, AGAP002468-RA, AGAP005615-RA, AGAP011777-RA, AGAP003541-RA, AGAP004091-RA, AGAP011146-RA, AGAP004725-RA, AGAP001998-RA, AGAP012096-RA, AGAP010086-RA, AGAP00233…	776	218	4335	1.8194	7.59e-05
GOTERM_CC_FAT	GO:0005840~ribosome	47	2.21072	AGAP007927-RA, AGAP010270-RA, AGAP012939-RA, AGAP010590-RA, AGAP004985-RA, AGAP008773-RA, AGAP010065-RA, AGAP011501-RA, AGAP012879-RA, AGAP009908-RA, AGAP010450-RA, AGAP003644-RA, AGAP007740-RA, AGAP002407-RA, AGAP008043-RA, AGAP009077-RA, AGAP010592-RA, AGAP003538-RA, AGAP005118-RA, AGAP004422-RA, AGAP011635-RA, AGAP010268-RA, AGAP004818-RA, AGAP003217-RA, AGAP002468-RA, AGAP009031-RA, AGAP00561…	405	126	2096	1.93047	0.000279
GOTERM_CC_FAT	GO:0030529~ribonucleoprotein complex	52	2.44591	AGAP010270-RA, AGAP012939-RA, AGAP010590-RA, AGAP011501-RA, AGAP009908-RA, AGAP002407-RA, AGAP009077-RA, AGAP003538-RA, AGAP005118-RA, AGAP011635-RA, AGAP006895-RA, AGAP004818-RA, AGAP003217-RA, AGAP009031-RA, AGAP002468-RA, AGAP005615-RA, AGAP011777-RA, AGAP004091-RA, AGAP011146-RA, AGAP001998-RA, AGAP002332-RA, AGAP002307-RA, AGAP003025-RA, AGAP010375-RA, AGAP011946-RA, AGAP004610-RA, AGAP00792…	405	156	2096	1.7251	0.00102262
SP_PIR_KEYWORDS	ribonucleoprotein	20	0.940734	AGAP009031-RA, AGAP005615-RA, AGAP011777-RA, AGAP012939-RA, AGAP007644-RA, AGAP004091-RA, AGAP004985-RA, AGAP011146-RA, AGAP011886-RA, AGAP010065-RA, AGAP009988-RA, AGAP009998-RA, AGAP002332-RA, AGAP010375-RA, AGAP010338-RA, AGAP010592-RA, AGAP003538-RA, AGAP011635-RA, AGAP010257-RA, AGAP011148-RA	1903	56	11901	2.2335	0.0170195
SP_PIR_KEYWORDS	ribosomal protein	20	0.940734	AGAP009031-RA, AGAP005615-RA, AGAP011777-RA, AGAP012939-RA, AGAP007644-RA, AGAP004091-RA, AGAP004985-RA, AGAP011146-RA, AGAP011886-RA, AGAP010065-RA, AGAP009988-RA, AGAP009998-RA, AGAP002332-RA, AGAP010375-RA, AGAP010338-RA, AGAP010592-RA, AGAP003538-RA, AGAP011635-RA, AGAP010257-RA, AGAP011148-RA	1903	58	11901	2.15649	0.0220196
	Enrichment Score: 2.94
Category	Term	Count	%	Genes	List Total	Pop Hits	Pop Total	Fold Enrichment	Benjamini-Hochberg p-value
GOTERM_BP_FAT	GO:0051186~cofactor metabolic process	31	1.45814	AGAP009543-RA, AGAP001312-RA, AGAP009023-RA, AGAP010429-RA, AGAP011715-RA, AGAP001884-RA, AGAP004289-RA, AGAP002730-RA, AGAP000555-RA, AGAP011800-RA, AGAP010568-RA, AGAP000444-RA, AGAP010537-RA, AGAP004290-RA, AGAP008884-RA, AGAP004749-RA, AGAP004842-RB, AGAP004163-RA, AGAP004749-RB, AGAP004163-RB, AGAP004842-RA, AGAP007852-RA, AGAP010672-RA, AGAP004679-RB, AGAP004655-RA, AGAP005813-RA, AGAP00397…	776	83	4335	2.08646	0.0147836
	Enrichment Score: 2.32
Category	Term	Count	%	Genes	List Total	Pop Hits	Pop Total	Fold Enrichment	Benjamini-Hochberg p-value
KEGG_PATHWAY	aga00020:Citrate cycle (TCA cycle)	18	0.84666	AGAP001312-RA, AGAP003030-RA, AGAP004742-RB, AGAP007852-RA, AGAP004742-RA, AGAP004352-RA, AGAP003168-RA, AGAP004773-RA, AGAP001903-RA, AGAP010429-RA, AGAP004744-RA, AGAP001884-RA, AGAP002192-RA, AGAP006576-RA, AGAP012048-RA, AGAP006576-RC, AGAP006576-RB, AGAP007258-RA, AGAP006660-RA, AGAP009510-RA, AGAP010421-RA	340	28	1339	2.53172	0.00631649
	Enrichment Score: 2.25
Category	Term	Count	%	Genes	List Total	Pop Hits	Pop Total	Fold Enrichment	Benjamini-Hochberg p-value
GOTERM_MF_FAT	GO:0051540~metal cluster binding	17	0.799624	AGAP001653-RA, AGAP007852-RA, AGAP006225-RA, AGAP005813-RA, AGAP004885-RA, AGAP000634-RA, AGAP004484-RA, AGAP008300-RA, AGAP002730-RA, AGAP010568-RA, AGAP010039-RA, AGAP007258-RA, AGAP003212-RA, AGAP006799-RA, AGAP006226-RA, AGAP006360-RA, AGAP010873-RA	908	40	5399	2.52706	0.0332913
GOTERM_MF_FAT	GO:0051536~iron-sulfur cluster binding	17	0.799624	AGAP001653-RA, AGAP007852-RA, AGAP006225-RA, AGAP005813-RA, AGAP004885-RA, AGAP000634-RA, AGAP004484-RA, AGAP008300-RA, AGAP002730-RA, AGAP010568-RA, AGAP010039-RA, AGAP007258-RA, AGAP003212-RA, AGAP006799-RA, AGAP006226-RA, AGAP006360-RA, AGAP010873-RA	908	40	5399	2.52706	0.0332913
	Enrichment Score: 1.98
Category	Term	Count	%	Genes	List Total	Pop Hits	Pop Total	Fold Enrichment	Benjamini-Hochberg p-value
GOTERM_CC_FAT	GO:0000502~proteasome complex	17	0.799624	AGAP008837-RA, AGAP002061-RA, AGAP005559-RA, AGAP011423-RA, AGAP009082-RA, AGAP005423-RA, AGAP001697-RA, AGAP001407-RA, AGAP004960-RA, AGAP012135-RA, AGAP004991-RA, AGAP010253-RA, AGAP001973-RA, AGAP011174-RA, AGAP009271-RA, AGAP007243-RA, AGAP010718-RA	405	28	2096	3.14215	0.000553
SP_PIR_KEYWORDS	proteasome	10	0.470367	AGAP005423-RA, AGAP001697-RA, AGAP008837-RA, AGAP004960-RA, AGAP010253-RA, AGAP001973-RA, AGAP009271-RA, AGAP011423-RA, AGAP010718-RA, AGAP009082-RA	1903	15	11901	4.16921	0.0049642
GOTERM_MF_FAT	GO:0070003~threonine-type peptidase activity	10	0.470367	AGAP005423-RA, AGAP001697-RA, AGAP008837-RA, AGAP004960-RA, AGAP004991-RA, AGAP010253-RA, AGAP001973-RA, AGAP009271-RA, AGAP011423-RA, AGAP010718-RA	908	15	5399	3.96402	0.0285301
GOTERM_MF_FAT	GO:0004298~threonine-type endopeptidase activity	10	0.470367	AGAP005423-RA, AGAP001697-RA, AGAP008837-RA, AGAP004960-RA, AGAP004991-RA, AGAP010253-RA, AGAP001973-RA, AGAP009271-RA, AGAP011423-RA, AGAP010718-RA	908	15	5399	3.96402	0.0285301
SP_PIR_KEYWORDS	threonine protease	9	0.42333	AGAP005423-RA, AGAP001697-RA, AGAP008837-RA, AGAP004960-RA, AGAP010253-RA, AGAP001973-RA, AGAP009271-RA, AGAP011423-RA, AGAP010718-RA	1903	14	11901	4.02031	0.0157049
GOTERM_CC_FAT	GO:0005839~proteasome core complex	10	0.470367	AGAP005423-RA, AGAP001697-RA, AGAP008837-RA, AGAP004960-RA, AGAP004991-RA, AGAP010253-RA, AGAP001973-RA, AGAP009271-RA, AGAP011423-RA, AGAP010718-RA	405	15	2096	3.45021	0.0143595
GOTERM_CC_FAT	GO:0005829~cytosol	20	0.940734	AGAP006040-RA, AGAP008837-RA, AGAP010212-RA, AGAP004596-RA, AGAP007827-RA, AGAP012235-RA, AGAP011423-RA, AGAP001037-RA, AGAP004289-RA, AGAP012281-RA, AGAP005423-RA, AGAP001697-RA, AGAP010400-RA, AGAP004960-RA, AGAP010253-RA, AGAP010273-RA, AGAP001973-RA, AGAP009271-RA, AGAP005220-RA, AGAP010718-RA, AGAP004290-RA	405	49	2096	2.11237	0.0207483
SP_PIR_KEYWORDS	cytoplasm	23	1.08184	AGAP002667-RA, AGAP009031-RA, AGAP008837-RA, AGAP011514-RA, AGAP010346-RA, AGAP011777-RA, AGAP001958-RA, AGAP011423-RA, AGAP012475-RA, AGAP004725-RA, AGAP004289-RA, AGAP011690-RA, AGAP012281-RA, AGAP005423-RA, AGAP001697-RA, AGAP004960-RA, AGAP010253-RA, AGAP001973-RA, AGAP009271-RA, AGAP002337-RA, AGAP005220-RA, AGAP010718-RA, AGAP004290-RA, AGAP009305-RA	1903	73	11901	1.97038	0.0293811
	Enrichment Score: 1.4750165335939005
Category	Term	Count	%	Genes	List Total	Pop Hits	Pop Total	Fold Enrichment	Benjamini-Hochberg p-value
GOTERM_MF_FAT	GO:0008233~peptidase activity	128	6.0207	AGAP009973-RA, AGAP010451-RA, AGAP008837-RA, AGAP006709-RA, AGAP002720-RA, AGAP002061-RA, AGAP005559-RA, AGAP000573-RA, AGAP004922-RA, AGAP007165-RA, AGAP004921-RA, AGAP008372-RA, AGAP011789-RA, AGAP003695-RA, AGAP009252-RA, AGAP012350-RA, AGAP004566-RA, AGAP010415-RA, AGAP004808-RA, AGAP010315-RA, AGAP004809-RA, AGAP003245-RA, AGAP006610-RA, AGAP005625-RA, AGAP003106-RA, AGAP005625-RB, AGAP01083…	908	567	5399	1.34231	0.0317632
SP_PIR_KEYWORDS	Protease	57	2.68109	AGAP010451-RA, AGAP011951-RA, AGAP006709-RA, AGAP002720-RA, AGAP012328-RA, AGAP008837-RA, AGAP000573-RA, AGAP004922-RA, AGAP004921-RA, AGAP011789-RA, AGAP003058-RA, AGAP005195-RA, AGAP004566-RA, AGAP002879-RA, AGAP006910-RA, AGAP005625-RA, AGAP009348-RA, AGAP004960-RA, AGAP005625-RB, AGAP010968-RA, AGAP007142-RA, AGAP009271-RA, AGAP007728-RA, AGAP009013-RA, AGAP006120-RA, AGAP002270-RA, AGAP00431…	1903	231	11901	1.54315	0.0179894
GOTERM_MF_FAT	GO:0070011~peptidase activity, acting on L-amino acid peptides	119	5.59737	AGAP009973-RA, AGAP010451-RA, AGAP008837-RA, AGAP006709-RA, AGAP002720-RA, AGAP002061-RA, AGAP000573-RA, AGAP005559-RA, AGAP004922-RA, AGAP007165-RA, AGAP004921-RA, AGAP008372-RA, AGAP011789-RA, AGAP003695-RA, AGAP009252-RA, AGAP012350-RA, AGAP004566-RA, AGAP010415-RA, AGAP004808-RA, AGAP010315-RA, AGAP004809-RA, AGAP003245-RA, AGAP005625-RA, AGAP003106-RA, AGAP005625-RB, AGAP010834-RA, AGAP00486…	908	538	5399	1.3152	0.0443826
